# Supplementary material for: The post-septic peripheral myeloid compartment reveals unexpected diversity in myeloid-derived suppressor cells
Source: Front Immunol. 2024 Apr 24;15:1355405. doi: 10.3389/fimmu.2024.1355405 (PMC11076668; doi:10.3389/fimmu.2024.1355405)
Supplement: Supplementary file 6 [file DataSheet_1.xlsx]

## Sheet: CCI_v_Healthy
gene	cluster_id	baseMean	logFC	lfcSE	stat	p_val	p_adj.loc	p_adj.glb	contrast
MMP8	M-MDSC	23.183	8.23234	1.79507	4.58607	4.51659e-06	0.00807416	0.00661581	CCI-Healthy
HBA2	M-MDSC	139.127	6.99274	1.64558	4.2494	2.14342e-05	0.0189113	0.0176605	CCI-Healthy
HBA1	M-MDSC	124.227	6.78494	1.69434	4.00446	6.2158e-05	0.0276353	0.0292653	CCI-Healthy
LCN2	M-MDSC	79.0744	6.39058	1.22846	5.20211	1.97035e-07	0.000704466	0.000649378	CCI-Healthy
PGLYRP1	M-MDSC	10.0127	6.26856	1.63407	3.83617	0.00012497	0.037308	0.0402621	CCI-Healthy
DEFA3	M-MDSC	26.7259	6.22744	1.90898	3.26218	0.00110558	0.141912	0.151044	CCI-Healthy
LTF	M-MDSC	31.8698	5.28155	1.82253	2.89793	0.00375634	0.255003	0.2501	CCI-Healthy
ALAS2	M-MDSC	9.31072	5.02929	1.84289	2.72902	0.00635223	0.30647	0.291023	CCI-Healthy
ANXA3	M-MDSC	14.7053	4.9931	1.11453	4.48003	7.46342e-06	0.00954152	0.00811883	CCI-Healthy
FAM20A	M-MDSC	100.581	4.33968	0.993105	4.36981	1.24353e-05	0.0133381	0.0117096	CCI-Healthy
IL1R2	M-MDSC	229.297	4.30348	1.06079	4.05686	4.97372e-05	0.0242492	0.0252187	CCI-Healthy
METTL7B	M-MDSC	13.6226	4.16715	1.01264	4.11512	3.86972e-05	0.0234912	0.0240603	CCI-Healthy
CYP4F3	M-MDSC	8.32132	3.92957	0.880078	4.46502	8.00612e-06	0.00954152	0.00811883	CCI-Healthy
CST7	M-MDSC	36.1089	3.71193	0.94489	3.92843	8.55034e-05	0.0327539	0.0352247	CCI-Healthy
SLC39A8	M-MDSC	106.534	3.53363	0.91115	3.87821	0.000105227	0.0352707	0.0385334	CCI-Healthy
HOXA10	M-MDSC	12.8435	3.44829	0.693874	4.96962	6.70845e-07	0.00179887	0.00176875	CCI-Healthy
CLU	M-MDSC	349.328	3.00519	0.845752	3.55327	0.000380468	0.0755722	0.0808985	CCI-Healthy
IGFBP2	M-MDSC	15.9205	2.89969	0.835949	3.46874	0.000522903	0.0917654	0.0984892	CCI-Healthy
ADAMTS2	M-MDSC	98.2157	2.74645	1.2548	2.18876	0.0286145	0.47719	0.468347	CCI-Healthy
IGKC	M-MDSC	16.4088	2.69274	0.682563	3.94505	7.97844e-05	0.0316951	0.0339289	CCI-Healthy
HOPX	M-MDSC	6.92869	2.59165	0.900724	2.8773	0.00401096	0.260737	0.255442	CCI-Healthy
PTTG1	M-MDSC	10.5599	2.57215	0.721562	3.5647	0.000364269	0.0737198	0.0787239	CCI-Healthy
C1QC	M-MDSC	11.2119	2.55762	0.929526	2.75154	0.00593165	0.300241	0.288678	CCI-Healthy
HP	M-MDSC	60.6513	2.48596	0.822681	3.02178	0.00251291	0.219134	0.222334	CCI-Healthy
HOXA9	M-MDSC	10.9095	2.47147	0.659783	3.74589	0.000179758	0.0494381	0.053858	CCI-Healthy
IGHA1	M-MDSC	6.35328	2.45247	0.972594	2.52158	0.0116829	0.388448	0.372876	CCI-Healthy
IGHM	M-MDSC	4.56541	2.39006	1.07741	2.21834	0.0265317	0.469499	0.457801	CCI-Healthy
ADM	M-MDSC	36.43	2.34606	0.584006	4.01718	5.88986e-05	0.0274672	0.0287578	CCI-Healthy
IGKV3-20	M-MDSC	11.3753	2.31509	0.946602	2.44568	0.0144578	0.419316	0.403271	CCI-Healthy
KIFC3	M-MDSC	12.8547	2.31394	0.644107	3.59248	0.000327548	0.0688879	0.0744495	CCI-Healthy
IGLC2	M-MDSC	2.49143	2.23992	0.946173	2.36735	0.0179161	0.434652	0.41727	CCI-Healthy
PHLDA1	M-MDSC	5.63521	2.22252	0.91525	2.42832	0.0151688	0.419316	0.403826	CCI-Healthy
AMPH	M-MDSC	33.7853	2.20421	0.947653	2.32597	0.0200203	0.444976	0.425762	CCI-Healthy
OLFML2B	M-MDSC	4.84425	2.10576	0.627891	3.3537	0.000797382	0.118788	0.128194	CCI-Healthy
CDKN3	M-MDSC	4.35885	2.09299	0.745674	2.80684	0.00500298	0.279489	0.27481	CCI-Healthy
NKG7	M-MDSC	151.332	2.09182	0.523473	3.99604	6.44119e-05	0.0276353	0.0292808	CCI-Healthy
TPST1	M-MDSC	92.1552	2.06801	0.924645	2.23654	0.0253162	0.466471	0.451687	CCI-Healthy
RETN	M-MDSC	398.117	2.06091	0.687724	2.99671	0.00272912	0.225572	0.226548	CCI-Healthy
SEL1L3	M-MDSC	12.7085	2.01789	0.59076	3.41576	0.000636051	0.106598	0.114864	CCI-Healthy
KCNG2	M-MDSC	4.38144	2.00613	0.703445	2.85187	0.00434625	0.267949	0.262858	CCI-Healthy
RNASE2	M-MDSC	284.949	1.99988	0.476852	4.19392	2.74169e-05	0.0210053	0.0200798	CCI-Healthy
RNASE3	M-MDSC	11.901	1.95206	0.544254	3.58668	0.000334913	0.0690823	0.0748332	CCI-Healthy
MCTP2	M-MDSC	156.62	1.9449	0.46629	4.171	3.03261e-05	0.0216852	0.0210416	CCI-Healthy
HPGD	M-MDSC	11.6891	1.93322	0.670767	2.88211	0.00395024	0.260243	0.254643	CCI-Healthy
PLAC8	M-MDSC	449.309	1.9011	0.390754	4.86521	1.14333e-06	0.00245266	0.00251208	CCI-Healthy
ACOX2	M-MDSC	5.61242	1.89194	0.598103	3.16324	0.00156026	0.160917	0.171408	CCI-Healthy
MMP25	M-MDSC	27.2812	1.88568	0.544141	3.46542	0.000529395	0.0917654	0.0984892	CCI-Healthy
MS4A4A	M-MDSC	91.9434	1.87756	0.358154	5.24232	1.58568e-07	0.000704466	0.000649378	CCI-Healthy
SDC2	M-MDSC	11.0827	1.82731	0.78503	2.3277	0.0199283	0.444976	0.425762	CCI-Healthy
S100A8	M-MDSC	70804.8	1.80703	0.551135	3.27874	0.0010427	0.138458	0.14664	CCI-Healthy
PTGFR	M-MDSC	8.29601	1.80019	0.723052	2.48971	0.0127848	0.393389	0.38005	CCI-Healthy
PTGR1	M-MDSC	4.77501	1.76888	0.558552	3.16691	0.0015407	0.160917	0.17137	CCI-Healthy
SLC26A8	M-MDSC	7.03195	1.76557	0.675048	2.61547	0.00891048	0.338478	0.326807	CCI-Healthy
NOS1AP	M-MDSC	3.19212	1.74387	0.633619	2.75224	0.00591889	0.300241	0.288678	CCI-Healthy
H2BC5	M-MDSC	8.13308	1.73756	0.711687	2.44147	0.0146275	0.419316	0.403271	CCI-Healthy
CAMP	M-MDSC	11.8404	1.69303	0.748283	2.26256	0.023663	0.455128	0.442627	CCI-Healthy
ABCA13	M-MDSC	10.3235	1.65261	0.576607	2.86609	0.00415576	0.262661	0.257861	CCI-Healthy
CEACAM3	M-MDSC	11.5803	1.64906	0.659002	2.50236	0.012337	0.392555	0.377352	CCI-Healthy
ALOX5AP	M-MDSC	278.544	1.63795	0.521067	3.14345	0.00166966	0.167372	0.178953	CCI-Healthy
MGAM	M-MDSC	13.1412	1.62494	0.577855	2.81202	0.00492312	0.277856	0.272918	CCI-Healthy
FCGR1B	M-MDSC	66.2645	1.61333	0.393247	4.10259	4.08547e-05	0.0234912	0.0240603	CCI-Healthy
SEMA6B	M-MDSC	12.5906	1.58995	0.588284	2.7027	0.00687794	0.312292	0.297484	CCI-Healthy
MCEMP1	M-MDSC	229.226	1.58631	0.437236	3.62805	0.000285567	0.0638124	0.0684479	CCI-Healthy
GGH	M-MDSC	7.97895	1.56381	0.663874	2.35558	0.0184938	0.435966	0.418189	CCI-Healthy
LRRTM3	M-MDSC	3.58819	1.55971	0.771801	2.02087	0.0432931	0.518402	0.51096	CCI-Healthy
RAB13	M-MDSC	98.639	1.54603	0.397137	3.89293	9.90402e-05	0.0352707	0.0384014	CCI-Healthy
STMN1	M-MDSC	11.0122	1.52636	0.688219	2.21784	0.0265659	0.469499	0.457801	CCI-Healthy
AFAP1	M-MDSC	16.0952	1.52454	0.757656	2.01218	0.044201	0.52099	0.513847	CCI-Healthy
SCD	M-MDSC	5.29636	1.52059	0.684382	2.22185	0.0262936	0.469499	0.457259	CCI-Healthy
HSD3B7	M-MDSC	6.00824	1.49331	0.59712	2.50085	0.0123895	0.392555	0.377737	CCI-Healthy
SOCS3	M-MDSC	195.158	1.49126	0.556566	2.67939	0.00737568	0.321292	0.306723	CCI-Healthy
KREMEN1	M-MDSC	8.48438	1.48128	0.526958	2.811	0.00493873	0.277856	0.272918	CCI-Healthy
TLE1	M-MDSC	7.18329	1.4765	0.565506	2.61093	0.00902954	0.339828	0.326846	CCI-Healthy
PPARG	M-MDSC	45.8083	1.4704	0.616518	2.385	0.0170789	0.430607	0.413807	CCI-Healthy
ASGR2	M-MDSC	249.102	1.46343	0.339839	4.30626	1.66039e-05	0.0161904	0.0145927	CCI-Healthy
CD63	M-MDSC	666.486	1.44857	0.257528	5.62492	1.85594e-08	0.000199068	0.000244668	CCI-Healthy
NT5DC2	M-MDSC	15.1816	1.43744	0.492128	2.92087	0.00349059	0.243118	0.240924	CCI-Healthy
ZNF503	M-MDSC	19.7432	1.43258	0.482839	2.96699	0.00300735	0.225572	0.226548	CCI-Healthy
HOXB2	M-MDSC	12.1606	1.41401	0.434495	3.25438	0.00113639	0.143399	0.151324	CCI-Healthy
ITGA1	M-MDSC	10.6793	1.40724	0.490601	2.8684	0.00412559	0.262661	0.257861	CCI-Healthy
C3AR1	M-MDSC	123.886	1.40416	0.51678	2.71714	0.00658495	0.307677	0.291865	CCI-Healthy
IL1R1	M-MDSC	10.1774	1.39918	0.551892	2.53524	0.0112369	0.37683	0.361483	CCI-Healthy
ANKRD22	M-MDSC	9.29074	1.39185	0.590083	2.35873	0.0183374	0.4353	0.418189	CCI-Healthy
CD82	M-MDSC	84.9834	1.38329	0.424231	3.2607	0.00111137	0.141912	0.151044	CCI-Healthy
HACD1	M-MDSC	4.03355	1.37488	0.669163	2.05463	0.0399147	0.511506	0.5033	CCI-Healthy
GPER1	M-MDSC	7.74203	1.36581	0.564577	2.41917	0.015556	0.421894	0.405925	CCI-Healthy
FAM89A	M-MDSC	14.1462	1.3355	0.581825	2.29537	0.0217122	0.453966	0.437663	CCI-Healthy
GAS6	M-MDSC	26.8516	1.3238	0.506404	2.61412	0.00894587	0.338478	0.326807	CCI-Healthy
HMGB3	M-MDSC	24.0888	1.32124	0.476997	2.76991	0.00560715	0.294815	0.288678	CCI-Healthy
FCGR1A	M-MDSC	249.682	1.32045	0.354416	3.72571	0.00019477	0.0522276	0.0567428	CCI-Healthy
CYSTM1	M-MDSC	118.336	1.31607	0.341191	3.85728	0.000114655	0.0372665	0.0402621	CCI-Healthy
IGFBP7	M-MDSC	108.666	1.31212	0.320765	4.09058	4.30289e-05	0.0234912	0.0240603	CCI-Healthy
RGL1	M-MDSC	28.8615	1.29314	0.430981	3.00046	0.00269572	0.225572	0.226548	CCI-Healthy
LRG1	M-MDSC	19.1084	1.28866	0.543749	2.36996	0.01779	0.434605	0.41727	CCI-Healthy
PSPH	M-MDSC	29.4398	1.28258	0.529522	2.42215	0.0154288	0.421093	0.405176	CCI-Healthy
SLAMF7	M-MDSC	14.9882	1.2821	0.419328	3.05751	0.00223181	0.204602	0.210157	CCI-Healthy
GRB10	M-MDSC	42.464	1.27495	0.460798	2.76683	0.00566039	0.296162	0.288678	CCI-Healthy
DSC2	M-MDSC	88.591	1.24949	0.393286	3.17706	0.00148777	0.159578	0.17137	CCI-Healthy
ABHD17C	M-MDSC	4.1386	1.24152	0.512175	2.42401	0.0153502	0.420015	0.404722	CCI-Healthy
MMP19	M-MDSC	3.81372	1.23828	0.515773	2.40083	0.0163581	0.426902	0.411691	CCI-Healthy
PROK2	M-MDSC	65.2485	1.21774	0.52581	2.31593	0.0205623	0.446469	0.428921	CCI-Healthy
ENPP4	M-MDSC	4.84758	1.16718	0.523944	2.22768	0.0259016	0.4685	0.454675	CCI-Healthy
ACTA2	M-MDSC	8.13489	1.16274	0.499377	2.32838	0.0198922	0.444976	0.425762	CCI-Healthy
GCLM	M-MDSC	19.5081	1.1612	0.399746	2.90485	0.00367432	0.251024	0.247919	CCI-Healthy
S100A9	M-MDSC	27943.1	1.15427	0.459876	2.50997	0.0120742	0.388448	0.372892	CCI-Healthy
DBNDD2	M-MDSC	53.7699	1.1528	0.391298	2.9461	0.00321812	0.236093	0.237132	CCI-Healthy
PIM1	M-MDSC	102.551	1.14441	0.367698	3.11235	0.00185603	0.17935	0.185603	CCI-Healthy
UGCG	M-MDSC	29.3186	1.1439	0.344321	3.32218	0.000893161	0.126586	0.135911	CCI-Healthy
E2F2	M-MDSC	15.0783	1.11364	0.518382	2.1483	0.0316902	0.486279	0.47528	CCI-Healthy
VAMP5	M-MDSC	332.407	1.1074	0.376108	2.94438	0.003236	0.236093	0.237132	CCI-Healthy
CEBPD	M-MDSC	1814.39	1.10564	0.535409	2.06504	0.038919	0.511506	0.502919	CCI-Healthy
AGFG1	M-MDSC	372.69	1.10545	0.288203	3.83568	0.000125218	0.037308	0.0402621	CCI-Healthy
SH3PXD2B	M-MDSC	43.2346	1.10258	0.540856	2.03859	0.0414911	0.512521	0.50654	CCI-Healthy
DUSP16	M-MDSC	5.51508	1.09323	0.536949	2.036	0.0417505	0.512521	0.50659	CCI-Healthy
TREML2	M-MDSC	3.76261	1.08841	0.525596	2.0708	0.0383774	0.511506	0.502919	CCI-Healthy
FKBP5	M-MDSC	729.145	1.08168	0.380457	2.84311	0.00446751	0.269205	0.264104	CCI-Healthy
LAIR1	M-MDSC	118.101	1.07274	0.294409	3.64372	0.000268723	0.061326	0.0656032	CCI-Healthy
FBXO48	M-MDSC	7.05778	1.06933	0.442278	2.41778	0.0156155	0.421894	0.406034	CCI-Healthy
GNG10	M-MDSC	221.655	1.0669	0.268971	3.96661	7.29036e-05	0.0300755	0.0320363	CCI-Healthy
MPO	M-MDSC	16.1171	1.06133	0.474664	2.23596	0.0253545	0.466471	0.451687	CCI-Healthy
CAVIN3	M-MDSC	30.4164	1.05054	0.383384	2.74018	0.0061406	0.306345	0.291023	CCI-Healthy
JAK3	M-MDSC	118.528	1.04661	0.37049	2.82492	0.00472923	0.277189	0.272251	CCI-Healthy
DDAH2	M-MDSC	78.8332	1.04206	0.281003	3.70834	0.000208621	0.0545774	0.0577364	CCI-Healthy
STOM	M-MDSC	87.57	1.03815	0.295196	3.51681	0.000436761	0.0836553	0.0899659	CCI-Healthy
RRAS	M-MDSC	48.4734	1.02337	0.322474	3.17349	0.00150617	0.159953	0.17137	CCI-Healthy
NIBAN1	M-MDSC	231.691	1.02119	0.278321	3.66913	0.000243379	0.0580107	0.0617012	CCI-Healthy
CTU1	M-MDSC	30.6888	1.01807	0.430526	2.36472	0.0180438	0.434652	0.41727	CCI-Healthy
FPR2	M-MDSC	89.6923	0.999653	0.313573	3.18794	0.00143288	0.158063	0.169987	CCI-Healthy
TMEM144	M-MDSC	74.1716	0.9944	0.409762	2.42677	0.0152337	0.419316	0.403826	CCI-Healthy
ADORA2B	M-MDSC	11.1898	0.992079	0.367543	2.69922	0.00695025	0.313038	0.297484	CCI-Healthy
YBEY	M-MDSC	38.1485	0.987965	0.422308	2.33944	0.0193125	0.443566	0.42458	CCI-Healthy
PRICKLE4	M-MDSC	4.35556	0.977569	0.472891	2.06722	0.0387134	0.511506	0.502919	CCI-Healthy
H2AJ	M-MDSC	364.55	0.97313	0.286123	3.40109	0.000671183	0.107449	0.116424	CCI-Healthy
BASP1	M-MDSC	156.633	0.972385	0.352423	2.75915	0.00579528	0.298971	0.288678	CCI-Healthy
FPR1	M-MDSC	836.288	0.968584	0.262776	3.68597	0.000227833	0.0568311	0.0600705	CCI-Healthy
BRI3	M-MDSC	928.279	0.968358	0.464058	2.08672	0.0369138	0.504425	0.49409	CCI-Healthy
NOP10	M-MDSC	595.113	0.958355	0.368468	2.60092	0.0092974	0.34152	0.327721	CCI-Healthy
ECHDC2	M-MDSC	10.6259	0.956071	0.428884	2.22921	0.0258	0.4685	0.454582	CCI-Healthy
MSRB3	M-MDSC	5.67965	0.954503	0.461073	2.07018	0.0384356	0.511506	0.502919	CCI-Healthy
PPP1R3B	M-MDSC	14.0742	0.954081	0.368231	2.59098	0.00957023	0.346089	0.330761	CCI-Healthy
LGALS1	M-MDSC	3523.06	0.947323	0.378875	2.50036	0.0124069	0.392555	0.377737	CCI-Healthy
MARCO	M-MDSC	137.154	0.942147	0.321623	2.92935	0.00339673	0.238126	0.238186	CCI-Healthy
HRAS	M-MDSC	29.4108	0.940907	0.446416	2.10769	0.0350577	0.500342	0.489044	CCI-Healthy
ARID5B	M-MDSC	86.8719	0.938918	0.409563	2.29249	0.0218774	0.455128	0.43965	CCI-Healthy
HSPB1	M-MDSC	94.034	0.938493	0.380555	2.46612	0.0136586	0.406119	0.391108	CCI-Healthy
DAB2	M-MDSC	33.5479	0.936109	0.392598	2.38439	0.0171073	0.430607	0.413807	CCI-Healthy
CEACAM4	M-MDSC	57.1312	0.933137	0.342014	2.72836	0.00636507	0.30647	0.291023	CCI-Healthy
PDE2A	M-MDSC	9.46399	0.932664	0.41395	2.25308	0.0242538	0.458763	0.445472	CCI-Healthy
BATF	M-MDSC	64.7658	0.931839	0.266196	3.50057	0.000464259	0.0857486	0.0928069	CCI-Healthy
ROMO1	M-MDSC	492.565	0.917415	0.436869	2.09998	0.035731	0.502852	0.490904	CCI-Healthy
KCNJ15	M-MDSC	26.4265	0.916214	0.338398	2.7075	0.00677922	0.312292	0.297484	CCI-Healthy
TIMP1	M-MDSC	1016.47	0.906898	0.355241	2.55291	0.0106826	0.367992	0.352784	CCI-Healthy
MAP1LC3A	M-MDSC	12.1088	0.902888	0.410116	2.20154	0.0276975	0.474093	0.463223	CCI-Healthy
NECTIN2	M-MDSC	41.4254	0.898988	0.330538	2.71977	0.00653271	0.307324	0.291325	CCI-Healthy
PLBD1	M-MDSC	1048.15	0.892907	0.264981	3.3697	0.000752501	0.115305	0.125572	CCI-Healthy
TXN	M-MDSC	544.273	0.880238	0.405112	2.17282	0.0297937	0.47719	0.468628	CCI-Healthy
TMEM79	M-MDSC	8.8721	0.878318	0.360238	2.43816	0.0147621	0.419316	0.403271	CCI-Healthy
CNIH4	M-MDSC	178.92	0.872097	0.327276	2.66472	0.00770534	0.323302	0.311346	CCI-Healthy
LY6G5C	M-MDSC	11.0511	0.870473	0.397594	2.18935	0.0285713	0.47719	0.468347	CCI-Healthy
MYL6B	M-MDSC	24.5655	0.865486	0.415962	2.08068	0.0374628	0.507997	0.498357	CCI-Healthy
MAFB	M-MDSC	632.993	0.855682	0.370292	2.31083	0.0208422	0.448283	0.431609	CCI-Healthy
SQLE	M-MDSC	44.9753	0.852776	0.421267	2.02431	0.0429382	0.517478	0.509959	CCI-Healthy
DOLK	M-MDSC	5.00166	0.849925	0.359919	2.36143	0.0182045	0.4353	0.417998	CCI-Healthy
H1-10	M-MDSC	400.033	0.847565	0.32267	2.62673	0.00862109	0.335499	0.324243	CCI-Healthy
DACH1	M-MDSC	58.3147	0.845717	0.396209	2.13452	0.0328002	0.487954	0.477796	CCI-Healthy
AQP9	M-MDSC	231.332	0.843429	0.38314	2.20136	0.0277105	0.474093	0.463223	CCI-Healthy
SMAD1	M-MDSC	36.2108	0.842004	0.25345	3.32217	0.00089321	0.126586	0.135911	CCI-Healthy
MRPL53	M-MDSC	6.10546	0.837594	0.417489	2.00627	0.0448278	0.523772	0.516578	CCI-Healthy
CDYL2	M-MDSC	40.3989	0.835316	0.316104	2.64254	0.00822876	0.331417	0.320217	CCI-Healthy
PLIN2	M-MDSC	175.435	0.833865	0.337063	2.47391	0.0133642	0.402547	0.38721	CCI-Healthy
CHCHD7	M-MDSC	108.355	0.832673	0.262066	3.17734	0.0014863	0.159578	0.17137	CCI-Healthy
FABP5	M-MDSC	78.9617	0.829006	0.373322	2.22062	0.0263768	0.469499	0.457534	CCI-Healthy
CTSD	M-MDSC	1400.34	0.82705	0.27874	2.9671	0.00300623	0.225572	0.226548	CCI-Healthy
KLHL2	M-MDSC	186.922	0.82391	0.249566	3.30137	0.000962123	0.132304	0.14093	CCI-Healthy
AP1S1	M-MDSC	48.1973	0.82384	0.26813	3.07254	0.00212247	0.197962	0.204238	CCI-Healthy
BLOC1S1	M-MDSC	789.198	0.821649	0.32183	2.55305	0.0106783	0.367992	0.352784	CCI-Healthy
CARHSP1	M-MDSC	113.361	0.815525	0.27705	2.9436	0.00324418	0.236093	0.237132	CCI-Healthy
LY96	M-MDSC	231.019	0.81469	0.363439	2.24161	0.0249863	0.465627	0.451483	CCI-Healthy
SULT1B1	M-MDSC	65.3242	0.81094	0.253835	3.19475	0.0013995	0.158063	0.169987	CCI-Healthy
BOLA3	M-MDSC	20.1618	0.799603	0.292218	2.73632	0.00621307	0.30647	0.291023	CCI-Healthy
CDK5	M-MDSC	50.081	0.799487	0.25964	3.07921	0.00207551	0.19528	0.201187	CCI-Healthy
MYL6	M-MDSC	4089.86	0.797857	0.246216	3.24047	0.00119332	0.147121	0.155758	CCI-Healthy
DYNLT2B	M-MDSC	14.8585	0.795332	0.364191	2.18383	0.0289745	0.47719	0.468628	CCI-Healthy
SRPK1	M-MDSC	70.7947	0.789192	0.27335	2.88711	0.00388796	0.259999	0.254643	CCI-Healthy
NDUFC2	M-MDSC	441.713	0.788107	0.310693	2.53661	0.0111931	0.37683	0.361483	CCI-Healthy
SIPA1L2	M-MDSC	40.2613	0.78305	0.278625	2.81041	0.00494784	0.277856	0.272918	CCI-Healthy
ST14	M-MDSC	55.6799	0.781494	0.325356	2.40196	0.0163073	0.426902	0.411691	CCI-Healthy
GYG1	M-MDSC	185.78	0.779921	0.240276	3.24594	0.00117064	0.146004	0.154326	CCI-Healthy
NEDD4	M-MDSC	19.8274	0.77794	0.341141	2.28041	0.0225835	0.455128	0.442232	CCI-Healthy
S100A11	M-MDSC	4434.04	0.771429	0.367672	2.09814	0.0358924	0.502852	0.491361	CCI-Healthy
TXNDC17	M-MDSC	314.265	0.769083	0.364408	2.1105	0.0348155	0.49924	0.489044	CCI-Healthy
ABRACL	M-MDSC	324.733	0.768406	0.316798	2.42554	0.0152855	0.419316	0.403826	CCI-Healthy
HLX	M-MDSC	69.3697	0.766584	0.256997	2.98285	0.00285579	0.225572	0.226548	CCI-Healthy
DBI	M-MDSC	591.449	0.766251	0.289349	2.64819	0.00809251	0.331417	0.320217	CCI-Healthy
CREB5	M-MDSC	469.206	0.765689	0.237612	3.22243	0.00127109	0.153188	0.162687	CCI-Healthy
NDUFB3	M-MDSC	214.715	0.763123	0.384341	1.98554	0.0470847	0.528161	0.519587	CCI-Healthy
CCND3	M-MDSC	345.684	0.757867	0.272494	2.78122	0.00541542	0.290153	0.283445	CCI-Healthy
ORMDL2	M-MDSC	80.3378	0.75138	0.308094	2.4388	0.0147361	0.419316	0.403271	CCI-Healthy
IMPA2	M-MDSC	143.95	0.747356	0.348701	2.14326	0.0320923	0.487005	0.475487	CCI-Healthy
R3HDM4	M-MDSC	136.532	0.747319	0.344606	2.16862	0.0301114	0.47719	0.468818	CCI-Healthy
ELOC	M-MDSC	226.335	0.741571	0.341478	2.17165	0.0298819	0.47719	0.468628	CCI-Healthy
COMTD1	M-MDSC	46.4	0.741486	0.318916	2.32502	0.0200709	0.444976	0.425762	CCI-Healthy
UPP1	M-MDSC	231.349	0.739714	0.283869	2.60583	0.0091652	0.340865	0.326846	CCI-Healthy
GRAMD1A	M-MDSC	81.5633	0.736202	0.341844	2.15362	0.0312702	0.483988	0.473289	CCI-Healthy
S100A10	M-MDSC	5548.61	0.735868	0.33971	2.16617	0.0302985	0.477516	0.468818	CCI-Healthy
CXCL16	M-MDSC	89.108	0.735565	0.224397	3.27796	0.0010456	0.138458	0.14664	CCI-Healthy
GCA	M-MDSC	692.174	0.733375	0.209755	3.49635	0.000471673	0.0857486	0.0928069	CCI-Healthy
MAP3K8	M-MDSC	265.626	0.732454	0.350616	2.08905	0.036703	0.504388	0.493807	CCI-Healthy
FCER1G	M-MDSC	3072.4	0.731529	0.317433	2.30451	0.0211939	0.450959	0.434963	CCI-Healthy
IGFLR1	M-MDSC	200.027	0.731231	0.263041	2.77991	0.00543733	0.290153	0.283445	CCI-Healthy
CSTB	M-MDSC	721.561	0.729064	0.319353	2.28294	0.0224338	0.455128	0.442232	CCI-Healthy
CR1	M-MDSC	248.571	0.728316	0.283391	2.57	0.0101699	0.360006	0.342888	CCI-Healthy
SH3BGRL3	M-MDSC	6901.03	0.726259	0.366751	1.98025	0.0476753	0.528641	0.519587	CCI-Healthy
SH2B2	M-MDSC	51.7931	0.725828	0.260612	2.78509	0.00535126	0.290153	0.283445	CCI-Healthy
TSPAN2	M-MDSC	20.2895	0.721888	0.365586	1.97461	0.0483127	0.532152	0.522912	CCI-Healthy
C6orf226	M-MDSC	54.2534	0.719554	0.304365	2.36411	0.0180734	0.434652	0.41727	CCI-Healthy
TFPT	M-MDSC	37.934	0.719509	0.240768	2.9884	0.00280446	0.225572	0.226548	CCI-Healthy
GLMP	M-MDSC	70.7778	0.719028	0.361971	1.98642	0.0469862	0.528161	0.519587	CCI-Healthy
EFHD2	M-MDSC	843.046	0.718783	0.264599	2.7165	0.00659758	0.307677	0.291865	CCI-Healthy
CD59	M-MDSC	15.2084	0.717637	0.338575	2.11958	0.0340417	0.4965	0.485457	CCI-Healthy
H2AZ2	M-MDSC	343.292	0.715294	0.354856	2.01573	0.0438282	0.520024	0.512677	CCI-Healthy
NDST2	M-MDSC	68.0886	0.711094	0.237743	2.99102	0.00278045	0.225572	0.226548	CCI-Healthy
MFSD10	M-MDSC	96.4282	0.708985	0.312826	2.26639	0.0234276	0.455128	0.442473	CCI-Healthy
VAMP1	M-MDSC	7.96459	0.707194	0.338775	2.0875	0.0368427	0.504425	0.49409	CCI-Healthy
SPA17	M-MDSC	8.63944	0.706618	0.343859	2.05496	0.0398825	0.511506	0.5033	CCI-Healthy
CCDC167	M-MDSC	22.6602	0.706295	0.346425	2.03881	0.0414692	0.512521	0.50654	CCI-Healthy
MRGBP	M-MDSC	27.9259	0.704511	0.338391	2.08194	0.0373475	0.507718	0.497829	CCI-Healthy
POMP	M-MDSC	462.501	0.701396	0.302414	2.31933	0.0203774	0.446427	0.428117	CCI-Healthy
PHC2	M-MDSC	161.549	0.699363	0.326183	2.14408	0.0320261	0.487005	0.475487	CCI-Healthy
LILRA5	M-MDSC	439.827	0.69391	0.266606	2.60276	0.00924779	0.340865	0.326846	CCI-Healthy
GBA	M-MDSC	55.9786	0.692102	0.254269	2.72193	0.00649023	0.306671	0.291023	CCI-Healthy
ASPH	M-MDSC	144.243	0.691466	0.289007	2.39255	0.0167316	0.428292	0.41367	CCI-Healthy
IRF2BPL	M-MDSC	39.7161	0.687416	0.302934	2.26919	0.0232566	0.455128	0.442232	CCI-Healthy
B4GALT5	M-MDSC	124.008	0.679644	0.211419	3.21468	0.00130591	0.155635	0.165536	CCI-Healthy
PSMB3	M-MDSC	564.232	0.678679	0.285891	2.3739	0.0176011	0.433469	0.416581	CCI-Healthy
FLVCR2	M-MDSC	110.643	0.676931	0.250429	2.70308	0.00686996	0.312292	0.297484	CCI-Healthy
RRAGD	M-MDSC	26.4984	0.676599	0.322563	2.09757	0.0359433	0.502852	0.491361	CCI-Healthy
TRAPPC1	M-MDSC	486.084	0.675616	0.340904	1.98183	0.0474977	0.528198	0.519587	CCI-Healthy
CLEC4D	M-MDSC	85.3908	0.674576	0.2683	2.51426	0.0119281	0.388448	0.372892	CCI-Healthy
COX20	M-MDSC	90.4022	0.673071	0.329187	2.04465	0.0408898	0.512521	0.505306	CCI-Healthy
ATOX1	M-MDSC	301.347	0.667103	0.338574	1.97033	0.0488007	0.532152	0.524195	CCI-Healthy
GCNT1	M-MDSC	63.1155	0.665839	0.315283	2.11188	0.0346968	0.49924	0.489044	CCI-Healthy
CENPW	M-MDSC	26.6958	0.664177	0.305004	2.1776	0.0294359	0.47719	0.468628	CCI-Healthy
SIGLEC15	M-MDSC	7.72956	0.663022	0.32292	2.05321	0.0400525	0.511506	0.5033	CCI-Healthy
HRH2	M-MDSC	322.17	0.662097	0.304673	2.17314	0.0297701	0.47719	0.468628	CCI-Healthy
IL2RG	M-MDSC	63.1786	0.658868	0.321095	2.05194	0.0401755	0.511506	0.5033	CCI-Healthy
ACP2	M-MDSC	27.0597	0.658455	0.228012	2.8878	0.00387942	0.259999	0.254643	CCI-Healthy
RIN1	M-MDSC	39.0612	0.657615	0.239731	2.74314	0.00608555	0.306111	0.290663	CCI-Healthy
GPR160	M-MDSC	21.0535	0.657251	0.321004	2.04748	0.0406106	0.512152	0.504114	CCI-Healthy
CBWD3	M-MDSC	19.0838	0.654901	0.332608	1.96899	0.0489544	0.532152	0.524195	CCI-Healthy
CFL1	M-MDSC	3176.73	0.65442	0.22252	2.94095	0.00327207	0.236093	0.237132	CCI-Healthy
TPST2	M-MDSC	111.318	0.653404	0.235041	2.77996	0.00543655	0.290153	0.283445	CCI-Healthy
AK3	M-MDSC	29.9017	0.649927	0.271917	2.39016	0.0168409	0.428292	0.41367	CCI-Healthy
IRS2	M-MDSC	210.129	0.649906	0.283932	2.28895	0.0220822	0.455128	0.442232	CCI-Healthy
SERTAD1	M-MDSC	48.7112	0.649684	0.312936	2.0761	0.0378851	0.511139	0.500839	CCI-Healthy
PRDX2	M-MDSC	126.437	0.647367	0.268552	2.41059	0.0159268	0.422849	0.406906	CCI-Healthy
MAPK14	M-MDSC	334.278	0.647298	0.227479	2.84553	0.00443373	0.268679	0.263288	CCI-Healthy
MNDA	M-MDSC	2781.99	0.647039	0.279231	2.31722	0.0204919	0.446469	0.4288	CCI-Healthy
LITAF	M-MDSC	234.923	0.643213	0.302217	2.12831	0.033311	0.494183	0.483102	CCI-Healthy
NAPRT	M-MDSC	163.731	0.642864	0.258084	2.49091	0.0127416	0.393389	0.38005	CCI-Healthy
LMO2	M-MDSC	169.205	0.641594	0.291872	2.1982	0.0279346	0.474093	0.463223	CCI-Healthy
FMC1	M-MDSC	51.9449	0.639659	0.283778	2.25408	0.0241913	0.458437	0.44541	CCI-Healthy
HAUS4	M-MDSC	118.686	0.639461	0.203354	3.14457	0.00166331	0.167372	0.178953	CCI-Healthy
ALCAM	M-MDSC	100.07	0.636992	0.309798	2.05615	0.0397676	0.511506	0.5033	CCI-Healthy
SEC62	M-MDSC	429.989	0.633984	0.289821	2.1875	0.0287061	0.47719	0.468347	CCI-Healthy
SLA	M-MDSC	259.856	0.633963	0.201559	3.1453	0.00165914	0.167372	0.178953	CCI-Healthy
ANKRD39	M-MDSC	16.8375	0.62661	0.289035	2.16794	0.0301636	0.47719	0.468818	CCI-Healthy
PLP2	M-MDSC	579.813	0.623733	0.281609	2.21489	0.0267679	0.469499	0.458045	CCI-Healthy
MAFK	M-MDSC	15.9361	0.622841	0.294169	2.11729	0.0342354	0.497063	0.485978	CCI-Healthy
UBE2F	M-MDSC	177.414	0.619069	0.23227	2.6653	0.00769202	0.323302	0.311346	CCI-Healthy
TSHZ3	M-MDSC	89.0299	0.617536	0.308202	2.00367	0.0451051	0.524841	0.517508	CCI-Healthy
GSTO1	M-MDSC	532.193	0.616598	0.280199	2.20057	0.0277663	0.474093	0.463223	CCI-Healthy
TCF4	M-MDSC	88.788	0.616197	0.245343	2.51158	0.0120194	0.388448	0.372892	CCI-Healthy
TMEM167A	M-MDSC	422.921	0.615888	0.224616	2.74196	0.00610738	0.306111	0.290663	CCI-Healthy
ARPC5L	M-MDSC	94.3041	0.610598	0.2195	2.78177	0.00540634	0.290153	0.283445	CCI-Healthy
SAC3D1	M-MDSC	28.8327	0.610215	0.29952	2.03731	0.0416192	0.512521	0.50659	CCI-Healthy
SLC25A37	M-MDSC	258.984	0.607746	0.243493	2.49595	0.012562	0.392829	0.37896	CCI-Healthy
TOR4A	M-MDSC	47.9319	0.607348	0.273346	2.2219	0.0262903	0.469499	0.457259	CCI-Healthy
CALM3	M-MDSC	486.29	0.603877	0.228755	2.63984	0.00829454	0.331417	0.320217	CCI-Healthy
ARL8A	M-MDSC	75.9927	0.603599	0.267975	2.25245	0.024294	0.458763	0.445472	CCI-Healthy
SMCO4	M-MDSC	240.135	0.602665	0.253093	2.3812	0.0172562	0.431485	0.414076	CCI-Healthy
CALM1	M-MDSC	1058.12	0.602121	0.235743	2.55414	0.010645	0.367992	0.352784	CCI-Healthy
PLB1	M-MDSC	54.6905	0.597909	0.2036	2.93668	0.00331747	0.236093	0.237132	CCI-Healthy
FRAT1	M-MDSC	64.0405	0.597704	0.304035	1.9659	0.0493099	0.532626	0.524659	CCI-Healthy
ATP6V1D	M-MDSC	119.819	0.594353	0.208411	2.85184	0.00434674	0.267949	0.262858	CCI-Healthy
TMEM50A	M-MDSC	342.695	0.5936	0.302842	1.9601	0.0499844	0.532754	0.525398	CCI-Healthy
RNF149	M-MDSC	792.819	0.590201	0.151939	3.88447	0.000102553	0.0352707	0.0385334	CCI-Healthy
CRIPT	M-MDSC	52.5598	0.590168	0.234088	2.52114	0.0116976	0.388448	0.372876	CCI-Healthy
CKAP4	M-MDSC	229.004	0.588835	0.225306	2.6135	0.00896212	0.338478	0.326807	CCI-Healthy
PLSCR1	M-MDSC	335.827	0.588295	0.253119	2.32418	0.0201158	0.444976	0.425762	CCI-Healthy
IGSF6	M-MDSC	659.053	0.584647	0.202912	2.88129	0.00396057	0.260243	0.254643	CCI-Healthy
ATP6V0B	M-MDSC	841.791	0.580477	0.294707	1.96967	0.0488756	0.532152	0.524195	CCI-Healthy
CTSA	M-MDSC	348.665	0.579765	0.246923	2.34796	0.0188768	0.440723	0.4225	CCI-Healthy
PSMB5	M-MDSC	108.847	0.579098	0.242239	2.39061	0.0168204	0.428292	0.41367	CCI-Healthy
CTSZ	M-MDSC	650.299	0.575968	0.236083	2.43968	0.0147002	0.419316	0.403271	CCI-Healthy
ERP27	M-MDSC	18.807	0.573204	0.23485	2.44072	0.0146578	0.419316	0.403271	CCI-Healthy
ADAM9	M-MDSC	109.106	0.572442	0.251016	2.2805	0.022578	0.455128	0.442232	CCI-Healthy
FAM107B	M-MDSC	240.242	0.571331	0.234728	2.43402	0.0149322	0.419316	0.40345	CCI-Healthy
ETFB	M-MDSC	228.592	0.567867	0.212287	2.675	0.00747286	0.322442	0.308824	CCI-Healthy
ZDHHC12	M-MDSC	77.0983	0.566439	0.269989	2.09801	0.0359045	0.502852	0.491361	CCI-Healthy
APMAP	M-MDSC	70.1156	0.566433	0.281389	2.01299	0.0441158	0.52099	0.513762	CCI-Healthy
SGTB	M-MDSC	78.5012	0.564831	0.239477	2.3586	0.0183438	0.4353	0.418189	CCI-Healthy
CLPP	M-MDSC	72.7999	0.564205	0.254626	2.21582	0.0267041	0.469499	0.458045	CCI-Healthy
IFI16	M-MDSC	407.491	0.563961	0.216509	2.60479	0.00919311	0.340865	0.326846	CCI-Healthy
C17orf75	M-MDSC	12.3327	0.562116	0.2705	2.07806	0.0377035	0.50933	0.499544	CCI-Healthy
CPNE2	M-MDSC	40.9545	0.557863	0.254351	2.19328	0.028287	0.47719	0.467889	CCI-Healthy
RNF24	M-MDSC	248.757	0.556824	0.252195	2.20791	0.0272506	0.473728	0.461754	CCI-Healthy
SRP14	M-MDSC	1096.15	0.554302	0.272453	2.03449	0.0419026	0.512521	0.50659	CCI-Healthy
USB1	M-MDSC	77.6055	0.554195	0.24522	2.25998	0.0238222	0.455128	0.442627	CCI-Healthy
NEDD8	M-MDSC	472.017	0.553514	0.273977	2.02029	0.0433532	0.518402	0.51096	CCI-Healthy
DSE	M-MDSC	189.342	0.552184	0.249281	2.21511	0.0267527	0.469499	0.458045	CCI-Healthy
PAFAH1B3	M-MDSC	42.6082	0.55165	0.243109	2.26914	0.0232596	0.455128	0.442232	CCI-Healthy
BRD7	M-MDSC	152.572	0.551235	0.23164	2.3797	0.0173268	0.431485	0.414076	CCI-Healthy
SNRNP27	M-MDSC	73.0211	0.549253	0.262052	2.09597	0.0360849	0.503311	0.491941	CCI-Healthy
NDUFB9	M-MDSC	629.277	0.547237	0.270944	2.01974	0.0434101	0.518429	0.51096	CCI-Healthy
SH3GLB1	M-MDSC	315.227	0.546751	0.176324	3.10082	0.00192983	0.184815	0.191285	CCI-Healthy
SLC16A3	M-MDSC	270.183	0.542413	0.186476	2.90875	0.00362877	0.249501	0.246588	CCI-Healthy
HMGB2	M-MDSC	430.774	0.541828	0.200557	2.70162	0.00690035	0.312292	0.297484	CCI-Healthy
WSB2	M-MDSC	44.0451	0.541448	0.213583	2.53507	0.0112424	0.37683	0.361483	CCI-Healthy
SRI	M-MDSC	213.476	0.539447	0.254611	2.11871	0.0341153	0.4965	0.485457	CCI-Healthy
LDHA	M-MDSC	464.105	0.539156	0.260845	2.06696	0.0387376	0.511506	0.502919	CCI-Healthy
FYB1	M-MDSC	1679.06	0.535133	0.169039	3.16574	0.00154691	0.160917	0.17137	CCI-Healthy
RBPJ	M-MDSC	415.981	0.534613	0.191329	2.79421	0.00520268	0.287649	0.281535	CCI-Healthy
ARHGDIB	M-MDSC	1587.46	0.533219	0.178965	2.97946	0.00288753	0.225572	0.226548	CCI-Healthy
FAM177A1	M-MDSC	109.653	0.531025	0.243365	2.18201	0.0291086	0.47719	0.468628	CCI-Healthy
ALPK1	M-MDSC	122.677	0.530771	0.232112	2.2867	0.0222135	0.455128	0.442232	CCI-Healthy
YBX3	M-MDSC	305.243	0.530703	0.223638	2.37305	0.017642	0.433469	0.416697	CCI-Healthy
VPS29	M-MDSC	320.347	0.525477	0.223368	2.35252	0.0186468	0.43765	0.420207	CCI-Healthy
DUSP18	M-MDSC	69.4419	0.522585	0.235254	2.22136	0.0263263	0.469499	0.457259	CCI-Healthy
MTX1	M-MDSC	128.231	0.520539	0.238705	2.18067	0.0292075	0.47719	0.468628	CCI-Healthy
IFT27	M-MDSC	31.5046	0.520026	0.21849	2.38009	0.0173084	0.431485	0.414076	CCI-Healthy
SQOR	M-MDSC	284.023	0.517735	0.186372	2.77797	0.00546999	0.290451	0.283901	CCI-Healthy
CAPG	M-MDSC	735.12	0.516337	0.234849	2.19859	0.0279068	0.474093	0.463223	CCI-Healthy
ZDHHC20	M-MDSC	422.226	0.515921	0.183269	2.81511	0.00487607	0.277856	0.272918	CCI-Healthy
HMOX1	M-MDSC	257.224	0.511124	0.182901	2.79453	0.00519748	0.287649	0.281535	CCI-Healthy
VIM	M-MDSC	8365.2	0.506013	0.201203	2.51494	0.0119053	0.388448	0.372892	CCI-Healthy
MRPL28	M-MDSC	120.264	0.503488	0.215132	2.34036	0.019265	0.443566	0.42458	CCI-Healthy
TUSC2	M-MDSC	87.6951	0.501918	0.248178	2.02241	0.0431342	0.518093	0.510905	CCI-Healthy
GAPDH	M-MDSC	8325.67	0.500811	0.255442	1.96057	0.0499294	0.532754	0.525398	CCI-Healthy
ZNF438	M-MDSC	166.787	0.500313	0.16842	2.97063	0.00297188	0.225572	0.226548	CCI-Healthy
SMAP2	M-MDSC	780.081	0.499181	0.239393	2.08519	0.0370516	0.505618	0.495387	CCI-Healthy
PRDX5	M-MDSC	460.461	0.498867	0.25336	1.969	0.0489526	0.532152	0.524195	CCI-Healthy
PSMB4	M-MDSC	203.564	0.498845	0.242403	2.05791	0.0395984	0.511506	0.5033	CCI-Healthy
SERPINB1	M-MDSC	1297.64	0.49793	0.229814	2.16667	0.03026	0.477516	0.468818	CCI-Healthy
WASHC3	M-MDSC	74.2448	0.496392	0.251878	1.97076	0.048751	0.532152	0.524195	CCI-Healthy
UFD1	M-MDSC	118.126	0.495992	0.186211	2.6636	0.007731	0.323302	0.311346	CCI-Healthy
ZC3H3	M-MDSC	56.0888	0.495589	0.228311	2.17067	0.0299561	0.47719	0.468628	CCI-Healthy
COPE	M-MDSC	478.835	0.492722	0.230637	2.13635	0.032651	0.487086	0.476676	CCI-Healthy
KRAS	M-MDSC	204.956	0.490443	0.20177	2.4307	0.0150697	0.419316	0.403826	CCI-Healthy
ANXA2	M-MDSC	1262.17	0.489242	0.197591	2.47604	0.013285	0.401393	0.386613	CCI-Healthy
DEK	M-MDSC	632.655	0.487503	0.205103	2.37687	0.0174603	0.433469	0.416238	CCI-Healthy
ELOF1	M-MDSC	65.1587	0.48531	0.206214	2.35342	0.0186014	0.43754	0.4199	CCI-Healthy
ERLEC1	M-MDSC	98.1852	0.483351	0.212278	2.27697	0.0227878	0.455128	0.442232	CCI-Healthy
RER1	M-MDSC	187.575	0.482856	0.225855	2.1379	0.0325249	0.487086	0.476676	CCI-Healthy
PFN1	M-MDSC	4171.45	0.480752	0.219557	2.18965	0.0285498	0.47719	0.468347	CCI-Healthy
CLIC1	M-MDSC	1939.52	0.479972	0.182126	2.63538	0.00840439	0.331417	0.320217	CCI-Healthy
FLOT1	M-MDSC	292.377	0.479108	0.229286	2.08957	0.0366567	0.504388	0.493807	CCI-Healthy
SRP19	M-MDSC	149.228	0.477535	0.222204	2.14909	0.0316276	0.486014	0.474883	CCI-Healthy
FKBP3	M-MDSC	79.5139	0.477336	0.224659	2.12472	0.0336103	0.49451	0.483716	CCI-Healthy
MSRB1	M-MDSC	233.533	0.475955	0.232596	2.04627	0.0407296	0.512152	0.504168	CCI-Healthy
ERO1A	M-MDSC	102.447	0.473943	0.231904	2.0437	0.040983	0.512521	0.505306	CCI-Healthy
LYAR	M-MDSC	90.5074	0.470575	0.190853	2.46564	0.0136769	0.406119	0.391108	CCI-Healthy
SAYSD1	M-MDSC	23.745	0.470087	0.20532	2.28953	0.0220486	0.455128	0.442232	CCI-Healthy
SELENOT	M-MDSC	175.713	0.469287	0.222681	2.10744	0.0350792	0.500342	0.489044	CCI-Healthy
ARPC5	M-MDSC	1178.79	0.468056	0.228418	2.04912	0.0404503	0.512152	0.504114	CCI-Healthy
TMEM199	M-MDSC	45.0422	0.466749	0.177058	2.63615	0.00838539	0.331417	0.320217	CCI-Healthy
G6PD	M-MDSC	215.599	0.465915	0.201179	2.31592	0.0205627	0.446469	0.428921	CCI-Healthy
SKA2	M-MDSC	42.2154	0.463127	0.193369	2.39504	0.0166187	0.428292	0.413366	CCI-Healthy
TUBA1B	M-MDSC	354.248	0.462436	0.185154	2.49757	0.0125048	0.392829	0.37896	CCI-Healthy
UBE2H	M-MDSC	148.925	0.461987	0.208984	2.21063	0.0270614	0.471968	0.460323	CCI-Healthy
EXOC6	M-MDSC	159.394	0.461453	0.180529	2.55612	0.0105846	0.367992	0.352364	CCI-Healthy
ACTG1	M-MDSC	3689.82	0.46023	0.184386	2.49602	0.0125597	0.392829	0.37896	CCI-Healthy
SLC35B1	M-MDSC	46.9478	0.455111	0.231163	1.96878	0.048978	0.532152	0.524195	CCI-Healthy
UBAC1	M-MDSC	108.73	0.453712	0.154637	2.93405	0.00334571	0.236093	0.237132	CCI-Healthy
TTC9C	M-MDSC	49.775	0.452515	0.218482	2.07117	0.0383426	0.511506	0.502919	CCI-Healthy
TMBIM6	M-MDSC	715.95	0.452242	0.150245	3.01004	0.00261216	0.224144	0.226548	CCI-Healthy
FDPS	M-MDSC	109.634	0.452041	0.200016	2.26003	0.0238196	0.455128	0.442627	CCI-Healthy
TM2D2	M-MDSC	32.5089	0.450841	0.21942	2.05469	0.0399091	0.511506	0.5033	CCI-Healthy
IL10RB	M-MDSC	215.815	0.449792	0.201855	2.22829	0.0258612	0.4685	0.454582	CCI-Healthy
DERL2	M-MDSC	62.1251	0.449184	0.157452	2.85283	0.00433315	0.267949	0.262858	CCI-Healthy
VOPP1	M-MDSC	115.889	0.447565	0.191971	2.33142	0.019731	0.444798	0.425201	CCI-Healthy
BUD31	M-MDSC	159.107	0.447412	0.221943	2.01588	0.0438121	0.520024	0.512677	CCI-Healthy
REEP5	M-MDSC	420.64	0.446371	0.169033	2.64073	0.00827267	0.331417	0.320217	CCI-Healthy
TALDO1	M-MDSC	1567.16	0.445718	0.206122	2.1624	0.0305875	0.478125	0.468879	CCI-Healthy
SYNGR2	M-MDSC	324.555	0.445555	0.199561	2.23268	0.0255703	0.467739	0.453125	CCI-Healthy
MKNK2	M-MDSC	128.062	0.443076	0.211983	2.09015	0.0366043	0.504388	0.493807	CCI-Healthy
OSTF1	M-MDSC	357.122	0.44278	0.176053	2.51505	0.0119017	0.388448	0.372892	CCI-Healthy
B3GAT3	M-MDSC	61.9861	0.440888	0.202297	2.17941	0.0293013	0.47719	0.468628	CCI-Healthy
PGAM1	M-MDSC	576.228	0.432473	0.175455	2.46487	0.0137064	0.406119	0.391108	CCI-Healthy
NDUFV2	M-MDSC	240.343	0.430468	0.207786	2.07169	0.0382946	0.511506	0.502919	CCI-Healthy
SERPINA1	M-MDSC	1788.3	0.428677	0.159049	2.69525	0.00703358	0.313038	0.298147	CCI-Healthy
PGD	M-MDSC	1123.92	0.427179	0.210653	2.02789	0.0425719	0.515487	0.508463	CCI-Healthy
CARS1	M-MDSC	77.8201	0.426943	0.156157	2.73407	0.00625574	0.30647	0.291023	CCI-Healthy
LILRB3	M-MDSC	305.98	0.426584	0.208177	2.04914	0.0404484	0.512152	0.504114	CCI-Healthy
PTPRA	M-MDSC	212.371	0.426078	0.209632	2.0325	0.0421027	0.512592	0.506886	CCI-Healthy
RBMS1	M-MDSC	394.219	0.425322	0.216098	1.9682	0.0490456	0.532152	0.524195	CCI-Healthy
SKAP2	M-MDSC	506.185	0.422775	0.184762	2.28822	0.022125	0.455128	0.442232	CCI-Healthy
TAF13	M-MDSC	46.2286	0.422043	0.207268	2.03621	0.0417289	0.512521	0.50659	CCI-Healthy
RAC2	M-MDSC	459.432	0.419722	0.201948	2.07837	0.0376757	0.50933	0.499544	CCI-Healthy
TRNAU1AP	M-MDSC	62.7646	0.417999	0.198757	2.10307	0.0354599	0.502852	0.490469	CCI-Healthy
ANXA5	M-MDSC	1313	0.416316	0.130627	3.18705	0.00143731	0.158063	0.169987	CCI-Healthy
SELPLG	M-MDSC	306.766	0.415941	0.184199	2.2581	0.0239394	0.455273	0.442627	CCI-Healthy
MTHFD2	M-MDSC	122.298	0.413748	0.204478	2.02343	0.0430287	0.517549	0.510256	CCI-Healthy
PTPN2	M-MDSC	340.198	0.410615	0.132635	3.09584	0.00196257	0.186288	0.191648	CCI-Healthy
SNX6	M-MDSC	372.832	0.40941	0.193835	2.11216	0.034673	0.49924	0.489044	CCI-Healthy
TLR1	M-MDSC	153.509	0.407461	0.173958	2.3423	0.0191654	0.443566	0.42458	CCI-Healthy
SIRPA	M-MDSC	255.471	0.406474	0.187247	2.17079	0.0299472	0.47719	0.468628	CCI-Healthy
ENO1	M-MDSC	1079.1	0.405292	0.17239	2.35102	0.0187222	0.43846	0.420469	CCI-Healthy
NEU1	M-MDSC	67.5087	0.403485	0.17862	2.2589	0.0238893	0.455128	0.442627	CCI-Healthy
FGD4	M-MDSC	393.934	0.401437	0.161266	2.48929	0.0128	0.393389	0.38005	CCI-Healthy
PSMB6	M-MDSC	324.426	0.400972	0.176684	2.26943	0.0232425	0.455128	0.442232	CCI-Healthy
ACOT8	M-MDSC	69.4636	0.400389	0.179667	2.2285	0.0258469	0.4685	0.454582	CCI-Healthy
PCYT1A	M-MDSC	113.142	0.400041	0.178901	2.23611	0.0253449	0.466471	0.451687	CCI-Healthy
TNFRSF1A	M-MDSC	274.729	0.397127	0.12466	3.18567	0.00144417	0.158063	0.169987	CCI-Healthy
TOLLIP	M-MDSC	134.059	0.395837	0.200302	1.9762	0.0481316	0.531131	0.521808	CCI-Healthy
MRPL22	M-MDSC	50.7801	0.39369	0.179388	2.19463	0.0281898	0.47719	0.466867	CCI-Healthy
METTL9	M-MDSC	558.343	0.392836	0.17603	2.23164	0.0256385	0.467739	0.453125	CCI-Healthy
GADD45GIP1	M-MDSC	179.48	0.391072	0.182662	2.14096	0.0322772	0.487086	0.476496	CCI-Healthy
MYL12B	M-MDSC	807.404	0.389555	0.175079	2.22502	0.0260798	0.469499	0.456278	CCI-Healthy
KIF1B	M-MDSC	141.022	0.387501	0.157458	2.46099	0.0138555	0.409406	0.393659	CCI-Healthy
CDC123	M-MDSC	88.1961	0.384119	0.152985	2.51082	0.0120451	0.388448	0.372892	CCI-Healthy
SCAMP3	M-MDSC	69.181	0.382981	0.176415	2.17092	0.0299375	0.47719	0.468628	CCI-Healthy
NPL	M-MDSC	194.625	0.381714	0.186508	2.04663	0.0406943	0.512152	0.504168	CCI-Healthy
RAB31	M-MDSC	802.554	0.381477	0.191376	1.99334	0.0462244	0.525771	0.518619	CCI-Healthy
TMEM59	M-MDSC	344.752	0.380497	0.189628	2.00655	0.0447978	0.523772	0.516578	CCI-Healthy
COQ8B	M-MDSC	31.5497	0.380489	0.190143	2.00107	0.0453852	0.525286	0.518167	CCI-Healthy
LAPTM4A	M-MDSC	244.697	0.380136	0.186254	2.04096	0.0412549	0.512521	0.505919	CCI-Healthy
GLIPR2	M-MDSC	609.516	0.377587	0.152683	2.47301	0.0133982	0.402547	0.387344	CCI-Healthy
SPPL2A	M-MDSC	186.364	0.376654	0.139631	2.69749	0.00698641	0.313038	0.298064	CCI-Healthy
UBXN4	M-MDSC	312.492	0.37549	0.185406	2.02523	0.0428438	0.516921	0.509297	CCI-Healthy
CCPG1	M-MDSC	249.754	0.373627	0.1736	2.15223	0.0313796	0.484285	0.473858	CCI-Healthy
UGP2	M-MDSC	130.602	0.372411	0.186999	1.99151	0.0464244	0.526498	0.519175	CCI-Healthy
RFXANK	M-MDSC	80.5092	0.371621	0.184452	2.01473	0.0439329	0.520328	0.513201	CCI-Healthy
TBC1D10B	M-MDSC	81.884	0.370341	0.163351	2.26715	0.0233813	0.455128	0.442232	CCI-Healthy
DNASE1L1	M-MDSC	54.1539	0.367351	0.167918	2.18768	0.0286928	0.47719	0.468347	CCI-Healthy
ATP11B	M-MDSC	179.228	0.365803	0.177269	2.06355	0.0390606	0.511506	0.502919	CCI-Healthy
RTN4	M-MDSC	621.998	0.365381	0.160895	2.27093	0.0231513	0.455128	0.442232	CCI-Healthy
BLMH	M-MDSC	41.3236	0.364142	0.162539	2.24034	0.0250691	0.466015	0.451483	CCI-Healthy
CEMIP2	M-MDSC	163.103	0.36405	0.181399	2.00689	0.0447609	0.523772	0.516578	CCI-Healthy
NCF4	M-MDSC	232.374	0.36293	0.177998	2.03896	0.0414539	0.512521	0.50654	CCI-Healthy
LRP10	M-MDSC	92.9787	0.362143	0.165622	2.18656	0.0287749	0.47719	0.468347	CCI-Healthy
ACAA2	M-MDSC	111.062	0.359802	0.172681	2.08362	0.037195	0.506287	0.496298	CCI-Healthy
SLC66A2	M-MDSC	92.9355	0.359432	0.181364	1.98183	0.0474986	0.528198	0.519587	CCI-Healthy
CHMP2A	M-MDSC	345.157	0.3568	0.172902	2.0636	0.0390553	0.511506	0.502919	CCI-Healthy
MESD	M-MDSC	131.26	0.355507	0.181124	1.96278	0.0496715	0.532754	0.52535	CCI-Healthy
ZCCHC9	M-MDSC	57.0508	0.354219	0.171882	2.06082	0.0393199	0.511506	0.5033	CCI-Healthy
ZDHHC3	M-MDSC	108.56	0.35223	0.1585	2.22227	0.0262648	0.469499	0.457259	CCI-Healthy
CAB39	M-MDSC	309.344	0.351322	0.151227	2.32315	0.0201713	0.44518	0.426152	CCI-Healthy
BIRC2	M-MDSC	106.037	0.350912	0.177947	1.972	0.0486097	0.532152	0.524195	CCI-Healthy
LMAN2	M-MDSC	213.775	0.347567	0.142631	2.43684	0.0148164	0.419316	0.40345	CCI-Healthy
ELOVL1	M-MDSC	106.249	0.345936	0.174063	1.98742	0.0468762	0.528145	0.519587	CCI-Healthy
CD53	M-MDSC	479.88	0.344272	0.138589	2.48412	0.0129873	0.39687	0.383023	CCI-Healthy
RPN2	M-MDSC	256.806	0.342201	0.145001	2.35999	0.0182754	0.4353	0.418189	CCI-Healthy
DNAJC5	M-MDSC	199.274	0.337276	0.132151	2.55221	0.0107042	0.367992	0.352784	CCI-Healthy
TMUB2	M-MDSC	60.2242	0.336872	0.161075	2.09139	0.0364931	0.504388	0.493807	CCI-Healthy
SP100	M-MDSC	467.198	0.334908	0.137739	2.43147	0.0150376	0.419316	0.403826	CCI-Healthy
BAZ1A	M-MDSC	372.011	0.33411	0.163574	2.04256	0.041096	0.512521	0.505306	CCI-Healthy
RAB27A	M-MDSC	360.958	0.333046	0.140625	2.36832	0.0178689	0.434607	0.41727	CCI-Healthy
TIMP2	M-MDSC	319.56	0.329281	0.165972	1.98395	0.0472612	0.528161	0.519587	CCI-Healthy
HADHB	M-MDSC	213.448	0.327799	0.120305	2.72474	0.00643528	0.306671	0.291023	CCI-Healthy
MTPN	M-MDSC	655.101	0.32748	0.152529	2.147	0.0317932	0.486468	0.475421	CCI-Healthy
SHKBP1	M-MDSC	297.511	0.326169	0.158239	2.06124	0.0392802	0.511506	0.5033	CCI-Healthy
SDHB	M-MDSC	172.398	0.320398	0.150442	2.12971	0.0331959	0.493157	0.483022	CCI-Healthy
TMOD3	M-MDSC	405.895	0.314517	0.13153	2.39121	0.0167929	0.428292	0.41367	CCI-Healthy
APBB1IP	M-MDSC	706.032	0.306819	0.152792	2.00809	0.044634	0.523772	0.516149	CCI-Healthy
RALA	M-MDSC	128.922	0.305389	0.132879	2.29825	0.0215475	0.452305	0.436199	CCI-Healthy
SCAMP2	M-MDSC	175.822	0.304116	0.141299	2.15228	0.031375	0.484285	0.473858	CCI-Healthy
TPP1	M-MDSC	326.797	0.293644	0.130489	2.25034	0.0244272	0.460273	0.44723	CCI-Healthy
EMC3	M-MDSC	134.727	0.286705	0.132199	2.16874	0.0301025	0.47719	0.468818	CCI-Healthy
CD47	M-MDSC	164.251	0.279133	0.141536	1.97217	0.0485904	0.532152	0.524195	CCI-Healthy
BCAP31	M-MDSC	316.032	0.279045	0.122179	2.28391	0.0223769	0.455128	0.442232	CCI-Healthy
LRRC41	M-MDSC	47.985	0.278591	0.139115	2.0026	0.0452204	0.524841	0.517508	CCI-Healthy
PSMD7	M-MDSC	245.813	0.27647	0.136262	2.02896	0.042462	0.515212	0.508425	CCI-Healthy
KLHL18	M-MDSC	125.018	0.274745	0.120605	2.27807	0.0227227	0.455128	0.442232	CCI-Healthy
CLTA	M-MDSC	584.454	0.272614	0.134028	2.034	0.0419515	0.512521	0.50659	CCI-Healthy
NUMB	M-MDSC	675.479	0.269238	0.134307	2.00464	0.0450012	0.524841	0.517508	CCI-Healthy
CRTC3	M-MDSC	110.252	0.268087	0.127968	2.09495	0.0361755	0.503658	0.492666	CCI-Healthy
CAPZA1	M-MDSC	436.933	0.264307	0.132008	2.00221	0.0452618	0.524841	0.517508	CCI-Healthy
GRB2	M-MDSC	977.275	0.260196	0.114651	2.26945	0.0232407	0.455128	0.442232	CCI-Healthy
PAK2	M-MDSC	758.567	0.253653	0.1074	2.36176	0.0181885	0.4353	0.417998	CCI-Healthy
ROCK1	M-MDSC	640.381	0.24852	0.114393	2.17251	0.0298171	0.47719	0.468628	CCI-Healthy
SLTM	M-MDSC	363.949	0.221125	0.104979	2.10637	0.0351723	0.500342	0.489065	CCI-Healthy
GPS2	M-MDSC	158.893	0.21145	0.103478	2.04343	0.0410097	0.512521	0.505306	CCI-Healthy
SYK	M-MDSC	858.883	0.191433	0.088047	2.17421	0.0296896	0.47719	0.468628	CCI-Healthy
CYRIB	M-MDSC	779.192	0.185718	0.0896017	2.0727	0.0382001	0.511506	0.502919	CCI-Healthy
RXRA	M-MDSC	325.47	-0.253214	0.119601	-2.11716	0.0342467	0.497063	0.485978	CCI-Healthy
SH2B3	M-MDSC	188.05	-0.289143	0.133743	-2.16193	0.0306239	0.478125	0.46889	CCI-Healthy
FRY	M-MDSC	376.31	-0.311068	0.154103	-2.01857	0.0435317	0.518429	0.511224	CCI-Healthy
EPC1	M-MDSC	258.393	-0.326471	0.130894	-2.49416	0.0126256	0.393389	0.379829	CCI-Healthy
MAP3K4	M-MDSC	94.3407	-0.326797	0.136811	-2.38867	0.0169093	0.42877	0.413807	CCI-Healthy
LARS1	M-MDSC	129.613	-0.332144	0.141523	-2.34692	0.0189294	0.440723	0.422529	CCI-Healthy
MAP3K1	M-MDSC	550.789	-0.332484	0.159137	-2.0893	0.0366812	0.504388	0.493807	CCI-Healthy
TRIM13	M-MDSC	36.284	-0.34037	0.16863	-2.01844	0.0435453	0.518429	0.511224	CCI-Healthy
MYO5A	M-MDSC	235.905	-0.340474	0.155811	-2.18518	0.0288756	0.47719	0.468347	CCI-Healthy
UBAC2	M-MDSC	293.007	-0.34087	0.122279	-2.78764	0.00530927	0.290153	0.283445	CCI-Healthy
WDR7	M-MDSC	135.266	-0.342366	0.153856	-2.22524	0.0260652	0.469499	0.456278	CCI-Healthy
CNOT6L	M-MDSC	121.668	-0.346642	0.165594	-2.09332	0.0363203	0.503974	0.493111	CCI-Healthy
EEFSEC	M-MDSC	65.1877	-0.351737	0.176543	-1.99235	0.0463326	0.526444	0.518948	CCI-Healthy
DHX57	M-MDSC	86.9093	-0.356387	0.179384	-1.98673	0.0469524	0.528161	0.519587	CCI-Healthy
RIN2	M-MDSC	250.109	-0.356528	0.165324	-2.15654	0.0310419	0.482544	0.472001	CCI-Healthy
ZDHHC7	M-MDSC	198.646	-0.357726	0.180511	-1.98174	0.0475079	0.528198	0.519587	CCI-Healthy
LUC7L	M-MDSC	97.2434	-0.358138	0.180769	-1.98119	0.0475703	0.528198	0.519587	CCI-Healthy
CSE1L	M-MDSC	53.7543	-0.364012	0.171158	-2.12676	0.0334398	0.49451	0.483716	CCI-Healthy
PRPF19	M-MDSC	54.7916	-0.365088	0.185512	-1.968	0.0490675	0.532152	0.524195	CCI-Healthy
PRNP	M-MDSC	134.169	-0.36858	0.178368	-2.0664	0.0387905	0.511506	0.502919	CCI-Healthy
BCL2L13	M-MDSC	111.084	-0.369481	0.182039	-2.02968	0.0423886	0.514904	0.508425	CCI-Healthy
FER	M-MDSC	105.391	-0.372118	0.186613	-1.99407	0.0461449	0.525771	0.518619	CCI-Healthy
VPS41	M-MDSC	187.941	-0.375834	0.188809	-1.99055	0.0465301	0.526679	0.519175	CCI-Healthy
ATR	M-MDSC	101.878	-0.376115	0.188464	-1.99569	0.0459682	0.525771	0.518619	CCI-Healthy
PDHX	M-MDSC	38.7251	-0.386175	0.169337	-2.28052	0.0225771	0.455128	0.442232	CCI-Healthy
NADK	M-MDSC	305.378	-0.398826	0.203249	-1.96225	0.0497335	0.532754	0.52535	CCI-Healthy
RBMX	M-MDSC	214.634	-0.400546	0.169986	-2.35635	0.0184555	0.435966	0.418189	CCI-Healthy
NSMAF	M-MDSC	126.475	-0.403889	0.181256	-2.22828	0.0258618	0.4685	0.454582	CCI-Healthy
ZNF25	M-MDSC	25.3699	-0.404871	0.205918	-1.96618	0.0492778	0.532626	0.524659	CCI-Healthy
FNIP2	M-MDSC	89.0967	-0.405265	0.181184	-2.23676	0.025302	0.466471	0.451687	CCI-Healthy
WDR48	M-MDSC	63.8751	-0.413481	0.161723	-2.55672	0.0105664	0.367992	0.352364	CCI-Healthy
UTRN	M-MDSC	743.656	-0.414207	0.190798	-2.17092	0.0299375	0.47719	0.468628	CCI-Healthy
PRMT3	M-MDSC	47.7507	-0.414245	0.182097	-2.27485	0.0229147	0.455128	0.442232	CCI-Healthy
BANP	M-MDSC	138.353	-0.416964	0.165846	-2.51417	0.0119312	0.388448	0.372892	CCI-Healthy
MAPK8	M-MDSC	91.1972	-0.424074	0.200905	-2.11082	0.0347876	0.49924	0.489044	CCI-Healthy
ARHGEF7	M-MDSC	86.5173	-0.424079	0.198436	-2.1371	0.0325896	0.487086	0.476676	CCI-Healthy
EIF2B3	M-MDSC	56.9652	-0.42568	0.179675	-2.36917	0.0178283	0.434605	0.41727	CCI-Healthy
FAM13B	M-MDSC	156.284	-0.429528	0.180022	-2.38597	0.0170341	0.430607	0.413807	CCI-Healthy
MRE11	M-MDSC	53.8886	-0.430712	0.215254	-2.00095	0.0453981	0.525286	0.518167	CCI-Healthy
GCLC	M-MDSC	32.8507	-0.43143	0.186718	-2.31059	0.0208552	0.448283	0.431609	CCI-Healthy
MAN2B1	M-MDSC	393.76	-0.432206	0.216705	-1.99445	0.0461034	0.525771	0.518619	CCI-Healthy
NME7	M-MDSC	19.374	-0.437054	0.220454	-1.98252	0.047421	0.528198	0.519587	CCI-Healthy
SEPSECS	M-MDSC	25.2587	-0.437986	0.211582	-2.07005	0.0384476	0.511506	0.502919	CCI-Healthy
ALDH2	M-MDSC	472.754	-0.438875	0.18486	-2.37409	0.0175923	0.433469	0.416581	CCI-Healthy
MID1IP1	M-MDSC	92.799	-0.439333	0.221418	-1.98417	0.0472364	0.528161	0.519587	CCI-Healthy
PELI2	M-MDSC	247.901	-0.439448	0.221949	-1.97995	0.0477088	0.528641	0.519587	CCI-Healthy
VPS13C	M-MDSC	500.48	-0.440875	0.204664	-2.15414	0.0312295	0.483988	0.473216	CCI-Healthy
MPP7	M-MDSC	304.188	-0.443557	0.212009	-2.09216	0.0364241	0.504388	0.493807	CCI-Healthy
TNFRSF10B	M-MDSC	108.769	-0.44678	0.196088	-2.27847	0.0226987	0.455128	0.442232	CCI-Healthy
PCBD2	M-MDSC	99.2385	-0.455359	0.184486	-2.46826	0.0135773	0.406119	0.391108	CCI-Healthy
PRKDC	M-MDSC	217.518	-0.4615	0.200746	-2.29893	0.021509	0.452305	0.436199	CCI-Healthy
WDR6	M-MDSC	55.8912	-0.464154	0.219412	-2.11544	0.0343921	0.497653	0.486957	CCI-Healthy
COG2	M-MDSC	61.0802	-0.468907	0.201138	-2.33127	0.0197393	0.444798	0.425201	CCI-Healthy
ARID5A	M-MDSC	49.3557	-0.469566	0.230443	-2.03767	0.0415828	0.512521	0.50659	CCI-Healthy
CD300LB	M-MDSC	83.1648	-0.471505	0.239546	-1.96833	0.0490301	0.532152	0.524195	CCI-Healthy
AP1S2	M-MDSC	1268.01	-0.473169	0.220451	-2.14637	0.0318438	0.486548	0.475421	CCI-Healthy
PACC1	M-MDSC	33.1853	-0.475259	0.233778	-2.03295	0.0420575	0.512592	0.506805	CCI-Healthy
NFATC1	M-MDSC	46.3795	-0.475377	0.238243	-1.99534	0.0460055	0.525771	0.518619	CCI-Healthy
SIN3A	M-MDSC	81.3243	-0.477148	0.223345	-2.13637	0.0326492	0.487086	0.476676	CCI-Healthy
SCAI	M-MDSC	27.5681	-0.47731	0.234722	-2.03351	0.0420013	0.512521	0.50659	CCI-Healthy
MYLIP	M-MDSC	45.644	-0.478577	0.227869	-2.10023	0.0357083	0.502852	0.490904	CCI-Healthy
AK2	M-MDSC	138.519	-0.480315	0.215895	-2.22477	0.0260968	0.469499	0.456278	CCI-Healthy
PRDM10	M-MDSC	25.4397	-0.480486	0.23711	-2.02643	0.0427208	0.516017	0.508893	CCI-Healthy
ZZZ3	M-MDSC	84.652	-0.481721	0.237559	-2.0278	0.0425808	0.515487	0.508463	CCI-Healthy
RPS6KA5	M-MDSC	113.369	-0.481738	0.226559	-2.12632	0.0334763	0.49451	0.483716	CCI-Healthy
WDR11	M-MDSC	116.535	-0.482775	0.234593	-2.05793	0.0395973	0.511506	0.5033	CCI-Healthy
FUCA1	M-MDSC	47.7649	-0.482916	0.23379	-2.0656	0.038866	0.511506	0.502919	CCI-Healthy
ITPR1	M-MDSC	162.18	-0.483856	0.216705	-2.23278	0.0255632	0.467739	0.453125	CCI-Healthy
OXNAD1	M-MDSC	19.5229	-0.484535	0.232148	-2.08718	0.0368721	0.504425	0.49409	CCI-Healthy
COPS7B	M-MDSC	25.7451	-0.485352	0.227103	-2.13715	0.0325859	0.487086	0.476676	CCI-Healthy
DNMT3A	M-MDSC	35.7446	-0.485627	0.246355	-1.97125	0.0486955	0.532152	0.524195	CCI-Healthy
MRPS25	M-MDSC	81.0693	-0.489658	0.228048	-2.14717	0.0317797	0.486468	0.475421	CCI-Healthy
TRIM44	M-MDSC	274.349	-0.490494	0.245345	-1.9992	0.045587	0.52544	0.518619	CCI-Healthy
VPS50	M-MDSC	72.274	-0.491977	0.203673	-2.41552	0.0157128	0.422849	0.406906	CCI-Healthy
PARVB	M-MDSC	150.966	-0.492677	0.229884	-2.14315	0.0321007	0.487005	0.475487	CCI-Healthy
TCF20	M-MDSC	57.9869	-0.495496	0.211558	-2.34213	0.0191741	0.443566	0.42458	CCI-Healthy
TASP1	M-MDSC	34.8688	-0.501386	0.212015	-2.36485	0.0180371	0.434652	0.41727	CCI-Healthy
AKAP11	M-MDSC	61.9438	-0.5017	0.243128	-2.06353	0.0390625	0.511506	0.502919	CCI-Healthy
REPIN1	M-MDSC	40.0933	-0.501709	0.207972	-2.41238	0.0158486	0.422849	0.406906	CCI-Healthy
NHEJ1	M-MDSC	33.1279	-0.503597	0.250424	-2.01098	0.0443274	0.521333	0.513956	CCI-Healthy
PCCA	M-MDSC	94.0801	-0.506265	0.234605	-2.15795	0.0309318	0.481531	0.470871	CCI-Healthy
CAMK1	M-MDSC	93.723	-0.507034	0.23835	-2.12727	0.0333977	0.49451	0.483716	CCI-Healthy
TMEM19	M-MDSC	29.7274	-0.509883	0.21939	-2.32409	0.0201206	0.444976	0.425762	CCI-Healthy
CENPB	M-MDSC	79.0931	-0.512425	0.256363	-1.99883	0.0456269	0.52544	0.518619	CCI-Healthy
ZNF592	M-MDSC	111.652	-0.515188	0.259108	-1.98832	0.0467768	0.528135	0.519587	CCI-Healthy
CARNMT1	M-MDSC	21.2882	-0.517827	0.242379	-2.13643	0.0326441	0.487086	0.476676	CCI-Healthy
GALNT6	M-MDSC	48.8798	-0.518675	0.181004	-2.86554	0.004163	0.262661	0.257861	CCI-Healthy
MGAT5	M-MDSC	118.787	-0.520346	0.226209	-2.30029	0.0214317	0.452305	0.436199	CCI-Healthy
MYO15B	M-MDSC	125.158	-0.520672	0.247133	-2.10685	0.0351304	0.500342	0.489044	CCI-Healthy
RPS6KA4	M-MDSC	139.888	-0.524417	0.214555	-2.4442	0.0145173	0.419316	0.403271	CCI-Healthy
OSBPL3	M-MDSC	50.8023	-0.525491	0.230717	-2.27765	0.0227477	0.455128	0.442232	CCI-Healthy
ULK2	M-MDSC	54.4996	-0.526982	0.240572	-2.19053	0.0284855	0.47719	0.468347	CCI-Healthy
CCDC88C	M-MDSC	146.327	-0.527801	0.231945	-2.27554	0.0228735	0.455128	0.442232	CCI-Healthy
HERC2	M-MDSC	143.775	-0.529656	0.243419	-2.1759	0.0295626	0.47719	0.468628	CCI-Healthy
WASL	M-MDSC	96.0013	-0.530512	0.263636	-2.01229	0.0441889	0.52099	0.513847	CCI-Healthy
POLE3	M-MDSC	125.959	-0.530649	0.217545	-2.43926	0.0147173	0.419316	0.403271	CCI-Healthy
CDC23	M-MDSC	23.1873	-0.530811	0.253144	-2.09687	0.0360051	0.502852	0.491361	CCI-Healthy
SLC5A3	M-MDSC	30.8726	-0.532974	0.255129	-2.08904	0.0367043	0.504388	0.493807	CCI-Healthy
EXOSC5	M-MDSC	45.4294	-0.533512	0.217321	-2.45495	0.0140904	0.415203	0.398614	CCI-Healthy
GCFC2	M-MDSC	22.7945	-0.533671	0.222074	-2.40313	0.0162555	0.426902	0.411691	CCI-Healthy
PTER	M-MDSC	37.5946	-0.536293	0.186225	-2.87981	0.0039791	0.260243	0.254643	CCI-Healthy
KDM6B	M-MDSC	190.258	-0.536403	0.253433	-2.11655	0.0342981	0.497136	0.486184	CCI-Healthy
PIWIL4	M-MDSC	22.4551	-0.537016	0.261873	-2.05067	0.0402987	0.511807	0.503833	CCI-Healthy
LHPP	M-MDSC	67.1814	-0.537759	0.21531	-2.4976	0.0125036	0.392829	0.37896	CCI-Healthy
NOTCH2	M-MDSC	566.891	-0.542036	0.23386	-2.31778	0.0204611	0.446469	0.4288	CCI-Healthy
APEX1	M-MDSC	169.473	-0.54238	0.249579	-2.17318	0.0297669	0.47719	0.468628	CCI-Healthy
MCCC1	M-MDSC	44.029	-0.542828	0.200851	-2.70264	0.00687914	0.312292	0.297484	CCI-Healthy
KBTBD11	M-MDSC	31.6002	-0.543406	0.25089	-2.16591	0.0303177	0.477516	0.468818	CCI-Healthy
FAM162A	M-MDSC	48.8715	-0.543591	0.265108	-2.05045	0.0403204	0.511807	0.503833	CCI-Healthy
CHKA	M-MDSC	51.0158	-0.544859	0.160198	-3.40115	0.000671027	0.107449	0.116424	CCI-Healthy
ARHGAP31	M-MDSC	119.539	-0.550413	0.218442	-2.51973	0.0117446	0.388448	0.372892	CCI-Healthy
NHLRC2	M-MDSC	42.7582	-0.552336	0.222085	-2.48705	0.0128807	0.394737	0.381586	CCI-Healthy
PHF2	M-MDSC	66.6077	-0.553139	0.27626	-2.00224	0.0452592	0.524841	0.517508	CCI-Healthy
DAPK1	M-MDSC	238.799	-0.556008	0.228438	-2.43396	0.0149347	0.419316	0.40345	CCI-Healthy
KMO	M-MDSC	31.7285	-0.560791	0.271448	-2.06593	0.0388354	0.511506	0.502919	CCI-Healthy
CD74	M-MDSC	7365.22	-0.562495	0.233275	-2.41129	0.015896	0.422849	0.406906	CCI-Healthy
PITHD1	M-MDSC	51.9037	-0.566656	0.26132	-2.16844	0.0301251	0.47719	0.468818	CCI-Healthy
MFSD6	M-MDSC	47.4664	-0.570266	0.238028	-2.39579	0.0165844	0.428292	0.413292	CCI-Healthy
SEH1L	M-MDSC	45.331	-0.571185	0.280434	-2.03679	0.0416712	0.512521	0.50659	CCI-Healthy
PLCB2	M-MDSC	246.255	-0.57452	0.279358	-2.05657	0.0397272	0.511506	0.5033	CCI-Healthy
THADA	M-MDSC	127.067	-0.577215	0.188268	-3.06592	0.00217003	0.200653	0.207301	CCI-Healthy
BTN2A2	M-MDSC	26.7363	-0.57927	0.243019	-2.38364	0.0171424	0.430607	0.413898	CCI-Healthy
DDHD1	M-MDSC	67.7606	-0.581062	0.259249	-2.24133	0.0250048	0.465627	0.451483	CCI-Healthy
TOP3A	M-MDSC	83.83	-0.581239	0.237696	-2.4453	0.014473	0.419316	0.403271	CCI-Healthy
PHETA1	M-MDSC	12.0204	-0.583478	0.258235	-2.25949	0.023853	0.455128	0.442627	CCI-Healthy
NUBPL	M-MDSC	32.7719	-0.585365	0.262285	-2.23179	0.0256285	0.467739	0.453125	CCI-Healthy
TBC1D10A	M-MDSC	45.3027	-0.586822	0.269523	-2.17726	0.029461	0.47719	0.468628	CCI-Healthy
MEFV	M-MDSC	162.727	-0.587882	0.269044	-2.18508	0.0288831	0.47719	0.468347	CCI-Healthy
ZNF121	M-MDSC	36.0629	-0.588716	0.284661	-2.06813	0.038628	0.511506	0.502919	CCI-Healthy
KIAA0513	M-MDSC	175.243	-0.589317	0.254937	-2.31162	0.0207988	0.448283	0.431609	CCI-Healthy
CDK4	M-MDSC	37.3857	-0.59004	0.23912	-2.46755	0.013604	0.406119	0.391108	CCI-Healthy
KAT7	M-MDSC	78.7393	-0.59085	0.297267	-1.98761	0.046855	0.528145	0.519587	CCI-Healthy
CDK5RAP2	M-MDSC	47.9533	-0.59228	0.236004	-2.50962	0.0120862	0.388448	0.372892	CCI-Healthy
ZNF92	M-MDSC	19.9861	-0.593468	0.261736	-2.26743	0.0233639	0.455128	0.442232	CCI-Healthy
GOLGA3	M-MDSC	91.3698	-0.594789	0.30309	-1.96242	0.0497138	0.532754	0.52535	CCI-Healthy
SRBD1	M-MDSC	94.0174	-0.595071	0.185996	-3.19938	0.00137725	0.158063	0.169987	CCI-Healthy
TTC33	M-MDSC	45.7142	-0.595897	0.283513	-2.10184	0.0355676	0.502852	0.490469	CCI-Healthy
WDR89	M-MDSC	14.5105	-0.598637	0.300609	-1.99141	0.0464355	0.526498	0.519175	CCI-Healthy
JMJD7	M-MDSC	28.9065	-0.601536	0.297302	-2.02332	0.0430406	0.517549	0.510256	CCI-Healthy
PIGG	M-MDSC	45.4183	-0.601592	0.277032	-2.17156	0.0298889	0.47719	0.468628	CCI-Healthy
QTRT1	M-MDSC	21.6088	-0.604874	0.269113	-2.24766	0.0245979	0.461253	0.448511	CCI-Healthy
CDK5RAP1	M-MDSC	51.1008	-0.605983	0.229921	-2.63562	0.00839837	0.331417	0.320217	CCI-Healthy
C9orf72	M-MDSC	423.857	-0.606603	0.264421	-2.29408	0.021786	0.454624	0.438481	CCI-Healthy
EIF2D	M-MDSC	38.9052	-0.607138	0.283283	-2.14322	0.0320952	0.487005	0.475487	CCI-Healthy
TPCN2	M-MDSC	59.1979	-0.60852	0.281613	-2.16084	0.0307078	0.478738	0.469085	CCI-Healthy
SKI	M-MDSC	59.0505	-0.608611	0.296641	-2.05167	0.0402014	0.511506	0.5033	CCI-Healthy
MEX3C	M-MDSC	17.9081	-0.609626	0.283455	-2.1507	0.0314997	0.485439	0.474883	CCI-Healthy
PRPF8	M-MDSC	238.239	-0.611191	0.286219	-2.1354	0.0327283	0.48756	0.477275	CCI-Healthy
BANK1	M-MDSC	24.4041	-0.614366	0.311759	-1.97064	0.0487647	0.532152	0.524195	CCI-Healthy
ZNF266	M-MDSC	34.7484	-0.618938	0.238132	-2.59914	0.0093458	0.342127	0.328549	CCI-Healthy
GOT2	M-MDSC	35.0392	-0.619333	0.312082	-1.98452	0.0471982	0.528161	0.519587	CCI-Healthy
PRMT5	M-MDSC	21.9833	-0.622434	0.296237	-2.10114	0.0356291	0.502852	0.490803	CCI-Healthy
LTV1	M-MDSC	62.3874	-0.624812	0.282267	-2.21355	0.0268595	0.469975	0.458664	CCI-Healthy
VARS1	M-MDSC	28.3582	-0.625211	0.307819	-2.0311	0.0422448	0.513739	0.508133	CCI-Healthy
CARD9	M-MDSC	100.996	-0.625314	0.233011	-2.68362	0.0072829	0.320149	0.305766	CCI-Healthy
DIS3L	M-MDSC	47.5643	-0.626685	0.310168	-2.02047	0.0433348	0.518402	0.51096	CCI-Healthy
PTGIR	M-MDSC	37.4927	-0.627267	0.2793	-2.24585	0.0247135	0.462612	0.449997	CCI-Healthy
ELP2	M-MDSC	53.1441	-0.628571	0.293833	-2.13922	0.0324183	0.487086	0.476676	CCI-Healthy
SLC2A9	M-MDSC	105.93	-0.628824	0.211522	-2.97285	0.00295052	0.225572	0.226548	CCI-Healthy
SF3A3	M-MDSC	118.037	-0.62993	0.30823	-2.0437	0.0409831	0.512521	0.505306	CCI-Healthy
TBC1D9	M-MDSC	201.9	-0.630739	0.294938	-2.13855	0.0324724	0.487086	0.476676	CCI-Healthy
HOMER2	M-MDSC	9.20814	-0.632473	0.317019	-1.99506	0.0460362	0.525771	0.518619	CCI-Healthy
CTNND1	M-MDSC	118.303	-0.633196	0.273045	-2.31901	0.0203943	0.446427	0.428117	CCI-Healthy
ZNF337	M-MDSC	17.7074	-0.634877	0.317796	-1.99775	0.0457436	0.52544	0.518619	CCI-Healthy
TGFBI	M-MDSC	403.526	-0.636765	0.247084	-2.57712	0.00996283	0.353845	0.337635	CCI-Healthy
OSBPL1A	M-MDSC	103.683	-0.639689	0.304139	-2.10328	0.0354416	0.502852	0.490469	CCI-Healthy
ACVR2A	M-MDSC	62.4251	-0.641079	0.28107	-2.28085	0.0225573	0.455128	0.442232	CCI-Healthy
PARP16	M-MDSC	8.7991	-0.643257	0.302717	-2.12495	0.0335912	0.49451	0.483716	CCI-Healthy
IL18BP	M-MDSC	13.3664	-0.644531	0.31317	-2.05809	0.0395817	0.511506	0.5033	CCI-Healthy
CDC42BPB	M-MDSC	53.5321	-0.644562	0.26554	-2.42736	0.0152092	0.419316	0.403826	CCI-Healthy
HK2	M-MDSC	128.076	-0.645651	0.328769	-1.96384	0.0495481	0.532754	0.52535	CCI-Healthy
WRN	M-MDSC	35.9176	-0.648439	0.300909	-2.15493	0.0311671	0.483789	0.472815	CCI-Healthy
PYGB	M-MDSC	60.7835	-0.650944	0.314394	-2.07047	0.0384083	0.511506	0.502919	CCI-Healthy
BCL11A	M-MDSC	59.9093	-0.651102	0.31023	-2.09877	0.0358372	0.502852	0.491361	CCI-Healthy
VCL	M-MDSC	333.915	-0.651158	0.278825	-2.33537	0.0195242	0.444565	0.42458	CCI-Healthy
KANSL3	M-MDSC	50.6168	-0.651304	0.254289	-2.56127	0.010429	0.36676	0.349837	CCI-Healthy
MCCC2	M-MDSC	37.9904	-0.653743	0.279846	-2.33609	0.0194867	0.444565	0.42458	CCI-Healthy
SASS6	M-MDSC	12.5741	-0.653987	0.272239	-2.40226	0.0162943	0.426902	0.411691	CCI-Healthy
HSPA8	M-MDSC	716.005	-0.654196	0.280089	-2.33567	0.0195084	0.444565	0.42458	CCI-Healthy
CCNJ	M-MDSC	16.3432	-0.654622	0.284963	-2.29722	0.0216065	0.452639	0.436199	CCI-Healthy
ARAP3	M-MDSC	37.0993	-0.656218	0.298377	-2.19929	0.0278571	0.474093	0.463223	CCI-Healthy
SCFD2	M-MDSC	88.5267	-0.657023	0.253626	-2.59052	0.0095831	0.346089	0.330761	CCI-Healthy
RFTN1	M-MDSC	66.7109	-0.657409	0.230828	-2.84805	0.0043988	0.268077	0.263288	CCI-Healthy
CCNB1IP1	M-MDSC	19.8513	-0.65944	0.33232	-1.98435	0.0472168	0.528161	0.519587	CCI-Healthy
LSP1	M-MDSC	1676.83	-0.664213	0.292181	-2.27329	0.0230086	0.455128	0.442232	CCI-Healthy
CD300LF	M-MDSC	141.831	-0.664433	0.208139	-3.19225	0.00141168	0.158063	0.169987	CCI-Healthy
TPCN1	M-MDSC	126.496	-0.664458	0.240341	-2.76465	0.00569846	0.296707	0.288678	CCI-Healthy
COQ8A	M-MDSC	50.8666	-0.664701	0.22262	-2.98581	0.00282832	0.225572	0.226548	CCI-Healthy
CCDC170	M-MDSC	48.9196	-0.665519	0.26504	-2.51101	0.0120385	0.388448	0.372892	CCI-Healthy
DPEP2	M-MDSC	151.762	-0.666038	0.273928	-2.43144	0.015039	0.419316	0.403826	CCI-Healthy
EP400	M-MDSC	113.128	-0.666485	0.310055	-2.14957	0.0315893	0.486014	0.474883	CCI-Healthy
SRCAP	M-MDSC	95.0675	-0.667685	0.337374	-1.97907	0.0478085	0.528653	0.519587	CCI-Healthy
MAPKAPK5	M-MDSC	55.7872	-0.675415	0.297807	-2.26796	0.0233314	0.455128	0.442232	CCI-Healthy
RMDN3	M-MDSC	33.7515	-0.678198	0.281048	-2.4131	0.0158175	0.422849	0.406906	CCI-Healthy
NAT9	M-MDSC	30.5298	-0.681399	0.295729	-2.30413	0.0212153	0.450959	0.434963	CCI-Healthy
TRANK1	M-MDSC	69.899	-0.681629	0.315041	-2.16362	0.0304932	0.478125	0.468879	CCI-Healthy
MEPCE	M-MDSC	47.9862	-0.681926	0.293751	-2.32144	0.0202632	0.445605	0.426945	CCI-Healthy
PIK3IP1	M-MDSC	26.8	-0.681962	0.295633	-2.30678	0.021067	0.450959	0.434025	CCI-Healthy
CPM	M-MDSC	76.2592	-0.682376	0.301993	-2.25957	0.0238476	0.455128	0.442627	CCI-Healthy
HSP90AB1	M-MDSC	809.562	-0.682746	0.29963	-2.27863	0.0226889	0.455128	0.442232	CCI-Healthy
KNSTRN	M-MDSC	19.7567	-0.683271	0.340037	-2.0094	0.0444946	0.522726	0.515035	CCI-Healthy
IDH3A	M-MDSC	70.1428	-0.68514	0.332562	-2.06019	0.0393808	0.511506	0.5033	CCI-Healthy
CCND2	M-MDSC	18.9885	-0.686304	0.34942	-1.96412	0.049516	0.532754	0.52535	CCI-Healthy
ZNF627	M-MDSC	19.6255	-0.686738	0.312199	-2.19968	0.0278295	0.474093	0.463223	CCI-Healthy
GUF1	M-MDSC	32.2038	-0.687014	0.25955	-2.64695	0.00812223	0.331417	0.320217	CCI-Healthy
FAM185A	M-MDSC	29.5775	-0.690851	0.292615	-2.36095	0.0182282	0.4353	0.417998	CCI-Healthy
SPN	M-MDSC	114.262	-0.695737	0.211444	-3.29041	0.00100042	0.135829	0.143354	CCI-Healthy
AP3M2	M-MDSC	9.34869	-0.696158	0.319111	-2.18155	0.0291425	0.47719	0.468628	CCI-Healthy
TSPAN4	M-MDSC	47.824	-0.696665	0.325326	-2.14144	0.0322387	0.487086	0.47646	CCI-Healthy
MEGF8	M-MDSC	14.865	-0.696981	0.33283	-2.0941	0.0362506	0.503658	0.492672	CCI-Healthy
KRI1	M-MDSC	64.5203	-0.698456	0.341122	-2.04753	0.0406065	0.512152	0.504114	CCI-Healthy
CCDC146	M-MDSC	64.8932	-0.698988	0.342875	-2.03861	0.041489	0.512521	0.50654	CCI-Healthy
AFG3L2	M-MDSC	132.598	-0.699389	0.27072	-2.58344	0.00978205	0.348579	0.333222	CCI-Healthy
RPA1	M-MDSC	55.19	-0.699481	0.248187	-2.81837	0.00482684	0.277856	0.272918	CCI-Healthy
DGCR8	M-MDSC	26.4623	-0.700705	0.340246	-2.0594	0.0394555	0.511506	0.5033	CCI-Healthy
PPOX	M-MDSC	13.9309	-0.701074	0.329885	-2.12521	0.0335694	0.49451	0.483716	CCI-Healthy
BCOR	M-MDSC	47.9244	-0.70119	0.310284	-2.25983	0.0238318	0.455128	0.442627	CCI-Healthy
NEDD9	M-MDSC	209.802	-0.701567	0.264161	-2.65583	0.00791139	0.328287	0.314769	CCI-Healthy
ANAPC1	M-MDSC	62.949	-0.703541	0.258385	-2.72284	0.00647226	0.306671	0.291023	CCI-Healthy
SNX33	M-MDSC	11.4442	-0.703932	0.344629	-2.04258	0.0410939	0.512521	0.505306	CCI-Healthy
RBM33	M-MDSC	258.764	-0.704767	0.350043	-2.01337	0.0440752	0.52099	0.513743	CCI-Healthy
JADE2	M-MDSC	29.6268	-0.705984	0.312456	-2.25947	0.0238544	0.455128	0.442627	CCI-Healthy
ELP3	M-MDSC	48.0819	-0.706882	0.315826	-2.2382	0.0252079	0.466471	0.451687	CCI-Healthy
DISP1	M-MDSC	12.9447	-0.707035	0.294468	-2.40106	0.0163478	0.426902	0.411691	CCI-Healthy
SETD3	M-MDSC	777.74	-0.709549	0.340976	-2.08094	0.0374397	0.507997	0.498357	CCI-Healthy
SEPTIN9	M-MDSC	477.298	-0.711971	0.309238	-2.30234	0.0213161	0.450959	0.435	CCI-Healthy
GRAMD1B	M-MDSC	52.6474	-0.712389	0.292221	-2.43785	0.0147751	0.419316	0.403271	CCI-Healthy
NUP93	M-MDSC	84.2113	-0.713478	0.306744	-2.32597	0.02002	0.444976	0.425762	CCI-Healthy
FARSA	M-MDSC	92.0559	-0.714762	0.336667	-2.12305	0.0337494	0.495207	0.484291	CCI-Healthy
DHX35	M-MDSC	30.0174	-0.714809	0.252181	-2.8345	0.00458969	0.271983	0.267725	CCI-Healthy
HIVEP3	M-MDSC	125.161	-0.715519	0.293875	-2.43477	0.0149012	0.419316	0.40345	CCI-Healthy
USP11	M-MDSC	19.1975	-0.719589	0.365975	-1.96623	0.0492724	0.532626	0.524659	CCI-Healthy
EEF2	M-MDSC	1958.35	-0.724197	0.352529	-2.05429	0.0399475	0.511506	0.5033	CCI-Healthy
SCRN1	M-MDSC	32.8305	-0.724251	0.304904	-2.37534	0.0175328	0.433469	0.416459	CCI-Healthy
SLC12A7	M-MDSC	74.3382	-0.725064	0.280167	-2.58797	0.0096542	0.346261	0.330761	CCI-Healthy
THG1L	M-MDSC	51.6597	-0.726123	0.334438	-2.17117	0.029918	0.47719	0.468628	CCI-Healthy
SUPV3L1	M-MDSC	31.1301	-0.726757	0.370456	-1.96179	0.0497869	0.532754	0.525398	CCI-Healthy
IFT80	M-MDSC	12.4668	-0.728041	0.319696	-2.27729	0.0227689	0.455128	0.442232	CCI-Healthy
USP36	M-MDSC	50.3233	-0.729302	0.298597	-2.44242	0.014589	0.419316	0.403271	CCI-Healthy
PDCD4	M-MDSC	182.631	-0.730426	0.277926	-2.62813	0.00858566	0.335499	0.324243	CCI-Healthy
RPUSD2	M-MDSC	5.51384	-0.730887	0.371635	-1.96668	0.0492204	0.532626	0.524659	CCI-Healthy
DNMBP	M-MDSC	55.4811	-0.731952	0.272963	-2.6815	0.00732922	0.32087	0.306723	CCI-Healthy
SCARB1	M-MDSC	29.6919	-0.735262	0.304962	-2.41099	0.0159092	0.422849	0.406906	CCI-Healthy
PCCB	M-MDSC	31.2817	-0.73596	0.269883	-2.72697	0.00639198	0.30647	0.291023	CCI-Healthy
EFCAB13	M-MDSC	19.0878	-0.737969	0.319366	-2.31073	0.0208475	0.448283	0.431609	CCI-Healthy
ENG	M-MDSC	47.9798	-0.738053	0.316348	-2.33304	0.0196461	0.444565	0.42458	CCI-Healthy
SLC37A2	M-MDSC	44.014	-0.739399	0.260643	-2.83683	0.00455641	0.271983	0.267725	CCI-Healthy
ARHGAP32	M-MDSC	39.3428	-0.746492	0.292756	-2.54988	0.010776	0.369275	0.354263	CCI-Healthy
SF3A1	M-MDSC	163.225	-0.749323	0.375888	-1.99347	0.0462097	0.525771	0.518619	CCI-Healthy
TRMU	M-MDSC	23.8382	-0.76311	0.360127	-2.119	0.0340903	0.4965	0.485457	CCI-Healthy
HNRNPH1	M-MDSC	347.657	-0.764751	0.337143	-2.26833	0.0233092	0.455128	0.442232	CCI-Healthy
RFX5	M-MDSC	44.8477	-0.76973	0.358911	-2.14463	0.0319828	0.487005	0.475487	CCI-Healthy
TMEM104	M-MDSC	43.0284	-0.769948	0.287966	-2.67374	0.00750098	0.322442	0.30892	CCI-Healthy
EXD2	M-MDSC	7.1445	-0.770377	0.372951	-2.06562	0.0388641	0.511506	0.502919	CCI-Healthy
NCAPD3	M-MDSC	25.0256	-0.770731	0.31852	-2.41973	0.0155322	0.421894	0.405925	CCI-Healthy
NOLC1	M-MDSC	61.1654	-0.776496	0.376952	-2.05994	0.0394046	0.511506	0.5033	CCI-Healthy
RTTN	M-MDSC	16.1803	-0.777349	0.300297	-2.58861	0.00963655	0.346261	0.330761	CCI-Healthy
MTMR11	M-MDSC	95.678	-0.778241	0.2988	-2.60455	0.0091994	0.340865	0.326846	CCI-Healthy
FKBP4	M-MDSC	71.9584	-0.778764	0.389367	-2.00008	0.045492	0.52544	0.518619	CCI-Healthy
DDX31	M-MDSC	11.3726	-0.779926	0.348303	-2.23922	0.0251418	0.466471	0.451687	CCI-Healthy
SF3B3	M-MDSC	105.439	-0.783712	0.385385	-2.03358	0.041994	0.512521	0.50659	CCI-Healthy
PPRC1	M-MDSC	28.6697	-0.784893	0.344048	-2.28135	0.0225278	0.455128	0.442232	CCI-Healthy
OCRL	M-MDSC	19.3402	-0.786461	0.32907	-2.38995	0.0168506	0.428292	0.41367	CCI-Healthy
UTP20	M-MDSC	20.2164	-0.787742	0.375154	-2.09978	0.0357481	0.502852	0.490904	CCI-Healthy
TJP2	M-MDSC	41.135	-0.788158	0.34949	-2.25516	0.024123	0.457953	0.444775	CCI-Healthy
FYCO1	M-MDSC	43.04	-0.790342	0.348444	-2.2682	0.0233167	0.455128	0.442232	CCI-Healthy
PARP2	M-MDSC	9.51958	-0.793199	0.373416	-2.12417	0.0336558	0.49451	0.483844	CCI-Healthy
THOC3	M-MDSC	49.1541	-0.794406	0.364493	-2.17948	0.029296	0.47719	0.468628	CCI-Healthy
ZNF664	M-MDSC	21.9828	-0.796283	0.301348	-2.6424	0.00823213	0.331417	0.320217	CCI-Healthy
GPBAR1	M-MDSC	118.929	-0.798586	0.318514	-2.50722	0.0121684	0.388448	0.373061	CCI-Healthy
FBXW8	M-MDSC	16.2208	-0.801216	0.314911	-2.54426	0.0109511	0.372892	0.357346	CCI-Healthy
MTR	M-MDSC	53.7541	-0.801295	0.26378	-3.03774	0.0023836	0.210377	0.214613	CCI-Healthy
FAM135A	M-MDSC	69.5994	-0.80347	0.229793	-3.4965	0.000471412	0.0857486	0.0928069	CCI-Healthy
IRF8	M-MDSC	177.36	-0.804181	0.363018	-2.21526	0.0267421	0.469499	0.458045	CCI-Healthy
IRF4	M-MDSC	19.9425	-0.808829	0.385675	-2.09718	0.0359776	0.502852	0.491361	CCI-Healthy
HUWE1	M-MDSC	208.836	-0.809466	0.392277	-2.06351	0.0390646	0.511506	0.502919	CCI-Healthy
CRY1	M-MDSC	20.9941	-0.810707	0.325231	-2.49271	0.0126773	0.393389	0.379829	CCI-Healthy
VAV2	M-MDSC	63.5658	-0.811065	0.355434	-2.2819	0.0224952	0.455128	0.442232	CCI-Healthy
STPG4	M-MDSC	15.2416	-0.8111	0.370058	-2.19182	0.0283926	0.47719	0.468347	CCI-Healthy
SRC	M-MDSC	43.4445	-0.811354	0.382792	-2.11957	0.0340425	0.4965	0.485457	CCI-Healthy
ACADSB	M-MDSC	17.1248	-0.811888	0.33866	-2.39736	0.0165138	0.427843	0.412313	CCI-Healthy
TAF15	M-MDSC	394.339	-0.81395	0.401621	-2.02666	0.0426969	0.516017	0.508893	CCI-Healthy
IPO5	M-MDSC	66.2313	-0.816858	0.313178	-2.60828	0.00909974	0.340865	0.326846	CCI-Healthy
CCSER1	M-MDSC	27.2458	-0.818464	0.371331	-2.20413	0.0275149	0.474093	0.463223	CCI-Healthy
EFHC2	M-MDSC	29.3714	-0.819539	0.306742	-2.67176	0.00754549	0.322442	0.30892	CCI-Healthy
GSE1	M-MDSC	89.906	-0.827816	0.313776	-2.63824	0.00833385	0.331417	0.320217	CCI-Healthy
SART3	M-MDSC	79.2255	-0.828081	0.412624	-2.00687	0.0447638	0.523772	0.516578	CCI-Healthy
CEP83	M-MDSC	37.4108	-0.828767	0.309433	-2.67834	0.00739877	0.321292	0.306723	CCI-Healthy
RBP7	M-MDSC	397.408	-0.829198	0.388115	-2.13648	0.0326406	0.487086	0.476676	CCI-Healthy
MAD1L1	M-MDSC	154.85	-0.832675	0.28853	-2.88592	0.00390265	0.259999	0.254643	CCI-Healthy
AKAP6	M-MDSC	34.4736	-0.8351	0.371335	-2.24891	0.024518	0.46056	0.447674	CCI-Healthy
MICAL3	M-MDSC	8.72958	-0.835256	0.419648	-1.99037	0.0465497	0.526679	0.519175	CCI-Healthy
ZBED3	M-MDSC	15.8534	-0.837216	0.363605	-2.30254	0.0213046	0.450959	0.435	CCI-Healthy
POLA1	M-MDSC	26.8202	-0.837451	0.355428	-2.35617	0.0184643	0.435966	0.418189	CCI-Healthy
MDN1	M-MDSC	50.6707	-0.840049	0.40658	-2.06613	0.0388161	0.511506	0.502919	CCI-Healthy
MINK1	M-MDSC	150.049	-0.842885	0.379904	-2.21868	0.0265087	0.469499	0.457801	CCI-Healthy
WNT5B	M-MDSC	5.68797	-0.843097	0.411973	-2.04649	0.0407087	0.512152	0.504168	CCI-Healthy
FN3KRP	M-MDSC	27.4799	-0.843352	0.296094	-2.84826	0.00439595	0.268077	0.263288	CCI-Healthy
MPRIP	M-MDSC	71.9113	-0.843616	0.321658	-2.62271	0.00872342	0.336573	0.324861	CCI-Healthy
CD7	M-MDSC	11.4852	-0.85213	0.406909	-2.09415	0.0362462	0.503658	0.492672	CCI-Healthy
RAPH1	M-MDSC	23.4349	-0.85246	0.404167	-2.10918	0.0349291	0.500199	0.489044	CCI-Healthy
EVL	M-MDSC	55.7857	-0.854349	0.367503	-2.32474	0.020086	0.444976	0.425762	CCI-Healthy
NONO	M-MDSC	341.481	-0.855273	0.405153	-2.11099	0.0347733	0.49924	0.489044	CCI-Healthy
TELO2	M-MDSC	31.8604	-0.856737	0.429129	-1.99646	0.0458844	0.525771	0.518619	CCI-Healthy
BAIAP2	M-MDSC	26.763	-0.859321	0.319783	-2.6872	0.00720538	0.318045	0.303478	CCI-Healthy
TCP11L2	M-MDSC	69.625	-0.861478	0.331715	-2.59704	0.00940305	0.342829	0.328634	CCI-Healthy
FARSB	M-MDSC	34.5412	-0.863249	0.264729	-3.26087	0.0011107	0.141912	0.151044	CCI-Healthy
PAQR7	M-MDSC	6.85549	-0.866108	0.432312	-2.00343	0.045131	0.524841	0.517508	CCI-Healthy
RBM19	M-MDSC	42.6609	-0.868058	0.385833	-2.24983	0.0244598	0.460273	0.44723	CCI-Healthy
CMSS1	M-MDSC	18.3288	-0.872731	0.363744	-2.3993	0.0164264	0.427645	0.411691	CCI-Healthy
CEP85	M-MDSC	27.4531	-0.874081	0.378644	-2.30845	0.0209742	0.449939	0.43339	CCI-Healthy
SP140	M-MDSC	52.4272	-0.874262	0.445979	-1.96032	0.0499584	0.532754	0.525398	CCI-Healthy
SH3PXD2A	M-MDSC	12.5059	-0.878345	0.430138	-2.04201	0.0411508	0.512521	0.505306	CCI-Healthy
ACSS1	M-MDSC	36.0268	-0.882564	0.336921	-2.6195	0.00880589	0.338217	0.326807	CCI-Healthy
POLR1B	M-MDSC	22.4217	-0.88403	0.401701	-2.20072	0.0277562	0.474093	0.463223	CCI-Healthy
RASAL2	M-MDSC	31.2982	-0.887021	0.353722	-2.50768	0.0121528	0.388448	0.373061	CCI-Healthy
NOP14	M-MDSC	71.8341	-0.887988	0.449902	-1.97374	0.0484116	0.532152	0.523552	CCI-Healthy
PCNT	M-MDSC	67.3292	-0.898487	0.370169	-2.42723	0.0152145	0.419316	0.403826	CCI-Healthy
KLF12	M-MDSC	28.5122	-0.899247	0.453805	-1.98157	0.0475271	0.528198	0.519587	CCI-Healthy
DNAJB4	M-MDSC	7.97411	-0.900123	0.453723	-1.98386	0.0472715	0.528161	0.519587	CCI-Healthy
SORBS3	M-MDSC	20.1361	-0.902396	0.434203	-2.07828	0.0376832	0.50933	0.499544	CCI-Healthy
KLHDC8B	M-MDSC	14.5471	-0.903643	0.377571	-2.39331	0.0166973	0.428292	0.41367	CCI-Healthy
PLCG2	M-MDSC	354.86	-0.907453	0.441643	-2.05472	0.039906	0.511506	0.5033	CCI-Healthy
KLF10	M-MDSC	347.507	-0.910946	0.442412	-2.05904	0.0394903	0.511506	0.5033	CCI-Healthy
RRN3	M-MDSC	78.1527	-0.911443	0.306851	-2.97031	0.00297498	0.225572	0.226548	CCI-Healthy
DCAF13	M-MDSC	74.9643	-0.917193	0.416486	-2.20222	0.0276499	0.474093	0.463223	CCI-Healthy
NMT2	M-MDSC	6.296	-0.917386	0.419787	-2.18536	0.0288624	0.47719	0.468347	CCI-Healthy
HSF2	M-MDSC	10.1172	-0.91748	0.308367	-2.97529	0.00292713	0.225572	0.226548	CCI-Healthy
OSBPL7	M-MDSC	9.29475	-0.921269	0.416001	-2.21459	0.0267885	0.469499	0.458045	CCI-Healthy
IFT172	M-MDSC	16.1762	-0.923871	0.462601	-1.99712	0.045812	0.52554	0.518619	CCI-Healthy
ZNF587B	M-MDSC	17.5144	-0.927698	0.444131	-2.08879	0.0367263	0.504388	0.493807	CCI-Healthy
PFKM	M-MDSC	6.16934	-0.929658	0.471189	-1.973	0.0484953	0.532152	0.524027	CCI-Healthy
CLEC4G	M-MDSC	13.7431	-0.930116	0.404709	-2.29824	0.0215484	0.452305	0.436199	CCI-Healthy
CREBZF	M-MDSC	87.1943	-0.930223	0.464239	-2.00376	0.0450956	0.524841	0.517508	CCI-Healthy
IMPDH2	M-MDSC	52.0518	-0.934348	0.254265	-3.67471	0.000238123	0.0580107	0.0615525	CCI-Healthy
NDRG2	M-MDSC	7.27794	-0.934962	0.472371	-1.9793	0.0477824	0.528653	0.519587	CCI-Healthy
ERCC6	M-MDSC	36.2463	-0.939134	0.307836	-3.05076	0.00228265	0.207489	0.211917	CCI-Healthy
EFNB1	M-MDSC	8.22089	-0.939685	0.460213	-2.04185	0.0411666	0.512521	0.505306	CCI-Healthy
RANGAP1	M-MDSC	42.2606	-0.940952	0.339307	-2.77316	0.00555153	0.293329	0.287003	CCI-Healthy
CENPP	M-MDSC	20.8679	-0.941132	0.385525	-2.44117	0.0146397	0.419316	0.403271	CCI-Healthy
LIG3	M-MDSC	30.0911	-0.941318	0.429477	-2.19177	0.0283958	0.47719	0.468347	CCI-Healthy
RAB37	M-MDSC	51.1407	-0.942018	0.266781	-3.53106	0.000413905	0.080719	0.0866113	CCI-Healthy
POLR1A	M-MDSC	33.5062	-0.943071	0.427293	-2.20708	0.0273083	0.473963	0.461868	CCI-Healthy
NUMA1	M-MDSC	207.212	-0.950355	0.470844	-2.01841	0.0435488	0.518429	0.511224	CCI-Healthy
ZCWPW2	M-MDSC	51.2414	-0.951152	0.409201	-2.32442	0.0201033	0.444976	0.425762	CCI-Healthy
PRDM11	M-MDSC	4.91229	-0.951324	0.459055	-2.07235	0.0382327	0.511506	0.502919	CCI-Healthy
ARHGEF10L	M-MDSC	107.94	-0.952209	0.33271	-2.86198	0.00421003	0.264074	0.258143	CCI-Healthy
TRIM35	M-MDSC	14.5472	-0.955558	0.47834	-1.99765	0.0457543	0.52544	0.518619	CCI-Healthy
PPFIBP2	M-MDSC	53.2531	-0.956405	0.325657	-2.93685	0.00331565	0.236093	0.237132	CCI-Healthy
SPRED1	M-MDSC	34.9089	-0.9579	0.283665	-3.37687	0.000733166	0.11397	0.123914	CCI-Healthy
NUP188	M-MDSC	37.8911	-0.961433	0.434075	-2.2149	0.0267669	0.469499	0.458045	CCI-Healthy
TSPAN3	M-MDSC	41.2514	-0.963002	0.28638	-3.36267	0.000771919	0.116614	0.126038	CCI-Healthy
BEST1	M-MDSC	89.1555	-0.963675	0.468618	-2.05642	0.0397423	0.511506	0.5033	CCI-Healthy
SYTL1	M-MDSC	49.3099	-0.965221	0.291063	-3.31619	0.000912531	0.127114	0.136703	CCI-Healthy
NDC1	M-MDSC	15.6923	-0.965475	0.303013	-3.18625	0.0014413	0.158063	0.169987	CCI-Healthy
SLC25A32	M-MDSC	47.2547	-0.969775	0.359765	-2.69558	0.00702666	0.313038	0.298147	CCI-Healthy
ZBTB33	M-MDSC	29.477	-0.973377	0.345085	-2.82069	0.0047921	0.277838	0.272918	CCI-Healthy
PPFIBP1	M-MDSC	6.33804	-0.9751	0.461031	-2.11504	0.0344265	0.497653	0.486957	CCI-Healthy
FGD6	M-MDSC	77.6918	-0.976732	0.249929	-3.90803	9.30499e-05	0.0344156	0.037172	CCI-Healthy
GNG7	M-MDSC	19.9206	-0.978441	0.346627	-2.82275	0.00476141	0.277559	0.272911	CCI-Healthy
FBXO31	M-MDSC	18.1836	-0.979765	0.307553	-3.18568	0.00144412	0.158063	0.169987	CCI-Healthy
SYNGAP1	M-MDSC	8.9534	-0.98149	0.419163	-2.34155	0.019204	0.443566	0.42458	CCI-Healthy
RPGRIP1L	M-MDSC	4.88244	-0.989079	0.481873	-2.05257	0.0401141	0.511506	0.5033	CCI-Healthy
POLR1E	M-MDSC	11.7315	-0.991298	0.380812	-2.60312	0.00923803	0.340865	0.326846	CCI-Healthy
FMO5	M-MDSC	50.0717	-0.994423	0.373433	-2.66293	0.00774646	0.323302	0.311346	CCI-Healthy
RASA3	M-MDSC	142.07	-0.996195	0.391528	-2.54438	0.0109473	0.372892	0.357346	CCI-Healthy
MYBBP1A	M-MDSC	21.6094	-0.999463	0.500281	-1.9978	0.0457379	0.52544	0.518619	CCI-Healthy
SNRNP200	M-MDSC	246.787	-1.00131	0.487971	-2.05198	0.0401716	0.511506	0.5033	CCI-Healthy
NCL	M-MDSC	753.007	-1.00219	0.433583	-2.31142	0.0208099	0.448283	0.431609	CCI-Healthy
ZNF296	M-MDSC	10.1717	-1.00298	0.349973	-2.86587	0.00415859	0.262661	0.257861	CCI-Healthy
ADGRD1	M-MDSC	14.4381	-1.0035	0.439846	-2.28149	0.0225194	0.455128	0.442232	CCI-Healthy
ERBB4	M-MDSC	55.7643	-1.00676	0.476978	-2.11071	0.0347968	0.49924	0.489044	CCI-Healthy
PID1	M-MDSC	398.387	-1.00787	0.449372	-2.24283	0.0249076	0.465434	0.451483	CCI-Healthy
HOOK2	M-MDSC	125.02	-1.01042	0.46115	-2.19109	0.0284452	0.47719	0.468347	CCI-Healthy
IER2	M-MDSC	1531.32	-1.0133	0.502536	-2.01638	0.0437606	0.520024	0.512677	CCI-Healthy
PSTK	M-MDSC	12.147	-1.01398	0.448691	-2.25987	0.0238294	0.455128	0.442627	CCI-Healthy
MTOR	M-MDSC	102.398	-1.01451	0.468699	-2.16451	0.030425	0.478111	0.46887	CCI-Healthy
ADGRL1	M-MDSC	9.62788	-1.01927	0.389241	-2.6186	0.00882908	0.338217	0.326807	CCI-Healthy
CFAP44	M-MDSC	11.9809	-1.02114	0.306351	-3.33324	0.0008584	0.126126	0.135911	CCI-Healthy
FBXO30	M-MDSC	28.5076	-1.02314	0.370837	-2.75901	0.00579768	0.298971	0.288678	CCI-Healthy
RSRP1	M-MDSC	785.348	-1.02518	0.518508	-1.97717	0.0480219	0.530467	0.521048	CCI-Healthy
PHRF1	M-MDSC	91.52	-1.0255	0.522101	-1.96417	0.0495104	0.532754	0.52535	CCI-Healthy
ZNF736	M-MDSC	31.2434	-1.0297	0.369402	-2.78748	0.00531195	0.290153	0.283445	CCI-Healthy
NFKBID	M-MDSC	94.4521	-1.03821	0.477191	-2.17568	0.0295794	0.47719	0.468628	CCI-Healthy
WDR47	M-MDSC	58.2274	-1.05185	0.415339	-2.53252	0.0113245	0.3784	0.363238	CCI-Healthy
FAM118A	M-MDSC	68.0928	-1.05534	0.475495	-2.21946	0.0264553	0.469499	0.457801	CCI-Healthy
USHBP1	M-MDSC	5.65867	-1.05561	0.475882	-2.21823	0.0265393	0.469499	0.457801	CCI-Healthy
XRRA1	M-MDSC	42.3428	-1.05722	0.51969	-2.03433	0.0419185	0.512521	0.50659	CCI-Healthy
IARS1	M-MDSC	38.8629	-1.06074	0.338497	-3.13369	0.00172626	0.16987	0.180613	CCI-Healthy
DTD2	M-MDSC	27.3414	-1.0663	0.419301	-2.54303	0.0109895	0.373017	0.357715	CCI-Healthy
P2RY2	M-MDSC	18.1431	-1.0664	0.430292	-2.47832	0.0132001	0.40109	0.385848	CCI-Healthy
MPZL2	M-MDSC	13.7722	-1.06746	0.484939	-2.20122	0.0277205	0.474093	0.463223	CCI-Healthy
PRDM1	M-MDSC	18.4208	-1.06848	0.525265	-2.03417	0.0419346	0.512521	0.50659	CCI-Healthy
TOP1MT	M-MDSC	19.0759	-1.06963	0.421759	-2.53611	0.011209	0.37683	0.361483	CCI-Healthy
ARL5B	M-MDSC	37.4024	-1.08697	0.494402	-2.19856	0.0279096	0.474093	0.463223	CCI-Healthy
TAGAP	M-MDSC	180.384	-1.09334	0.367018	-2.97898	0.00289206	0.225572	0.226548	CCI-Healthy
TPPP3	M-MDSC	40.3842	-1.09405	0.5243	-2.08668	0.0369171	0.504425	0.49409	CCI-Healthy
MTBP	M-MDSC	7.9569	-1.10727	0.433159	-2.55628	0.0105799	0.367992	0.352364	CCI-Healthy
MYH9	M-MDSC	1712.17	-1.10842	0.557321	-1.98884	0.046719	0.528038	0.519587	CCI-Healthy
DDHD2	M-MDSC	28.5019	-1.11471	0.459475	-2.42605	0.0152642	0.419316	0.403826	CCI-Healthy
WDR74	M-MDSC	130.488	-1.12159	0.48063	-2.33358	0.0196176	0.444565	0.42458	CCI-Healthy
RASA4	M-MDSC	44.0856	-1.1249	0.509846	-2.20636	0.0273587	0.474071	0.461868	CCI-Healthy
TRAF5	M-MDSC	8.61483	-1.12519	0.517126	-2.17585	0.0295662	0.47719	0.468628	CCI-Healthy
SPEF2	M-MDSC	7.24179	-1.12618	0.454683	-2.47685	0.0132547	0.401393	0.386585	CCI-Healthy
GPSM1	M-MDSC	3.80196	-1.12777	0.546011	-2.06547	0.0388788	0.511506	0.502919	CCI-Healthy
NOP9	M-MDSC	36.7005	-1.12825	0.434595	-2.5961	0.00942892	0.342829	0.328634	CCI-Healthy
ADHFE1	M-MDSC	17.2744	-1.12933	0.519593	-2.17348	0.029744	0.47719	0.468628	CCI-Healthy
MAP3K13	M-MDSC	164.727	-1.13373	0.485929	-2.33311	0.0196423	0.444565	0.42458	CCI-Healthy
LAS1L	M-MDSC	57.1905	-1.1347	0.470111	-2.41369	0.0157917	0.422849	0.406906	CCI-Healthy
CRYZ	M-MDSC	9.79722	-1.14641	0.559619	-2.04856	0.0405054	0.512152	0.504114	CCI-Healthy
APBA1	M-MDSC	8.06911	-1.15272	0.532995	-2.16272	0.0305629	0.478125	0.468879	CCI-Healthy
FAAH	M-MDSC	19.3841	-1.15588	0.313294	-3.68945	0.000224739	0.0568311	0.0600705	CCI-Healthy
ITGA6	M-MDSC	3.88964	-1.17008	0.529475	-2.20988	0.0271132	0.472105	0.460611	CCI-Healthy
ZNF618	M-MDSC	14.1617	-1.17206	0.499456	-2.34667	0.0189422	0.440723	0.422529	CCI-Healthy
IER3	M-MDSC	330.868	-1.17559	0.494058	-2.37946	0.0173382	0.431485	0.414076	CCI-Healthy
PDE4DIP	M-MDSC	95.1223	-1.18088	0.365622	-3.22979	0.00123881	0.150995	0.160111	CCI-Healthy
PPIP5K1	M-MDSC	14.0991	-1.18577	0.568932	-2.08421	0.0371412	0.506196	0.496081	CCI-Healthy
MAP7	M-MDSC	14.3725	-1.18678	0.43134	-2.75139	0.00593428	0.300241	0.288678	CCI-Healthy
OSGEPL1	M-MDSC	5.12019	-1.18804	0.515803	-2.30327	0.0212634	0.450959	0.435	CCI-Healthy
ITGA4	M-MDSC	585.862	-1.19862	0.394728	-3.03657	0.00239288	0.210377	0.214613	CCI-Healthy
SNED1	M-MDSC	12.3974	-1.20097	0.561073	-2.1405	0.0323147	0.487086	0.476515	CCI-Healthy
PRXL2A	M-MDSC	8.81077	-1.20365	0.529559	-2.27292	0.0230308	0.455128	0.442232	CCI-Healthy
HAUS5	M-MDSC	5.66072	-1.21053	0.467947	-2.58689	0.00968471	0.346261	0.330761	CCI-Healthy
IRS1	M-MDSC	2.80705	-1.21628	0.573649	-2.12025	0.0339852	0.4965	0.485457	CCI-Healthy
KAT2A	M-MDSC	10.507	-1.22249	0.522527	-2.33958	0.0193055	0.443566	0.42458	CCI-Healthy
CDIP1	M-MDSC	24.1214	-1.2263	0.340157	-3.6051	0.000312037	0.0669382	0.0721681	CCI-Healthy
ABCG1	M-MDSC	9.91893	-1.2263	0.557593	-2.19928	0.0278582	0.474093	0.463223	CCI-Healthy
DAGLA	M-MDSC	8.57109	-1.22667	0.456147	-2.68921	0.00716222	0.317446	0.302627	CCI-Healthy
TMPPE	M-MDSC	10.2107	-1.22708	0.610014	-2.01156	0.0442663	0.521186	0.513857	CCI-Healthy
EPHA5	M-MDSC	19.9448	-1.23605	0.521141	-2.37182	0.0177009	0.433469	0.416697	CCI-Healthy
CACNA2D3	M-MDSC	66.3821	-1.2404	0.467168	-2.65516	0.00792713	0.328287	0.314769	CCI-Healthy
SLC17A9	M-MDSC	7.27144	-1.25158	0.458574	-2.72929	0.00634701	0.30647	0.291023	CCI-Healthy
LY9	M-MDSC	3.02117	-1.25313	0.615578	-2.03569	0.0417813	0.512521	0.50659	CCI-Healthy
SYNE2	M-MDSC	12.5363	-1.25562	0.544845	-2.30455	0.0211919	0.450959	0.434963	CCI-Healthy
ALDH1A1	M-MDSC	102.404	-1.25832	0.306301	-4.10813	3.98874e-05	0.0234912	0.0240603	CCI-Healthy
ZBTB5	M-MDSC	12.1976	-1.26138	0.457936	-2.75449	0.00587845	0.300241	0.288678	CCI-Healthy
FCMR	M-MDSC	5.40928	-1.26324	0.620222	-2.03675	0.0416746	0.512521	0.50659	CCI-Healthy
AHNAK	M-MDSC	3717.14	-1.26567	0.542319	-2.3338	0.0196061	0.444565	0.42458	CCI-Healthy
RAB44	M-MDSC	22.5688	-1.27213	0.383054	-3.32101	0.000896933	0.126586	0.135911	CCI-Healthy
PUS7	M-MDSC	13.1318	-1.27884	0.509696	-2.50903	0.0121063	0.388448	0.372892	CCI-Healthy
CASS4	M-MDSC	19.7428	-1.27939	0.420864	-3.03991	0.00236647	0.210377	0.214613	CCI-Healthy
SLC12A2	M-MDSC	8.2813	-1.28464	0.431465	-2.97738	0.00290722	0.225572	0.226548	CCI-Healthy
SAG	M-MDSC	4.26558	-1.28497	0.529306	-2.42764	0.0151973	0.419316	0.403826	CCI-Healthy
ZFP1	M-MDSC	10.5181	-1.28826	0.412854	-3.12037	0.00180627	0.176127	0.184589	CCI-Healthy
SUV39H1	M-MDSC	4.53034	-1.30182	0.525099	-2.47919	0.013168	0.40109	0.385765	CCI-Healthy
FPR3	M-MDSC	9.22864	-1.30506	0.664966	-1.96259	0.0496934	0.532754	0.52535	CCI-Healthy
PNPLA7	M-MDSC	5.76054	-1.31004	0.599096	-2.18669	0.0287652	0.47719	0.468347	CCI-Healthy
ZNF324B	M-MDSC	4.06324	-1.31289	0.639571	-2.05276	0.0400957	0.511506	0.5033	CCI-Healthy
LCK	M-MDSC	8.88846	-1.32112	0.670619	-1.97	0.0488388	0.532152	0.524195	CCI-Healthy
BTG2	M-MDSC	370.724	-1.32963	0.452931	-2.93562	0.00332887	0.236093	0.237132	CCI-Healthy
SRGAP3	M-MDSC	13.5186	-1.33817	0.443973	-3.01408	0.00257756	0.222959	0.225033	CCI-Healthy
LARP1B	M-MDSC	182.625	-1.34377	0.524511	-2.56195	0.0104087	0.36676	0.349837	CCI-Healthy
KLHL11	M-MDSC	15.9838	-1.36026	0.562419	-2.4186	0.0155805	0.421894	0.405925	CCI-Healthy
H2AC21	M-MDSC	17.9026	-1.37087	0.698164	-1.96353	0.0495841	0.532754	0.52535	CCI-Healthy
HLA-DOA	M-MDSC	6.12316	-1.37595	0.680943	-2.02066	0.0433148	0.518402	0.51096	CCI-Healthy
SEZ6L	M-MDSC	13.927	-1.3918	0.527523	-2.63836	0.00833084	0.331417	0.320217	CCI-Healthy
ENO3	M-MDSC	34.0123	-1.39556	0.675773	-2.06514	0.0389099	0.511506	0.502919	CCI-Healthy
TAF4B	M-MDSC	8.31233	-1.40376	0.472606	-2.97025	0.00297555	0.225572	0.226548	CCI-Healthy
TSPYL1	M-MDSC	122.649	-1.41334	0.528874	-2.67236	0.00753201	0.322442	0.30892	CCI-Healthy
ALS2CL	M-MDSC	3.45128	-1.4149	0.650015	-2.17672	0.0295015	0.47719	0.468628	CCI-Healthy
SMIM35	M-MDSC	6.98967	-1.41931	0.710199	-1.99847	0.0456661	0.52544	0.518619	CCI-Healthy
EIF3C	M-MDSC	23.2427	-1.43449	0.414008	-3.4649	0.000530436	0.0917654	0.0984892	CCI-Healthy
KCNA3	M-MDSC	6.12746	-1.43481	0.631949	-2.27045	0.0231802	0.455128	0.442232	CCI-Healthy
CD3E	M-MDSC	13.4347	-1.43519	0.663133	-2.16426	0.0304447	0.478111	0.46887	CCI-Healthy
LEF1	M-MDSC	7.94713	-1.44894	0.602778	-2.40377	0.016227	0.426902	0.411691	CCI-Healthy
CD247	M-MDSC	7.29261	-1.44957	0.535263	-2.70815	0.00676595	0.312292	0.297484	CCI-Healthy
GOLM1	M-MDSC	45.8854	-1.4606	0.399298	-3.65791	0.00025428	0.0592915	0.0632486	CCI-Healthy
MLLT11	M-MDSC	7.4057	-1.46981	0.619546	-2.3724	0.0176728	0.433469	0.416697	CCI-Healthy
SMOC1	M-MDSC	17.2633	-1.47323	0.634674	-2.32124	0.0202736	0.445605	0.426945	CCI-Healthy
IL23A	M-MDSC	3.56707	-1.48606	0.723527	-2.05392	0.0399838	0.511506	0.5033	CCI-Healthy
CYP2S1	M-MDSC	23.2375	-1.48628	0.411937	-3.60803	0.000308525	0.0669382	0.0721681	CCI-Healthy
TCF7	M-MDSC	6.60981	-1.49378	0.623089	-2.39738	0.0165128	0.427843	0.412313	CCI-Healthy
ZSCAN22	M-MDSC	5.16081	-1.49378	0.608821	-2.45357	0.0141446	0.415657	0.399289	CCI-Healthy
CD3G	M-MDSC	5.8612	-1.50946	0.667455	-2.26152	0.023727	0.455128	0.442627	CCI-Healthy
TRBC1	M-MDSC	4.45898	-1.51104	0.665338	-2.27109	0.0231418	0.455128	0.442232	CCI-Healthy
LBH	M-MDSC	8.46718	-1.52136	0.537113	-2.83248	0.00461889	0.27221	0.268241	CCI-Healthy
BCL11B	M-MDSC	5.38288	-1.52643	0.690412	-2.21089	0.0270434	0.471968	0.460323	CCI-Healthy
DYNC2H1	M-MDSC	56.9338	-1.53559	0.526748	-2.91524	0.00355419	0.24595	0.244036	CCI-Healthy
IL7R	M-MDSC	20.1135	-1.53753	0.748206	-2.05495	0.0398839	0.511506	0.5033	CCI-Healthy
NKIRAS1	M-MDSC	162.753	-1.54836	0.729772	-2.1217	0.0338626	0.496189	0.48472	CCI-Healthy
BCKDHB	M-MDSC	17.1294	-1.54987	0.403494	-3.84111	0.000122479	0.037308	0.0402621	CCI-Healthy
POMK	M-MDSC	15.9567	-1.55254	0.528752	-2.93624	0.00332216	0.236093	0.237132	CCI-Healthy
LAMB2	M-MDSC	9.28447	-1.56671	0.573692	-2.73092	0.00631581	0.30647	0.291023	CCI-Healthy
DIPK1A	M-MDSC	214.68	-1.56973	0.588974	-2.66519	0.00769452	0.323302	0.311346	CCI-Healthy
CDK18	M-MDSC	4.99344	-1.5834	0.580737	-2.72654	0.00640026	0.30647	0.291023	CCI-Healthy
PRLR	M-MDSC	29.8931	-1.6037	0.472594	-3.39339	0.000690332	0.10889	0.11819	CCI-Healthy
GPC3	M-MDSC	23.7341	-1.61016	0.615343	-2.61668	0.00887893	0.338478	0.326807	CCI-Healthy
MAP4K1	M-MDSC	26.1015	-1.63157	0.385316	-4.23436	2.29207e-05	0.0189113	0.0177743	CCI-Healthy
SKAP1	M-MDSC	8.29126	-1.63336	0.598229	-2.73032	0.00632729	0.30647	0.291023	CCI-Healthy
IQCD	M-MDSC	6.76592	-1.63733	0.537762	-3.04471	0.00232904	0.209927	0.214613	CCI-Healthy
PLD4	M-MDSC	12.1308	-1.68771	0.640048	-2.63685	0.00836803	0.331417	0.320217	CCI-Healthy
KIF5C	M-MDSC	382.45	-1.702	0.646763	-2.63156	0.00849927	0.333931	0.322899	CCI-Healthy
ZBTB10	M-MDSC	19.54	-1.7103	0.570297	-2.99896	0.00270905	0.225572	0.226548	CCI-Healthy
AFF3	M-MDSC	42.5125	-1.71883	0.420618	-4.08645	4.38024e-05	0.0234912	0.0240603	CCI-Healthy
PPFIA4	M-MDSC	3.48715	-1.76607	0.876653	-2.01456	0.0439508	0.520328	0.513201	CCI-Healthy
SLC41A1	M-MDSC	3.28043	-1.76984	0.624144	-2.83563	0.00457359	0.271983	0.267725	CCI-Healthy
SLC35F3	M-MDSC	8.42898	-1.79577	0.523357	-3.43124	0.00060082	0.102292	0.110009	CCI-Healthy
CD69	M-MDSC	7.16179	-1.79837	0.684767	-2.62625	0.00863302	0.335499	0.324243	CCI-Healthy
TC2N	M-MDSC	6.05556	-1.8015	0.83063	-2.16884	0.0300952	0.47719	0.468818	CCI-Healthy
OLFM1	M-MDSC	11.9594	-1.82933	0.773355	-2.36545	0.0180081	0.434652	0.41727	CCI-Healthy
INCENP	M-MDSC	27.3136	-1.85971	0.648383	-2.86822	0.00412789	0.262661	0.257861	CCI-Healthy
RNF227	M-MDSC	4.52652	-1.90987	0.723792	-2.6387	0.00832248	0.331417	0.320217	CCI-Healthy
JUN	M-MDSC	297.189	-1.94214	0.87029	-2.2316	0.0256415	0.467739	0.453125	CCI-Healthy
PNOC	M-MDSC	3.4588	-1.97827	0.663953	-2.97953	0.00288695	0.225572	0.226548	CCI-Healthy
NANOS3	M-MDSC	4.64004	-2.05473	0.977557	-2.1019	0.0355621	0.502852	0.490469	CCI-Healthy
CD83	M-MDSC	230.601	-2.0599	0.910607	-2.26212	0.0236901	0.455128	0.442627	CCI-Healthy
ZG16B	M-MDSC	9.88188	-2.09392	0.615091	-3.40424	0.000663476	0.107449	0.116424	CCI-Healthy
U2AF1	M-MDSC	11.3914	-2.12929	1.08589	-1.96087	0.0498941	0.532754	0.525398	CCI-Healthy
DCAF4	M-MDSC	5.5752	-2.18471	0.536446	-4.07256	4.64992e-05	0.02375	0.0245199	CCI-Healthy
DTHD1	M-MDSC	3.94211	-2.26363	0.993513	-2.27841	0.0227021	0.455128	0.442232	CCI-Healthy
CCDC200	M-MDSC	770.852	-2.32706	0.860813	-2.70333	0.00686477	0.312292	0.297484	CCI-Healthy
PLCG1	M-MDSC	4.88478	-2.33225	0.936544	-2.49027	0.0127646	0.393389	0.38005	CCI-Healthy
GATD3A	M-MDSC	17.9398	-2.37894	0.628897	-3.78272	0.000155124	0.0449692	0.0486904	CCI-Healthy
HFM1	M-MDSC	13.8732	-2.43505	1.01413	-2.40112	0.0163451	0.426902	0.411691	CCI-Healthy
COL9A2	M-MDSC	10.6078	-2.44617	0.539002	-4.53833	5.67026e-06	0.00868845	0.00744118	CCI-Healthy
TNF	M-MDSC	99.7585	-2.68045	0.854378	-3.13731	0.00170507	0.169339	0.180613	CCI-Healthy
KCTD19	M-MDSC	16.4958	-2.76027	1.03577	-2.66495	0.00770001	0.323302	0.311346	CCI-Healthy
GATM	M-MDSC	2.91008	-2.87136	1.09443	-2.6236	0.00870047	0.336573	0.324861	CCI-Healthy
CD5	M-MDSC	3.3967	-3.13892	1.11515	-2.81478	0.00488101	0.277856	0.272918	CCI-Healthy
LYPD2	M-MDSC	9.18364	-3.38075	1.60342	-2.10847	0.0349906	0.500342	0.489044	CCI-Healthy
SPOCK2	M-MDSC	8.06875	-3.54182	0.939797	-3.76871	0.000164092	0.046317	0.0503074	CCI-Healthy
HBA2	PMN-MDSC	24.1474	7.63969	2.61424	2.92234	0.0034741	0.0755416	0.240924	CCI-Healthy
LCN2	PMN-MDSC	47.084	6.21002	1.67548	3.70641	0.000210221	0.0290105	0.0577364	CCI-Healthy
HBA1	PMN-MDSC	21.3588	6.20986	2.10907	2.94437	0.00323618	0.0755416	0.237132	CCI-Healthy
MMP8	PMN-MDSC	9.68995	5.9689	2.04319	2.92136	0.00348511		0.240924	CCI-Healthy
RETN	PMN-MDSC	39.5417	5.68603	1.09286	5.20289	1.96208e-07	0.000108307	0.000649378	CCI-Healthy
OLFM4	PMN-MDSC	6.85965	5.33761	2.40034	2.22369	0.0261695		0.456943	CCI-Healthy
DEFA3	PMN-MDSC	59.4493	5.03295	2.03437	2.47396	0.0133626	0.136595	0.38721	CCI-Healthy
PLAC8	PMN-MDSC	12.2898	3.54323	0.746565	4.74604	2.07439e-06		0.00378807	CCI-Healthy
S100A8	PMN-MDSC	2558.7	3.35962	0.710999	4.72521	2.29876e-06	0.000634457	0.00378807	CCI-Healthy
PGLYRP1	PMN-MDSC	6.24854	3.30208	1.35298	2.4406	0.0146627		0.403271	CCI-Healthy
BPI	PMN-MDSC	4.20086	2.97318	1.06125	2.80158	0.00508524		0.278169	CCI-Healthy
ANXA3	PMN-MDSC	7.61753	2.79529	1.31307	2.12882	0.0332689		0.483022	CCI-Healthy
STOM	PMN-MDSC	6.7809	2.60971	0.729786	3.57599	0.000348904		0.07666	CCI-Healthy
UGCG	PMN-MDSC	4.33871	2.58945	0.817663	3.16689	0.00154079		0.17137	CCI-Healthy
PADI4	PMN-MDSC	13.1792	2.03711	0.699262	2.91323	0.00357709		0.244335	CCI-Healthy
RFLNB	PMN-MDSC	7.13666	1.98593	0.823507	2.41155	0.0158849		0.406906	CCI-Healthy
ATP8B4	PMN-MDSC	13.116	1.96364	0.527639	3.72156	0.000197995		0.0567428	CCI-Healthy
CYSTM1	PMN-MDSC	9.408	1.96091	0.704269	2.78432	0.00536395		0.283445	CCI-Healthy
CKAP4	PMN-MDSC	9.71171	1.90714	0.637098	2.99347	0.00275823		0.226548	CCI-Healthy
SYNE1	PMN-MDSC	13.7573	1.85705	0.673329	2.758	0.00581555		0.288678	CCI-Healthy
DACH1	PMN-MDSC	5.56208	1.785	0.82238	2.17053	0.0299669		0.468628	CCI-Healthy
RAD51B	PMN-MDSC	8.18323	1.68412	0.500959	3.36178	0.00077441		0.126038	CCI-Healthy
TESC	PMN-MDSC	5.26033	1.53052	0.556677	2.74939	0.00597055		0.289374	CCI-Healthy
GYG1	PMN-MDSC	9.05068	1.52429	0.662947	2.29926	0.0214903		0.436199	CCI-Healthy
AGFG1	PMN-MDSC	12.4126	1.51362	0.486387	3.11197	0.00185843		0.185603	CCI-Healthy
PGS1	PMN-MDSC	7.17462	1.47238	0.540361	2.7248	0.00643395		0.291023	CCI-Healthy
ROMO1	PMN-MDSC	12.0426	1.33911	0.586618	2.28277	0.0224441		0.442232	CCI-Healthy
PDE4D	PMN-MDSC	17.1496	1.33732	0.604337	2.21287	0.0269065	0.212177	0.458872	CCI-Healthy
ATP13A3	PMN-MDSC	4.94452	1.32346	0.6157	2.14953	0.0315927		0.474883	CCI-Healthy
CDC73	PMN-MDSC	5.03154	1.3083	0.435931	3.00115	0.00268959		0.226548	CCI-Healthy
UPP1	PMN-MDSC	7.02065	1.305	0.577875	2.25828	0.0239285		0.442627	CCI-Healthy
ACER3	PMN-MDSC	6.41545	1.2288	0.519506	2.36533	0.0180142		0.41727	CCI-Healthy
MAPK14	PMN-MDSC	24.1405	1.19322	0.589006	2.02582	0.0427837	0.251241	0.509041	CCI-Healthy
FKBP5	PMN-MDSC	24.1485	1.18934	0.453428	2.62298	0.00871633	0.108909	0.324861	CCI-Healthy
MCU	PMN-MDSC	8.16655	1.1503	0.510698	2.25242	0.024296		0.445472	CCI-Healthy
DLG1	PMN-MDSC	4.35815	1.1498	0.557772	2.06141	0.039264		0.5033	CCI-Healthy
TSPO	PMN-MDSC	51.8274	1.13905	0.530605	2.14669	0.0318177	0.222099	0.475421	CCI-Healthy
VOPP1	PMN-MDSC	5.32682	1.11235	0.398164	2.7937	0.00521085		0.281535	CCI-Healthy
PAG1	PMN-MDSC	16.6795	1.10924	0.523609	2.11846	0.0341363		0.485457	CCI-Healthy
ZDHHC20	PMN-MDSC	13.4152	1.08175	0.43385	2.49336	0.012654		0.379829	CCI-Healthy
PBRM1	PMN-MDSC	6.53428	1.05265	0.478725	2.19887	0.0278873		0.463223	CCI-Healthy
UBE3C	PMN-MDSC	4.43463	1.05239	0.487285	2.15969	0.0307964		0.469894	CCI-Healthy
RABGEF1	PMN-MDSC	9.56401	1.01833	0.395954	2.57184	0.0101161		0.341949	CCI-Healthy
SGK3	PMN-MDSC	9.01612	0.992351	0.431947	2.29739	0.0215965		0.436199	CCI-Healthy
ATF7	PMN-MDSC	4.02807	0.991582	0.49092	2.01984	0.0433996		0.51096	CCI-Healthy
PGD	PMN-MDSC	23.42	0.983008	0.47066	2.08857	0.0367462	0.241475	0.493807	CCI-Healthy
PLSCR1	PMN-MDSC	10.9623	0.967597	0.459225	2.10702	0.0351156		0.489044	CCI-Healthy
MAML3	PMN-MDSC	21.6818	0.957985	0.371725	2.57714	0.00996227	0.112228	0.337635	CCI-Healthy
IRAK3	PMN-MDSC	29.2048	0.957758	0.391157	2.44853	0.0143442	0.141393	0.403198	CCI-Healthy
PLCL2	PMN-MDSC	13.0182	0.933736	0.400641	2.3306	0.0197743		0.42526	CCI-Healthy
TNFAIP8	PMN-MDSC	13.8979	0.914328	0.430229	2.12521	0.0335689		0.483716	CCI-Healthy
S100A6	PMN-MDSC	300.88	0.898405	0.450916	1.9924	0.0463272	0.267196	0.518948	CCI-Healthy
SP100	PMN-MDSC	17.6311	0.890663	0.303874	2.93102	0.00337846	0.0755416	0.238173	CCI-Healthy
RAB27A	PMN-MDSC	16.8341	0.866113	0.430133	2.01359	0.0440522		0.513743	CCI-Healthy
TMEM131	PMN-MDSC	8.12712	0.841935	0.395423	2.1292	0.0332375		0.483022	CCI-Healthy
FGD4	PMN-MDSC	17.6648	0.830154	0.393843	2.10783	0.0350459	0.235919	0.489044	CCI-Healthy
SLA	PMN-MDSC	13.0008	0.825678	0.411697	2.00555	0.0449044		0.517009	CCI-Healthy
DISC1	PMN-MDSC	12.8613	0.725117	0.337324	2.14962	0.0315856		0.474883	CCI-Healthy
RAP1GAP2	PMN-MDSC	14.564	0.714625	0.360118	1.98442	0.0472091		0.519587	CCI-Healthy
ATP11A	PMN-MDSC	12.0317	0.625729	0.315219	1.98506	0.0471374		0.519587	CCI-Healthy
SYK	PMN-MDSC	25.7058	0.527491	0.265374	1.98772	0.0468422	0.267196	0.519587	CCI-Healthy
SCAF11	PMN-MDSC	17.7844	0.505938	0.25541	1.98089	0.0476037	0.268135	0.519587	CCI-Healthy
SQSTM1	PMN-MDSC	14.2282	-0.638808	0.322701	-1.97957	0.0477522		0.519587	CCI-Healthy
HNRNPC	PMN-MDSC	15.5767	-0.646179	0.328511	-1.96699	0.0491842		0.524659	CCI-Healthy
ARRB2	PMN-MDSC	17.2341	-0.678687	0.332353	-2.04207	0.041145	0.251241	0.505306	CCI-Healthy
EIF1	PMN-MDSC	66.1776	-0.68496	0.329979	-2.07577	0.0379153	0.243363	0.500839	CCI-Healthy
CCNI	PMN-MDSC	24.2125	-0.70479	0.338998	-2.07904	0.0376135	0.243363	0.499544	CCI-Healthy
SRRM2	PMN-MDSC	16.702	-0.815855	0.395211	-2.06435	0.0389842		0.502919	CCI-Healthy
NADK	PMN-MDSC	11.5706	-0.841476	0.384982	-2.18575	0.0288336		0.468347	CCI-Healthy
HSP90AA1	PMN-MDSC	19.0437	-0.86873	0.403063	-2.15532	0.0311369	0.222099	0.472815	CCI-Healthy
SAP18	PMN-MDSC	6.34171	-0.871683	0.441312	-1.97521	0.0482447		0.522605	CCI-Healthy
DDX3X	PMN-MDSC	16.8173	-0.875991	0.434154	-2.0177	0.0436227		0.511636	CCI-Healthy
TAGAP	PMN-MDSC	9.40431	-0.888448	0.430084	-2.06575	0.0388517		0.502919	CCI-Healthy
B4GALT1	PMN-MDSC	7.15615	-0.90342	0.452868	-1.99489	0.0460553		0.518619	CCI-Healthy
CMTM7	PMN-MDSC	7.94319	-0.907679	0.384467	-2.36088	0.0182317		0.417998	CCI-Healthy
ZFP36L2	PMN-MDSC	20.2877	-0.915847	0.424303	-2.15847	0.030891	0.222099	0.470793	CCI-Healthy
SAFB	PMN-MDSC	5.47426	-0.92328	0.446484	-2.06789	0.0386504		0.502919	CCI-Healthy
TPT1	PMN-MDSC	166.581	-0.927653	0.45149	-2.05465	0.0399127	0.250362	0.5033	CCI-Healthy
TAGLN2	PMN-MDSC	39.9657	-0.928295	0.30995	-2.99498	0.00274459	0.0745738	0.226548	CCI-Healthy
EEF1D	PMN-MDSC	44.204	-0.928295	0.432984	-2.14395	0.0320371	0.222099	0.475487	CCI-Healthy
EIF4B	PMN-MDSC	11.8806	-0.932839	0.471107	-1.9801	0.0476922		0.519587	CCI-Healthy
FTH1	PMN-MDSC	569.734	-0.938806	0.418497	-2.24328	0.0248787	0.20223	0.451483	CCI-Healthy
B2M	PMN-MDSC	346.369	-0.938908	0.333476	-2.81552	0.00486979	0.0867138	0.272918	CCI-Healthy
CD37	PMN-MDSC	28.1821	-0.945502	0.381322	-2.47953	0.0131554	0.136595	0.385765	CCI-Healthy
RPS13	PMN-MDSC	172.828	-0.962652	0.47435	-2.02941	0.0424162	0.251241	0.508425	CCI-Healthy
EIF4EBP2	PMN-MDSC	6.28515	-0.973619	0.416202	-2.33929	0.0193203		0.42458	CCI-Healthy
LIMD2	PMN-MDSC	12.3833	-0.975491	0.47322	-2.06139	0.0392658		0.5033	CCI-Healthy
CALCOCO2	PMN-MDSC	7.62562	-1.00955	0.514181	-1.96341	0.0495983		0.52535	CCI-Healthy
PCBP1	PMN-MDSC	18.6247	-1.0159	0.328147	-3.09587	0.00196238	0.0745738	0.191648	CCI-Healthy
SARAF	PMN-MDSC	14.7667	-1.01765	0.421813	-2.41257	0.0158405		0.406906	CCI-Healthy
ARL6IP4	PMN-MDSC	13.4465	-1.02586	0.470326	-2.18118	0.0291701		0.468628	CCI-Healthy
PSMB10	PMN-MDSC	8.67949	-1.03168	0.516036	-1.99924	0.0455827		0.518619	CCI-Healthy
EDF1	PMN-MDSC	10.4415	-1.03771	0.509052	-2.03852	0.0414976		0.50654	CCI-Healthy
BTF3	PMN-MDSC	28.5736	-1.05791	0.532489	-1.98672	0.046953	0.267196	0.519587	CCI-Healthy
PTGES3	PMN-MDSC	9.26572	-1.05966	0.535819	-1.97764	0.0479691		0.520903	CCI-Healthy
TPI1	PMN-MDSC	25.5987	-1.05988	0.489438	-2.1655	0.0303496	0.222099	0.468818	CCI-Healthy
CIRBP	PMN-MDSC	8.36421	-1.06067	0.451048	-2.35157	0.0186943		0.420469	CCI-Healthy
OGT	PMN-MDSC	6.30338	-1.06442	0.475445	-2.23878	0.02517		0.451687	CCI-Healthy
PSME1	PMN-MDSC	22.5586	-1.07186	0.410475	-2.61126	0.00902092	0.108909	0.326846	CCI-Healthy
NINJ1	PMN-MDSC	6.58627	-1.07792	0.467298	-2.30671	0.0210707		0.434025	CCI-Healthy
RPL24	PMN-MDSC	45.1346	-1.08	0.434966	-2.48294	0.0130301	0.136595	0.383429	CCI-Healthy
PSMB9	PMN-MDSC	13.1933	-1.08347	0.463646	-2.33685	0.0194469		0.42458	CCI-Healthy
RPN1	PMN-MDSC	8.01074	-1.08678	0.540302	-2.01143	0.0442798		0.513857	CCI-Healthy
ATP5F1B	PMN-MDSC	8.98304	-1.08812	0.54964	-1.9797	0.0477374		0.519587	CCI-Healthy
FCGRT	PMN-MDSC	11.438	-1.09029	0.428488	-2.54451	0.0109431		0.357346	CCI-Healthy
PTPN18	PMN-MDSC	6.69666	-1.09521	0.550173	-1.99067	0.046517		0.519175	CCI-Healthy
EIF3E	PMN-MDSC	8.27976	-1.09596	0.545428	-2.00936	0.0444986		0.515035	CCI-Healthy
RPL35	PMN-MDSC	31.8529	-1.09862	0.507391	-2.16523	0.0303702	0.222099	0.468818	CCI-Healthy
GDI2	PMN-MDSC	14.1018	-1.10263	0.452909	-2.43455	0.0149104		0.40345	CCI-Healthy
MT-ND5	PMN-MDSC	35.0238	-1.10446	0.544171	-2.02962	0.0423956	0.251241	0.508425	CCI-Healthy
RPL30	PMN-MDSC	148.486	-1.10499	0.463177	-2.38567	0.0170479	0.159499	0.413807	CCI-Healthy
RPL28	PMN-MDSC	199.386	-1.11532	0.494285	-2.25643	0.0240438	0.20223	0.443934	CCI-Healthy
EIF3A	PMN-MDSC	12.4936	-1.12746	0.510552	-2.20831	0.0272228		0.461754	CCI-Healthy
RPS15	PMN-MDSC	97.4394	-1.12948	0.526668	-2.14457	0.031987	0.222099	0.475487	CCI-Healthy
CHCHD2	PMN-MDSC	15.3746	-1.13049	0.471094	-2.3997	0.0164084		0.411691	CCI-Healthy
EIF4A1	PMN-MDSC	22.2962	-1.13099	0.512615	-2.20631	0.0273624	0.212733	0.461868	CCI-Healthy
PFDN5	PMN-MDSC	46.4382	-1.15002	0.432773	-2.65732	0.00787643	0.106044	0.314651	CCI-Healthy
RPS27A	PMN-MDSC	102.253	-1.15078	0.481189	-2.39154	0.0167778	0.159499	0.41367	CCI-Healthy
RBP7	PMN-MDSC	8.20802	-1.15635	0.495572	-2.33337	0.0196287		0.42458	CCI-Healthy
ATP5PB	PMN-MDSC	10.3096	-1.15644	0.49548	-2.33399	0.0195962		0.42458	CCI-Healthy
SLC25A3	PMN-MDSC	12.2523	-1.16482	0.494363	-2.35621	0.0184623		0.418189	CCI-Healthy
RPL35A	PMN-MDSC	80.2254	-1.16921	0.464489	-2.5172	0.0118292	0.130595	0.372892	CCI-Healthy
SNRPD2	PMN-MDSC	10.632	-1.17546	0.481265	-2.44243	0.0145888		0.403271	CCI-Healthy
RSRP1	PMN-MDSC	25.6857	-1.19392	0.533688	-2.23712	0.0252787	0.20223	0.451687	CCI-Healthy
ATP5F1D	PMN-MDSC	16.7311	-1.19681	0.434692	-2.75325	0.00590075		0.288678	CCI-Healthy
MED28	PMN-MDSC	4.07452	-1.19955	0.55235	-2.17173	0.0298762		0.468628	CCI-Healthy
RPL34	PMN-MDSC	145.043	-1.20789	0.466846	-2.58734	0.00967205	0.111229	0.330761	CCI-Healthy
PCBP2	PMN-MDSC	21.0577	-1.2088	0.386743	-3.1256	0.0017744	0.0745738	0.183904	CCI-Healthy
GSTP1	PMN-MDSC	37.9342	-1.21503	0.589186	-2.06221	0.0391874	0.248637	0.5033	CCI-Healthy
RPL6	PMN-MDSC	94.1875	-1.21556	0.517418	-2.34927	0.0188101	0.170216	0.421723	CCI-Healthy
ARHGAP45	PMN-MDSC	6.58091	-1.21997	0.574667	-2.12292	0.0337604		0.484291	CCI-Healthy
GTF3A	PMN-MDSC	5.71891	-1.22111	0.558522	-2.18632	0.0287922		0.468347	CCI-Healthy
NDUFA12	PMN-MDSC	5.09551	-1.22201	0.58866	-2.07592	0.0379016		0.500839	CCI-Healthy
HNRNPK	PMN-MDSC	27.5994	-1.2246	0.580748	-2.10866	0.0349738	0.235919	0.489044	CCI-Healthy
CST3	PMN-MDSC	98.5002	-1.2284	0.541153	-2.26997	0.0232091	0.200546	0.442232	CCI-Healthy
RPL36A	PMN-MDSC	35.7381	-1.22929	0.519466	-2.36646	0.0179593	0.165226	0.41727	CCI-Healthy
RPS19	PMN-MDSC	79.3592	-1.23128	0.548402	-2.24522	0.0247543	0.20223	0.450118	CCI-Healthy
RPL11	PMN-MDSC	148.986	-1.24404	0.513457	-2.42286	0.0153987	0.149124	0.405176	CCI-Healthy
MAT2B	PMN-MDSC	5.01879	-1.25122	0.578619	-2.16243	0.0305852		0.468879	CCI-Healthy
PSAP	PMN-MDSC	78.4236	-1.25271	0.5959	-2.10222	0.0355342	0.236324	0.490469	CCI-Healthy
EIF5A	PMN-MDSC	5.43066	-1.26088	0.629572	-2.00275	0.045204		0.517508	CCI-Healthy
PRPF8	PMN-MDSC	7.33757	-1.26237	0.556413	-2.26877	0.0232826		0.442232	CCI-Healthy
NAAA	PMN-MDSC	8.07758	-1.28743	0.539844	-2.38483	0.0170871		0.413807	CCI-Healthy
PRELID1	PMN-MDSC	13.7787	-1.28793	0.425194	-3.02903	0.0024534		0.218535	CCI-Healthy
MSN	PMN-MDSC	33.6464	-1.294	0.555928	-2.32763	0.0199317	0.177456	0.425762	CCI-Healthy
TMED10	PMN-MDSC	5.672	-1.29532	0.547626	-2.36534	0.0180137		0.41727	CCI-Healthy
EEF1G	PMN-MDSC	32.6902	-1.29918	0.579839	-2.2406	0.0250522	0.20223	0.451483	CCI-Healthy
ERP29	PMN-MDSC	11.952	-1.30192	0.596125	-2.18396	0.0289649		0.468628	CCI-Healthy
NPC2	PMN-MDSC	16.0653	-1.30457	0.549016	-2.3762	0.0174919		0.416238	CCI-Healthy
NME2	PMN-MDSC	18.5823	-1.30756	0.645292	-2.02631	0.0427327	0.251241	0.508893	CCI-Healthy
PPP1R12B	PMN-MDSC	8.50959	-1.31808	0.590393	-2.23254	0.025579		0.453125	CCI-Healthy
PSME2	PMN-MDSC	10.0054	-1.32224	0.665086	-1.98808	0.0468032		0.519587	CCI-Healthy
RPL15	PMN-MDSC	51.6135	-1.33623	0.61524	-2.17188	0.0298645	0.222099	0.468628	CCI-Healthy
HSP90B1	PMN-MDSC	11.955	-1.33962	0.571542	-2.34387	0.019085		0.42458	CCI-Healthy
RPS14	PMN-MDSC	117.414	-1.34094	0.547117	-2.45091	0.0142494	0.141393	0.401388	CCI-Healthy
PRKDC	PMN-MDSC	5.46222	-1.34705	0.564558	-2.38603	0.0170315		0.413807	CCI-Healthy
RBMX	PMN-MDSC	5.99846	-1.34933	0.676599	-1.99429	0.0461207		0.518619	CCI-Healthy
HDLBP	PMN-MDSC	7.2485	-1.36308	0.553337	-2.46338	0.0137633		0.391884	CCI-Healthy
EIF2S3	PMN-MDSC	8.34765	-1.37016	0.527532	-2.59729	0.00939619		0.328634	CCI-Healthy
RPS3A	PMN-MDSC	120.525	-1.37502	0.509323	-2.69971	0.00694003	0.0982281	0.297484	CCI-Healthy
COTL1	PMN-MDSC	133.408	-1.37995	0.644215	-2.14206	0.0321883	0.222099	0.476249	CCI-Healthy
CLNS1A	PMN-MDSC	4.69205	-1.39141	0.665793	-2.08985	0.0366315		0.493807	CCI-Healthy
UBXN1	PMN-MDSC	7.72845	-1.39554	0.645703	-2.16127	0.0306748		0.469085	CCI-Healthy
CRTAP	PMN-MDSC	8.35908	-1.39717	0.59291	-2.35647	0.0184495		0.418189	CCI-Healthy
RPS2	PMN-MDSC	51.3649	-1.4042	0.477996	-2.93769	0.00330669	0.0755416	0.237132	CCI-Healthy
RPS8	PMN-MDSC	174.389	-1.43131	0.526345	-2.71934	0.00654118	0.0975873	0.291325	CCI-Healthy
NDUFB5	PMN-MDSC	5.04848	-1.43633	0.701209	-2.04836	0.0405246		0.504114	CCI-Healthy
RPL32	PMN-MDSC	133.977	-1.446	0.497958	-2.90386	0.00368597	0.0755416	0.247919	CCI-Healthy
AP1S2	PMN-MDSC	20.9089	-1.45073	0.525653	-2.75985	0.00578276	0.0948623	0.288678	CCI-Healthy
HNRNPF	PMN-MDSC	12.3822	-1.45439	0.685488	-2.12169	0.0338639		0.48472	CCI-Healthy
MDH2	PMN-MDSC	4.71532	-1.45687	0.649975	-2.24143	0.0249982		0.451483	CCI-Healthy
APRT	PMN-MDSC	8.58185	-1.45731	0.637607	-2.2856	0.0222776		0.442232	CCI-Healthy
RPS6	PMN-MDSC	50.0412	-1.46675	0.488961	-2.99972	0.00270228	0.0745738	0.226548	CCI-Healthy
RPS15A	PMN-MDSC	122.773	-1.4709	0.513351	-2.86529	0.00416631	0.0771272	0.257861	CCI-Healthy
CCT5	PMN-MDSC	6.80102	-1.47157	0.725232	-2.0291	0.0424485		0.508425	CCI-Healthy
RPL7A	PMN-MDSC	79.1881	-1.47271	0.529796	-2.77977	0.0054397	0.0938348	0.283445	CCI-Healthy
RACK1	PMN-MDSC	49.7269	-1.48636	0.598142	-2.48496	0.0129566	0.136595	0.382974	CCI-Healthy
NOP53	PMN-MDSC	4.86962	-1.48832	0.707213	-2.10449	0.0353355		0.490345	CCI-Healthy
SOD1	PMN-MDSC	5.50376	-1.48897	0.705666	-2.11003	0.0348561		0.489044	CCI-Healthy
CALHM6	PMN-MDSC	5.64936	-1.49111	0.737925	-2.02067	0.0433135		0.51096	CCI-Healthy
RPL26	PMN-MDSC	74.9827	-1.49342	0.57541	-2.5954	0.00944796	0.110963	0.328634	CCI-Healthy
SNRNP200	PMN-MDSC	6.25966	-1.49826	0.711432	-2.10598	0.0352062		0.489065	CCI-Healthy
SRPRA	PMN-MDSC	4.92098	-1.49859	0.594499	-2.52077	0.0117098		0.372876	CCI-Healthy
RPL19	PMN-MDSC	146.129	-1.5116	0.555001	-2.72361	0.00645735	0.0975873	0.291023	CCI-Healthy
VDAC2	PMN-MDSC	5.86558	-1.52144	0.638821	-2.38163	0.0172362		0.414076	CCI-Healthy
RPL13	PMN-MDSC	122.501	-1.52514	0.526172	-2.89855	0.00374892	0.0755416	0.2501	CCI-Healthy
MRPS24	PMN-MDSC	5.73111	-1.53242	0.631651	-2.42606	0.0152638		0.403826	CCI-Healthy
RPS16	PMN-MDSC	38.4689	-1.54892	0.540943	-2.86336	0.00419169	0.0771272	0.258143	CCI-Healthy
AHNAK	PMN-MDSC	45.3307	-1.54915	0.756524	-2.04773	0.0405869	0.251241	0.504114	CCI-Healthy
DDX5	PMN-MDSC	33.8372	-1.55038	0.46678	-3.32144	0.000895528	0.0675497	0.135911	CCI-Healthy
LRP1	PMN-MDSC	15.1798	-1.56756	0.772746	-2.02856	0.0425027		0.508451	CCI-Healthy
FCGR3A	PMN-MDSC	9.05871	-1.57843	0.750524	-2.10311	0.0354564		0.490469	CCI-Healthy
EEF1B2	PMN-MDSC	24.2015	-1.58211	0.573965	-2.75647	0.00584297	0.0948623	0.288678	CCI-Healthy
SMU1	PMN-MDSC	4.6572	-1.61917	0.656517	-2.4663	0.0136516		0.391108	CCI-Healthy
EEF1A1	PMN-MDSC	207.468	-1.62397	0.601307	-2.70074	0.00691859	0.0982281	0.297484	CCI-Healthy
HNRNPA1	PMN-MDSC	11.103	-1.63248	0.573583	-2.84611	0.00442572		0.263288	CCI-Healthy
SELENOH	PMN-MDSC	6.9482	-1.63746	0.59144	-2.7686	0.00562977		0.288678	CCI-Healthy
NACA	PMN-MDSC	82.2263	-1.64566	0.626127	-2.62832	0.00858073	0.108909	0.324243	CCI-Healthy
SNX17	PMN-MDSC	5.60543	-1.65157	0.601159	-2.74731	0.00600857		0.289479	CCI-Healthy
ST13	PMN-MDSC	9.92291	-1.65907	0.60918	-2.72345	0.00646031		0.291023	CCI-Healthy
CNBP	PMN-MDSC	17.3053	-1.67638	0.483109	-3.46998	0.00052049	0.0574621	0.0984892	CCI-Healthy
RPL29	PMN-MDSC	85.2305	-1.68424	0.558584	-3.01519	0.00256818	0.0745738	0.225033	CCI-Healthy
ITGA4	PMN-MDSC	14.5251	-1.68706	0.723038	-2.33329	0.0196329		0.42458	CCI-Healthy
RPL3	PMN-MDSC	38.2187	-1.69255	0.557394	-3.03654	0.00239309	0.0745738	0.214613	CCI-Healthy
PSMA3	PMN-MDSC	3.80239	-1.70964	0.681246	-2.50958	0.0120876		0.372892	CCI-Healthy
TGFBI	PMN-MDSC	5.75388	-1.71215	0.873106	-1.96099	0.0498803		0.525398	CCI-Healthy
RSL1D1	PMN-MDSC	5.76132	-1.74856	0.694327	-2.51835	0.0117907		0.372892	CCI-Healthy
CASP1	PMN-MDSC	11.0478	-1.7648	0.640331	-2.75607	0.00584997		0.288678	CCI-Healthy
SLC25A5	PMN-MDSC	11.6749	-1.78721	0.690755	-2.58733	0.00967224		0.330761	CCI-Healthy
C20orf27	PMN-MDSC	5.42013	-1.81305	0.801299	-2.26264	0.0236576		0.442627	CCI-Healthy
RPS18	PMN-MDSC	56.744	-1.82616	0.551894	-3.30889	0.00093665	0.0675497	0.13874	CCI-Healthy
ECH1	PMN-MDSC	4.09515	-1.83332	0.722921	-2.53599	0.011213		0.361483	CCI-Healthy
NCL	PMN-MDSC	17.5193	-1.85686	0.71166	-2.60919	0.00907576	0.108909	0.326846	CCI-Healthy
SLC3A2	PMN-MDSC	4.02565	-1.86465	0.86036	-2.16729	0.0302128		0.468818	CCI-Healthy
U2AF2	PMN-MDSC	5.32453	-1.87069	0.779311	-2.40045	0.0163751		0.411691	CCI-Healthy
RPL4	PMN-MDSC	32.6015	-1.88348	0.651345	-2.89169	0.00383182	0.0755416	0.253844	CCI-Healthy
TOMM20	PMN-MDSC	4.84509	-1.88667	0.579448	-3.25598	0.00113		0.151324	CCI-Healthy
CD163	PMN-MDSC	5.77872	-1.89461	0.793787	-2.38681	0.0169954		0.413807	CCI-Healthy
HSPA8	PMN-MDSC	17.1352	-1.90626	0.610249	-3.12375	0.00178561	0.0745738	0.183904	CCI-Healthy
HSP90AB1	PMN-MDSC	21.1434	-1.90973	0.609065	-3.1355	0.00171559	0.0745738	0.180613	CCI-Healthy
RPS4X	PMN-MDSC	95.2418	-1.91466	0.614212	-3.11726	0.0018254	0.0745738	0.18511	CCI-Healthy
CD4	PMN-MDSC	6.71361	-1.91502	0.695019	-2.75536	0.00586282		0.288678	CCI-Healthy
H1-4	PMN-MDSC	12.2424	-1.92955	0.725745	-2.65872	0.00784392		0.314305	CCI-Healthy
CX3CR1	PMN-MDSC	4.76409	-1.98384	0.995235	-1.99334	0.0462245		0.518619	CCI-Healthy
CFD	PMN-MDSC	20.0532	-1.98386	0.740641	-2.67857	0.00739366	0.102032	0.306723	CCI-Healthy
EIF4H	PMN-MDSC	6.95774	-1.98798	0.727253	-2.73354	0.00626568		0.291023	CCI-Healthy
COPS5	PMN-MDSC	4.03262	-1.99058	0.822185	-2.42109	0.0154742		0.405559	CCI-Healthy
CCT4	PMN-MDSC	4.05512	-1.99766	0.813015	-2.4571	0.0140062		0.397084	CCI-Healthy
RPLP0	PMN-MDSC	62.2513	-2.0192	0.612527	-3.2965	0.000978982	0.0675497	0.141823	CCI-Healthy
RPL10A	PMN-MDSC	27.047	-2.04455	0.669581	-3.05348	0.00226205	0.0745738	0.211494	CCI-Healthy
HLA-DRA	PMN-MDSC	35.975	-2.04648	0.746072	-2.743	0.00608801	0.0960166	0.290663	CCI-Healthy
MRFAP1	PMN-MDSC	5.38777	-2.04769	0.782901	-2.61551	0.00890942		0.326807	CCI-Healthy
JUN	PMN-MDSC	7.48693	-2.0863	0.922966	-2.26043	0.0237944		0.442627	CCI-Healthy
GIMAP4	PMN-MDSC	12.969	-2.11307	0.769263	-2.74687	0.00601664		0.289479	CCI-Healthy
KIF5C	PMN-MDSC	23.3401	-2.12896	0.805892	-2.64174	0.00824812	0.108404	0.320217	CCI-Healthy
EEF2	PMN-MDSC	39.8998	-2.15185	0.720922	-2.98486	0.00283705	0.0745738	0.226548	CCI-Healthy
CD74	PMN-MDSC	149.657	-2.19276	0.716994	-3.05827	0.00222618	0.0745738	0.210157	CCI-Healthy
GIMAP7	PMN-MDSC	9.18406	-2.20327	0.783218	-2.8131	0.00490667		0.272918	CCI-Healthy
HLA-DMA	PMN-MDSC	6.17941	-2.20496	0.764665	-2.88356	0.00393209		0.254643	CCI-Healthy
EVL	PMN-MDSC	3.94498	-2.32733	0.892612	-2.60733	0.00912523		0.326846	CCI-Healthy
HLA-DRB5	PMN-MDSC	25.3972	-2.33089	1.02715	-2.26927	0.0232518	0.200546	0.442232	CCI-Healthy
IRF8	PMN-MDSC	4.26942	-2.34404	0.897052	-2.61304	0.00897399		0.326807	CCI-Healthy
RPS5	PMN-MDSC	34.1602	-2.35002	0.61137	-3.84385	0.000121117	0.0222855	0.0402621	CCI-Healthy
IL7R	PMN-MDSC	4.14718	-2.36178	0.991294	-2.38252	0.0171944		0.414076	CCI-Healthy
LARP1B	PMN-MDSC	6.77523	-2.37588	0.839372	-2.83055	0.00464682		0.26868	CCI-Healthy
DIPK1A	PMN-MDSC	5.77669	-2.59369	0.995041	-2.60661	0.00914424		0.326846	CCI-Healthy
DHFR	PMN-MDSC	1417.38	-2.61918	0.827313	-3.16589	0.00154608	0.0745738	0.17137	CCI-Healthy
LDHB	PMN-MDSC	6.1575	-3.13781	0.694337	-4.51915	6.20898e-06		0.00744118	CCI-Healthy

## Sheet: CCI_v_RAP
gene	cluster_id	baseMean	logFC	lfcSE	stat	p_val	p_adj.loc	p_adj.glb	contrast
MMP8	M-MDSC	23.183	6.70965	2.26682	2.95993	0.00307707	0.989266	0.892022	CCI-RAP
DEFA3	M-MDSC	26.7259	6.55874	2.43132	2.6976	0.00698413	0.989266	0.892022	CCI-RAP
PGLYRP1	M-MDSC	10.0127	5.69034	2.09398	2.71747	0.00657832	0.989266	0.892022	CCI-RAP
CLCN1	M-MDSC	3.06673	4.89421	1.29704	3.77338	0.000161053	0.574074	0.529183	CCI-RAP
CYP4F3	M-MDSC	8.32132	4.61125	1.17705	3.91761	8.94297e-05	0.574074	0.529183	CCI-RAP
SBSPON	M-MDSC	2.64709	4.39571	1.64042	2.67962	0.00737059	0.989266	0.892022	CCI-RAP
ANXA3	M-MDSC	14.7053	4.23669	1.39383	3.03962	0.0023688	0.989266	0.892022	CCI-RAP
LCN2	M-MDSC	79.0744	4.02803	1.51868	2.65233	0.00799376	0.989266	0.892022	CCI-RAP
CST7	M-MDSC	36.1089	3.14397	1.18909	2.64402	0.00819276	0.989266	0.892022	CCI-RAP
CAMP	M-MDSC	11.8404	2.53293	0.987457	2.5651	0.0103146	0.989266	0.892022	CCI-RAP
COPZ2	M-MDSC	4.09218	2.22462	0.782708	2.84221	0.00448013	0.989266	0.892022	CCI-RAP
RARB	M-MDSC	3.38212	2.08998	1.02549	2.03803	0.0415467	0.989266	0.892022	CCI-RAP
ABCA13	M-MDSC	10.3235	2.03172	0.753753	2.69547	0.00702893	0.989266	0.892022	CCI-RAP
SLC26A8	M-MDSC	7.03195	1.98073	0.874266	2.2656	0.0234761	0.989266	0.892022	CCI-RAP
CEBPE	M-MDSC	7.70647	1.97817	0.689246	2.87005	0.00410401	0.989266	0.892022	CCI-RAP
RNASE3	M-MDSC	11.901	1.95711	0.698874	2.80038	0.00510428	0.989266	0.892022	CCI-RAP
MPO	M-MDSC	16.1171	1.91408	0.627644	3.04964	0.00229119	0.989266	0.892022	CCI-RAP
PTTG1	M-MDSC	10.5599	1.86164	0.900109	2.06824	0.0386177	0.989266	0.892022	CCI-RAP
RETN	M-MDSC	398.117	1.84653	0.866973	2.12986	0.0331835	0.989266	0.892022	CCI-RAP
E2F2	M-MDSC	15.0783	1.7335	0.678619	2.55446	0.0106353	0.989266	0.892022	CCI-RAP
MGAM	M-MDSC	13.1412	1.68187	0.739607	2.274	0.0229661	0.989266	0.892022	CCI-RAP
DHRS9	M-MDSC	9.71541	1.67187	0.741985	2.25324	0.0242441	0.989266	0.892022	CCI-RAP
PLGLB1	M-MDSC	8.0575	1.63996	0.789844	2.0763	0.0378659	0.989266	0.892022	CCI-RAP
TAF10	M-MDSC	224.782	1.62813	0.663422	2.45414	0.0141221	0.989266	0.892022	CCI-RAP
PROCR	M-MDSC	5.36469	1.57228	0.80079	1.96341	0.0495983	0.989266	0.892022	CCI-RAP
CTU1	M-MDSC	30.6888	1.56642	0.554491	2.82498	0.00472841	0.989266	0.892022	CCI-RAP
ACSS3	M-MDSC	5.51531	1.55733	0.773277	2.01394	0.0440163	0.989266	0.892022	CCI-RAP
LRRC6	M-MDSC	12.0032	1.50162	0.583613	2.57297	0.0100829	0.989266	0.892022	CCI-RAP
SEL1L3	M-MDSC	12.7085	1.46666	0.740869	1.97965	0.0477428	0.989266	0.892022	CCI-RAP
TNFSF14	M-MDSC	21.7585	1.39211	0.516857	2.69341	0.00707253	0.989266	0.892022	CCI-RAP
PFKFB2	M-MDSC	19.54	1.3589	0.533372	2.54776	0.0108416	0.989266	0.892022	CCI-RAP
MMP25	M-MDSC	27.2812	1.35585	0.683773	1.9829	0.047379	0.989266	0.892022	CCI-RAP
KCNMB4	M-MDSC	11.613	1.29576	0.635224	2.03985	0.0413654	0.989266	0.892022	CCI-RAP
ECI1	M-MDSC	54.4473	1.2784	0.532109	2.40251	0.016283	0.989266	0.892022	CCI-RAP
RNASE2	M-MDSC	284.949	1.27537	0.600335	2.12443	0.0336343	0.989266	0.892022	CCI-RAP
BRI3	M-MDSC	928.279	1.2651	0.585167	2.16194	0.0306226	0.989266	0.892022	CCI-RAP
SLAMF7	M-MDSC	14.9882	1.26004	0.536274	2.34961	0.018793	0.989266	0.892022	CCI-RAP
TRPV4	M-MDSC	9.09389	1.25669	0.558689	2.24936	0.0244897	0.989266	0.892022	CCI-RAP
ADCY4	M-MDSC	6.59037	1.18445	0.582488	2.03343	0.0420094	0.989266	0.892022	CCI-RAP
CLHC1	M-MDSC	5.66247	1.18345	0.590451	2.00432	0.0450362	0.989266	0.892022	CCI-RAP
GDPD3	M-MDSC	6.67128	1.1752	0.524117	2.24225	0.024945	0.989266	0.892022	CCI-RAP
NAPEPLD	M-MDSC	19.7688	1.13085	0.402385	2.81036	0.00494865	0.989266	0.892022	CCI-RAP
CATSPERE	M-MDSC	8.02131	1.11541	0.495685	2.25023	0.0244344	0.989266	0.892022	CCI-RAP
LCAT	M-MDSC	6.84759	1.08549	0.505683	2.14658	0.0318268	0.989266	0.892022	CCI-RAP
PPP1R35	M-MDSC	21.4075	1.04413	0.479833	2.17603	0.0295532	0.989266	0.892022	CCI-RAP
SLC25A30	M-MDSC	12.68	1.03696	0.404424	2.56405	0.0103458	0.989266	0.892022	CCI-RAP
FRAT2	M-MDSC	118.167	1.03591	0.439714	2.35588	0.0184791	0.989266	0.892022	CCI-RAP
SIGLEC15	M-MDSC	7.72956	1.02846	0.434036	2.36952	0.0178112	0.989266	0.892022	CCI-RAP
TNFSF12	M-MDSC	104.686	1.01352	0.493366	2.05429	0.0399472	0.989266	0.892022	CCI-RAP
ZDHHC14	M-MDSC	29.6192	0.956636	0.446205	2.14394	0.0320379	0.989266	0.892022	CCI-RAP
BASP1	M-MDSC	156.633	0.951111	0.445281	2.13598	0.032681	0.989266	0.892022	CCI-RAP
BCL7C	M-MDSC	78.4522	0.947015	0.419377	2.25815	0.0239364	0.989266	0.892022	CCI-RAP
ZNF775	M-MDSC	6.81853	0.94358	0.475481	1.98448	0.0472027	0.989266	0.892022	CCI-RAP
KIFBP	M-MDSC	13.965	0.940949	0.422012	2.22967	0.0257691	0.989266	0.892022	CCI-RAP
SENP3	M-MDSC	18.977	0.940631	0.438416	2.14552	0.0319111	0.989266	0.892022	CCI-RAP
NOXA1	M-MDSC	12.584	0.935337	0.426144	2.19488	0.028172	0.989266	0.892022	CCI-RAP
SECTM1	M-MDSC	119.306	0.915964	0.362295	2.52822	0.0114641	0.989266	0.892022	CCI-RAP
IGFBP7	M-MDSC	108.666	0.900566	0.403967	2.22931	0.0257934	0.989266	0.892022	CCI-RAP
NR2C2AP	M-MDSC	8.21758	0.899946	0.396214	2.27136	0.0231251	0.989266	0.892022	CCI-RAP
CMTM1	M-MDSC	28.7946	0.892998	0.417277	2.14006	0.03235	0.989266	0.892022	CCI-RAP
NAGLU	M-MDSC	20.9124	0.88484	0.41751	2.11933	0.034063	0.989266	0.892022	CCI-RAP
CTSZ	M-MDSC	650.299	0.873433	0.298337	2.92768	0.00341505	0.989266	0.892022	CCI-RAP
TSHZ3	M-MDSC	89.0299	0.873235	0.392041	2.22741	0.0259199	0.989266	0.892022	CCI-RAP
EFHD2	M-MDSC	843.046	0.868869	0.333904	2.60215	0.00926413	0.989266	0.892022	CCI-RAP
ACADS	M-MDSC	27.7037	0.855126	0.372723	2.29427	0.0217751	0.989266	0.892022	CCI-RAP
RRAGD	M-MDSC	26.4984	0.849226	0.413758	2.05247	0.0401243	0.989266	0.892022	CCI-RAP
NATD1	M-MDSC	15.3264	0.840799	0.402048	2.09129	0.0365022	0.989266	0.892022	CCI-RAP
SSH3	M-MDSC	17.7131	0.828379	0.384864	2.15239	0.0313663	0.989266	0.892022	CCI-RAP
FBXL6	M-MDSC	14.6806	0.822296	0.389927	2.10885	0.0349579	0.989266	0.892022	CCI-RAP
LRRC37B	M-MDSC	24.9058	0.819293	0.364029	2.25062	0.0244094	0.989266	0.892022	CCI-RAP
PRICKLE1	M-MDSC	49.9692	0.809792	0.371936	2.17723	0.0294632	0.989266	0.892022	CCI-RAP
CEP290	M-MDSC	26.0344	0.807059	0.317771	2.53975	0.0110933	0.989266	0.892022	CCI-RAP
PAXBP1	M-MDSC	83.5656	0.805931	0.320744	2.51269	0.0119813	0.989266	0.892022	CCI-RAP
NLRX1	M-MDSC	20.6089	0.799089	0.369194	2.16441	0.0304328	0.989266	0.892022	CCI-RAP
SRRD	M-MDSC	12.6877	0.797669	0.402072	1.9839	0.0472673	0.989266	0.892022	CCI-RAP
PINK1	M-MDSC	40.1463	0.772342	0.387248	1.99443	0.0461046	0.989266	0.892022	CCI-RAP
PDCD7	M-MDSC	52.5686	0.770694	0.369866	2.08371	0.0371864	0.989266	0.892022	CCI-RAP
SLC25A22	M-MDSC	8.35602	0.764643	0.380739	2.00831	0.0446099	0.989266	0.892022	CCI-RAP
OTULIN	M-MDSC	72.2231	0.764421	0.281918	2.7115	0.00669789	0.989266	0.892022	CCI-RAP
B3GALT4	M-MDSC	49.2259	0.76426	0.308476	2.47754	0.0132292	0.989266	0.892022	CCI-RAP
CDKN2AIP	M-MDSC	22.1322	0.75236	0.344529	2.18374	0.0289817	0.989266	0.892022	CCI-RAP
TCEANC2	M-MDSC	29.0272	0.736844	0.268981	2.73939	0.00615538	0.989266	0.892022	CCI-RAP
TMEM80	M-MDSC	30.2028	0.734061	0.354416	2.07118	0.0383416	0.989266	0.892022	CCI-RAP
DDB2	M-MDSC	32.6736	0.732516	0.370963	1.97463	0.0483099	0.989266	0.892022	CCI-RAP
OSCAR	M-MDSC	201.016	0.731747	0.341817	2.14076	0.0322937	0.989266	0.892022	CCI-RAP
ZNF780A	M-MDSC	43.384	0.730625	0.213549	3.42134	0.000623123	0.668362	0.58676	CCI-RAP
PSENEN	M-MDSC	106.893	0.726761	0.353033	2.05862	0.0395305	0.989266	0.892022	CCI-RAP
ARID3A	M-MDSC	144.151	0.715677	0.307339	2.32862	0.0198791	0.989266	0.892022	CCI-RAP
ZNF322	M-MDSC	42.4293	0.712741	0.266947	2.66997	0.00758583	0.989266	0.892022	CCI-RAP
HEMK1	M-MDSC	13.9595	0.698908	0.346881	2.01483	0.043922	0.989266	0.892022	CCI-RAP
PPP2R2D	M-MDSC	86.2025	0.695663	0.253443	2.74485	0.00605382	0.989266	0.892022	CCI-RAP
NUDT3	M-MDSC	153.886	0.694126	0.251447	2.76053	0.00577082	0.989266	0.892022	CCI-RAP
IGSF6	M-MDSC	659.053	0.692805	0.256362	2.70245	0.00688298	0.989266	0.892022	CCI-RAP
PPM1D	M-MDSC	60.3719	0.680943	0.252611	2.69562	0.00702578	0.989266	0.892022	CCI-RAP
RNF169	M-MDSC	122	0.679245	0.239247	2.8391	0.0045241	0.989266	0.892022	CCI-RAP
INTS6	M-MDSC	79.3182	0.67639	0.282586	2.39357	0.0166852	0.989266	0.892022	CCI-RAP
SULT1B1	M-MDSC	65.3242	0.675015	0.321494	2.09962	0.0357622	0.989266	0.892022	CCI-RAP
P3H1	M-MDSC	36.743	0.674	0.330935	2.03665	0.0416847	0.989266	0.892022	CCI-RAP
TFPT	M-MDSC	37.934	0.673278	0.306926	2.19362	0.0282627	0.989266	0.892022	CCI-RAP
CCDC77	M-MDSC	22.8237	0.672386	0.291343	2.30789	0.0210055	0.989266	0.892022	CCI-RAP
NRBF2	M-MDSC	114.31	0.671944	0.314665	2.13542	0.0327263	0.989266	0.892022	CCI-RAP
ZNF830	M-MDSC	31.5352	0.669463	0.296295	2.25945	0.0238555	0.989266	0.892022	CCI-RAP
SFXN5	M-MDSC	69.0578	0.666381	0.311506	2.13922	0.0324179	0.989266	0.892022	CCI-RAP
DCP1B	M-MDSC	10.4224	0.662258	0.337749	1.9608	0.0499026	0.989266	0.892022	CCI-RAP
MTO1	M-MDSC	44.5386	0.659996	0.301205	2.19118	0.0284385	0.989266	0.892022	CCI-RAP
FOXK1	M-MDSC	56.8913	0.657241	0.261444	2.51389	0.0119406	0.989266	0.892022	CCI-RAP
AP4M1	M-MDSC	17.9531	0.654501	0.309166	2.11699	0.0342609	0.989266	0.892022	CCI-RAP
URI1	M-MDSC	115.645	0.642638	0.319328	2.01247	0.0441701	0.989266	0.892022	CCI-RAP
DHTKD1	M-MDSC	32.4705	0.640452	0.278687	2.2981	0.0215558	0.989266	0.892022	CCI-RAP
TAPBPL	M-MDSC	39.8249	0.630379	0.24837	2.53807	0.0111466	0.989266	0.892022	CCI-RAP
KIF13A	M-MDSC	341.026	0.629802	0.242854	2.59334	0.00950494	0.989266	0.892022	CCI-RAP
ERP27	M-MDSC	18.807	0.62279	0.30367	2.05088	0.0402788	0.989266	0.892022	CCI-RAP
DYRK1B	M-MDSC	17.8327	0.617843	0.288492	2.14163	0.0322231	0.989266	0.892022	CCI-RAP
RSBN1L	M-MDSC	165.992	0.609837	0.260424	2.34171	0.0191955	0.989266	0.892022	CCI-RAP
ANKRD13D	M-MDSC	221.041	0.60346	0.305797	1.9734	0.0484504	0.989266	0.892022	CCI-RAP
ELMOD3	M-MDSC	46.9201	0.600105	0.259615	2.31152	0.0208044	0.989266	0.892022	CCI-RAP
TRIM56	M-MDSC	118.89	0.595268	0.265652	2.24079	0.02504	0.989266	0.892022	CCI-RAP
BRD7	M-MDSC	152.572	0.586092	0.293421	1.99744	0.0457773	0.989266	0.892022	CCI-RAP
CAMK2G	M-MDSC	77.6922	0.585362	0.245907	2.38042	0.017293	0.989266	0.892022	CCI-RAP
LRSAM1	M-MDSC	44.2068	0.580619	0.274381	2.1161	0.0343361	0.989266	0.892022	CCI-RAP
HAUS4	M-MDSC	118.686	0.579056	0.257733	2.24673	0.0246572	0.989266	0.892022	CCI-RAP
SLC22A18	M-MDSC	46.3751	0.577176	0.291348	1.98105	0.0475857	0.989266	0.892022	CCI-RAP
AKAP10	M-MDSC	135.784	0.575092	0.246417	2.33382	0.019605	0.989266	0.892022	CCI-RAP
ANKRD13A	M-MDSC	126.654	0.56488	0.209759	2.69299	0.00708139	0.989266	0.892022	CCI-RAP
CASP8AP2	M-MDSC	39.3304	0.564498	0.286958	1.96718	0.0491629	0.989266	0.892022	CCI-RAP
KLHDC10	M-MDSC	79.8586	0.56007	0.269947	2.07474	0.0380105	0.989266	0.892022	CCI-RAP
TMEM154	M-MDSC	240.078	0.537188	0.269226	1.99531	0.0460096	0.989266	0.892022	CCI-RAP
RSBN1	M-MDSC	64.612	0.5323	0.261602	2.03477	0.0418739	0.989266	0.892022	CCI-RAP
STAT5B	M-MDSC	115.96	0.531119	0.258841	2.05191	0.0401781	0.989266	0.892022	CCI-RAP
PARL	M-MDSC	174.274	0.53086	0.210997	2.51596	0.0118708	0.989266	0.892022	CCI-RAP
MARK2	M-MDSC	139.082	0.529287	0.254569	2.07915	0.0376034	0.989266	0.892022	CCI-RAP
NCEH1	M-MDSC	79.2661	0.516387	0.243129	2.12392	0.0336768	0.989266	0.892022	CCI-RAP
COQ8B	M-MDSC	31.5497	0.51408	0.24685	2.08256	0.0372911	0.989266	0.892022	CCI-RAP
PGPEP1	M-MDSC	56.4496	0.508458	0.216229	2.35148	0.0186988	0.989266	0.892022	CCI-RAP
MRPL22	M-MDSC	50.7801	0.506186	0.230597	2.19511	0.0281556	0.989266	0.892022	CCI-RAP
EDEM2	M-MDSC	64.1472	0.490981	0.222004	2.21158	0.0269954	0.989266	0.892022	CCI-RAP
CPVL	M-MDSC	821.779	0.482473	0.222953	2.16401	0.0304638	0.989266	0.892022	CCI-RAP
ZNF652	M-MDSC	179.896	0.47623	0.207734	2.2925	0.0218767	0.989266	0.892022	CCI-RAP
CELF1	M-MDSC	336.287	0.475938	0.220659	2.1569	0.0310135	0.989266	0.892022	CCI-RAP
C16orf70	M-MDSC	68.4834	0.471	0.188586	2.49754	0.0125058	0.989266	0.892022	CCI-RAP
ZMYM4	M-MDSC	163.065	0.467856	0.212812	2.19844	0.0279174	0.989266	0.892022	CCI-RAP
SLC31A1	M-MDSC	83.6558	0.463703	0.205257	2.25913	0.0238753	0.989266	0.892022	CCI-RAP
HMGCL	M-MDSC	35.8807	0.458148	0.217177	2.10956	0.0348963	0.989266	0.892022	CCI-RAP
INTS9	M-MDSC	41.3713	0.455173	0.208208	2.18614	0.0288052	0.989266	0.892022	CCI-RAP
IRAG2	M-MDSC	137.938	0.454008	0.230573	1.96904	0.0489483	0.989266	0.892022	CCI-RAP
TFCP2	M-MDSC	163.809	0.438265	0.198881	2.20365	0.0275489	0.989266	0.892022	CCI-RAP
SPAST	M-MDSC	87.8924	0.407631	0.195324	2.08694	0.0368931	0.989266	0.892022	CCI-RAP
SPOPL	M-MDSC	178.293	0.406455	0.194084	2.09422	0.03624	0.989266	0.892022	CCI-RAP
TANGO2	M-MDSC	85.738	0.392935	0.200432	1.96044	0.049944	0.989266	0.892022	CCI-RAP
SCAMP2	M-MDSC	175.822	0.357559	0.179722	1.98952	0.0466443	0.989266	0.892022	CCI-RAP
CNTLN	M-MDSC	116.899	0.322146	0.131503	2.44972	0.0142967	0.989266	0.892022	CCI-RAP
AZI2	M-MDSC	171.636	-0.316523	0.153978	-2.05564	0.0398172	0.989266	0.892022	CCI-RAP
TRA2B	M-MDSC	306.868	-0.33554	0.163129	-2.0569	0.039696	0.989266	0.892022	CCI-RAP
MAGT1	M-MDSC	86.5012	-0.347435	0.136118	-2.55246	0.0106965	0.989266	0.892022	CCI-RAP
DCTN4	M-MDSC	149.286	-0.34973	0.156971	-2.22799	0.0258814	0.989266	0.892022	CCI-RAP
RIC1	M-MDSC	212.012	-0.359713	0.181224	-1.98491	0.0471544	0.989266	0.892022	CCI-RAP
ANKLE2	M-MDSC	92.6113	-0.369417	0.178965	-2.06418	0.0390003	0.989266	0.892022	CCI-RAP
EIF2AK1	M-MDSC	128.769	-0.381749	0.187274	-2.03846	0.0415044	0.989266	0.892022	CCI-RAP
MFSD14A	M-MDSC	83.3388	-0.399871	0.189522	-2.10989	0.0348676	0.989266	0.892022	CCI-RAP
STAT3	M-MDSC	368.492	-0.40403	0.19929	-2.02734	0.0426274	0.989266	0.892022	CCI-RAP
GTPBP4	M-MDSC	65.8823	-0.406076	0.206198	-1.96935	0.0489135	0.989266	0.892022	CCI-RAP
MAPK1IP1L	M-MDSC	154.517	-0.417004	0.211019	-1.97614	0.0481384	0.989266	0.892022	CCI-RAP
CSGALNACT2	M-MDSC	319.029	-0.421787	0.208838	-2.01968	0.0434161	0.989266	0.892022	CCI-RAP
ALDH9A1	M-MDSC	84.7486	-0.425576	0.215048	-1.97898	0.0478179	0.989266	0.892022	CCI-RAP
TBK1	M-MDSC	95.4979	-0.42874	0.194856	-2.20029	0.0277862	0.989266	0.892022	CCI-RAP
FAM91A1	M-MDSC	121.708	-0.434762	0.213997	-2.03163	0.0421912	0.989266	0.892022	CCI-RAP
SRSF5	M-MDSC	522.135	-0.442632	0.225155	-1.9659	0.0493102	0.989266	0.892022	CCI-RAP
PITPNB	M-MDSC	128.056	-0.444066	0.223649	-1.98555	0.0470838	0.989266	0.892022	CCI-RAP
TBC1D15	M-MDSC	90.3557	-0.450814	0.188548	-2.39098	0.0168035	0.989266	0.892022	CCI-RAP
RLF	M-MDSC	113.012	-0.451738	0.207486	-2.1772	0.0294658	0.989266	0.892022	CCI-RAP
PRNP	M-MDSC	134.169	-0.463243	0.224936	-2.05945	0.0394514	0.989266	0.892022	CCI-RAP
FYTTD1	M-MDSC	106.346	-0.47216	0.174876	-2.69997	0.00693458	0.989266	0.892022	CCI-RAP
NDRG3	M-MDSC	57.5296	-0.478832	0.237133	-2.01925	0.0434609	0.989266	0.892022	CCI-RAP
PPIL4	M-MDSC	98.2885	-0.48312	0.245902	-1.96469	0.0494501	0.989266	0.892022	CCI-RAP
PURB	M-MDSC	43.1593	-0.484476	0.224272	-2.16022	0.0307556	0.989266	0.892022	CCI-RAP
LGALS8	M-MDSC	136.107	-0.486617	0.220295	-2.20894	0.0271789	0.989266	0.892022	CCI-RAP
CNST	M-MDSC	70.7707	-0.48998	0.214755	-2.28158	0.0225141	0.989266	0.892022	CCI-RAP
TLR2	M-MDSC	550.626	-0.490373	0.21819	-2.24746	0.0246106	0.989266	0.892022	CCI-RAP
FAM234A	M-MDSC	39.4637	-0.491956	0.237815	-2.06865	0.0385791	0.989266	0.892022	CCI-RAP
SF1	M-MDSC	384.761	-0.504065	0.215037	-2.34409	0.0190737	0.989266	0.892022	CCI-RAP
MAPK8	M-MDSC	91.1972	-0.50891	0.253305	-2.00908	0.0445287	0.989266	0.892022	CCI-RAP
PSMD5	M-MDSC	51.8898	-0.519235	0.249232	-2.08334	0.0372201	0.989266	0.892022	CCI-RAP
SREBF2	M-MDSC	155.754	-0.529111	0.263793	-2.00578	0.0448792	0.989266	0.892022	CCI-RAP
MARCHF6	M-MDSC	146.22	-0.531405	0.266656	-1.99285	0.0462777	0.989266	0.892022	CCI-RAP
MAT2A	M-MDSC	124.99	-0.542518	0.242056	-2.24129	0.025007	0.989266	0.892022	CCI-RAP
ATP1A1	M-MDSC	234.053	-0.552565	0.241084	-2.292	0.0219057	0.989266	0.892022	CCI-RAP
UBAC2	M-MDSC	293.007	-0.557736	0.153749	-3.62756	0.000286112	0.574074	0.529183	CCI-RAP
CHKA	M-MDSC	51.0158	-0.573598	0.201736	-2.84331	0.00446481	0.989266	0.892022	CCI-RAP
SPATA1	M-MDSC	13.2447	-0.583864	0.293102	-1.99201	0.0463696	0.989266	0.892022	CCI-RAP
NSUN4	M-MDSC	33.4403	-0.586388	0.242475	-2.41834	0.0155915	0.989266	0.892022	CCI-RAP
UBAP1	M-MDSC	213.752	-0.591708	0.280566	-2.10898	0.0349465	0.989266	0.892022	CCI-RAP
MAPKAPK2	M-MDSC	96.5287	-0.59215	0.285629	-2.07314	0.0381592	0.989266	0.892022	CCI-RAP
KIF2A	M-MDSC	174.588	-0.592638	0.283375	-2.09135	0.0364964	0.989266	0.892022	CCI-RAP
LYRM1	M-MDSC	36.016	-0.5952	0.293794	-2.02591	0.042774	0.989266	0.892022	CCI-RAP
SMC5	M-MDSC	152.029	-0.599993	0.264837	-2.26552	0.0234807	0.989266	0.892022	CCI-RAP
FAM20B	M-MDSC	41.3989	-0.600772	0.170933	-3.51467	0.000440294	0.590324	0.580439	CCI-RAP
BCLAF1	M-MDSC	316.834	-0.605869	0.296738	-2.04177	0.0411748	0.989266	0.892022	CCI-RAP
MORF4L2	M-MDSC	86.9342	-0.60627	0.242177	-2.50341	0.0123002	0.989266	0.892022	CCI-RAP
SIN3A	M-MDSC	81.3243	-0.606272	0.281157	-2.15635	0.0310567	0.989266	0.892022	CCI-RAP
CBLL1	M-MDSC	48.1299	-0.608913	0.258336	-2.35706	0.0184203	0.989266	0.892022	CCI-RAP
TWF1	M-MDSC	39.2334	-0.620732	0.272444	-2.27838	0.0227039	0.989266	0.892022	CCI-RAP
STRADB	M-MDSC	24.1371	-0.620779	0.265637	-2.33695	0.019442	0.989266	0.892022	CCI-RAP
MGAT5	M-MDSC	118.787	-0.625847	0.28507	-2.19541	0.0281339	0.989266	0.892022	CCI-RAP
PCBD2	M-MDSC	99.2385	-0.626511	0.231827	-2.7025	0.00688209	0.989266	0.892022	CCI-RAP
NR1H2	M-MDSC	137.244	-0.630088	0.312493	-2.01632	0.0437662	0.989266	0.892022	CCI-RAP
USP9X	M-MDSC	228.514	-0.630634	0.284237	-2.21869	0.0265077	0.989266	0.892022	CCI-RAP
PSME4	M-MDSC	102.168	-0.631437	0.189553	-3.33119	0.000864769	0.843229	0.760017	CCI-RAP
ARFGAP3	M-MDSC	126.274	-0.633148	0.257692	-2.457	0.0140105	0.989266	0.892022	CCI-RAP
RAP2C	M-MDSC	62.515	-0.638103	0.320965	-1.98808	0.0468028	0.989266	0.892022	CCI-RAP
POLG	M-MDSC	67.5425	-0.652008	0.295299	-2.20796	0.027247	0.989266	0.892022	CCI-RAP
KBTBD2	M-MDSC	83.7141	-0.659294	0.233452	-2.82411	0.00474121	0.989266	0.892022	CCI-RAP
SMYD2	M-MDSC	25.2934	-0.666782	0.311139	-2.14303	0.0321105	0.989266	0.892022	CCI-RAP
RLIM	M-MDSC	104.105	-0.667575	0.330359	-2.02075	0.0433053	0.989266	0.892022	CCI-RAP
MRS2	M-MDSC	31.1702	-0.670919	0.319984	-2.09672	0.036018	0.989266	0.892022	CCI-RAP
XPNPEP1	M-MDSC	72.818	-0.672808	0.264601	-2.54273	0.010999	0.989266	0.892022	CCI-RAP
CDC42BPB	M-MDSC	53.5321	-0.676505	0.334791	-2.02068	0.043313	0.989266	0.892022	CCI-RAP
ELL2	M-MDSC	50.1192	-0.682168	0.211837	-3.22025	0.00128078	0.96228	0.834352	CCI-RAP
APLF	M-MDSC	21.9814	-0.685323	0.292296	-2.34462	0.0190463	0.989266	0.892022	CCI-RAP
SLC25A33	M-MDSC	36.1336	-0.686915	0.337945	-2.03262	0.0420908	0.989266	0.892022	CCI-RAP
NMD3	M-MDSC	54.3687	-0.69025	0.339187	-2.03501	0.0418496	0.989266	0.892022	CCI-RAP
NUP98	M-MDSC	179.338	-0.700753	0.354967	-1.97414	0.0483664	0.989266	0.892022	CCI-RAP
HLX	M-MDSC	69.3697	-0.701185	0.315217	-2.22445	0.0261179	0.989266	0.892022	CCI-RAP
SPRYD4	M-MDSC	14.2564	-0.702781	0.340258	-2.06544	0.0388817	0.989266	0.892022	CCI-RAP
PEPD	M-MDSC	190.535	-0.716914	0.298117	-2.4048	0.0161812	0.989266	0.892022	CCI-RAP
ACSL3	M-MDSC	324.141	-0.741007	0.373215	-1.98547	0.047092	0.989266	0.892022	CCI-RAP
RAP2B	M-MDSC	173.78	-0.741904	0.324208	-2.28836	0.0221165	0.989266	0.892022	CCI-RAP
HSP90AB1	M-MDSC	809.562	-0.748111	0.377653	-1.98095	0.0475971	0.989266	0.892022	CCI-RAP
ZNF664	M-MDSC	21.9828	-0.74931	0.379861	-1.97259	0.0485424	0.989266	0.892022	CCI-RAP
TCEAL1	M-MDSC	11.4962	-0.751198	0.38241	-1.96438	0.0494859	0.989266	0.892022	CCI-RAP
ZNF496	M-MDSC	16.6712	-0.75826	0.379718	-1.99691	0.0458355	0.989266	0.892022	CCI-RAP
PPP1R15B	M-MDSC	79.8859	-0.760839	0.302696	-2.51354	0.0119525	0.989266	0.892022	CCI-RAP
ECE1	M-MDSC	130.901	-0.767116	0.381601	-2.01026	0.044404	0.989266	0.892022	CCI-RAP
MIDN	M-MDSC	200.597	-0.772467	0.367045	-2.10456	0.0353296	0.989266	0.892022	CCI-RAP
GNB5	M-MDSC	12.8717	-0.775988	0.393378	-1.97262	0.0485384	0.989266	0.892022	CCI-RAP
LANCL2	M-MDSC	36.6517	-0.779126	0.342286	-2.27624	0.0228314	0.989266	0.892022	CCI-RAP
KBTBD4	M-MDSC	13.3765	-0.779415	0.341031	-2.28547	0.0222855	0.989266	0.892022	CCI-RAP
PPP1CB	M-MDSC	394.499	-0.784957	0.333053	-2.35686	0.0184304	0.989266	0.892022	CCI-RAP
EFHC2	M-MDSC	29.3714	-0.789055	0.386357	-2.0423	0.0411221	0.989266	0.892022	CCI-RAP
MAD1L1	M-MDSC	154.85	-0.7962	0.364003	-2.18734	0.0287174	0.989266	0.892022	CCI-RAP
MMAA	M-MDSC	12.4517	-0.802285	0.332704	-2.4114	0.0158912	0.989266	0.892022	CCI-RAP
FBXO31	M-MDSC	18.1836	-0.804137	0.388885	-2.0678	0.0386586	0.989266	0.892022	CCI-RAP
GNA15	M-MDSC	145.856	-0.804445	0.393938	-2.04206	0.0411453	0.989266	0.892022	CCI-RAP
ARID5A	M-MDSC	49.3557	-0.809887	0.28763	-2.81572	0.00486674	0.989266	0.892022	CCI-RAP
MEX3C	M-MDSC	17.9081	-0.819181	0.352629	-2.32307	0.0201756	0.989266	0.892022	CCI-RAP
KLF4	M-MDSC	191.905	-0.825534	0.380051	-2.17217	0.0298431	0.989266	0.892022	CCI-RAP
VHL	M-MDSC	124.385	-0.825678	0.380981	-2.16724	0.0302165	0.989266	0.892022	CCI-RAP
PNPT1	M-MDSC	38.9423	-0.827322	0.399469	-2.07106	0.0383536	0.989266	0.892022	CCI-RAP
EAF1	M-MDSC	81.4454	-0.832904	0.373911	-2.22755	0.0259107	0.989266	0.892022	CCI-RAP
SMU1	M-MDSC	154.146	-0.839994	0.37331	-2.25013	0.024441	0.989266	0.892022	CCI-RAP
SRSF6	M-MDSC	156.434	-0.847898	0.429397	-1.97463	0.0483106	0.989266	0.892022	CCI-RAP
CTC1	M-MDSC	28.3214	-0.853568	0.40015	-2.13312	0.0329148	0.989266	0.892022	CCI-RAP
AZIN1	M-MDSC	176.144	-0.855214	0.374782	-2.2819	0.0224954	0.989266	0.892022	CCI-RAP
DSE	M-MDSC	189.342	-0.864392	0.310562	-2.78332	0.00538061	0.989266	0.892022	CCI-RAP
TNFRSF10D	M-MDSC	32.4095	-0.873947	0.359388	-2.43177	0.0150253	0.989266	0.892022	CCI-RAP
VCL	M-MDSC	333.915	-0.880568	0.351178	-2.50747	0.01216	0.989266	0.892022	CCI-RAP
SERPINB9	M-MDSC	159.556	-0.886127	0.40434	-2.19154	0.0284127	0.989266	0.892022	CCI-RAP
FLVCR2	M-MDSC	110.643	-0.886477	0.308136	-2.8769	0.00401606	0.989266	0.892022	CCI-RAP
DNM3	M-MDSC	12.1858	-0.90178	0.434729	-2.07435	0.038047	0.989266	0.892022	CCI-RAP
CHSY1	M-MDSC	77.5571	-0.905643	0.275278	-3.28992	0.00100217	0.874701	0.822111	CCI-RAP
PPRC1	M-MDSC	28.6697	-0.922368	0.431653	-2.13683	0.0326122	0.989266	0.892022	CCI-RAP
SLC25A25	M-MDSC	45.9361	-0.927072	0.356468	-2.60071	0.00930298	0.989266	0.892022	CCI-RAP
LDLRAP1	M-MDSC	22.144	-0.93144	0.311322	-2.99188	0.00277261	0.989266	0.892022	CCI-RAP
CD300E	M-MDSC	464.221	-0.94099	0.444882	-2.11514	0.0344176	0.989266	0.892022	CCI-RAP
MTSS1	M-MDSC	265.23	-0.947892	0.37731	-2.51224	0.0119969	0.989266	0.892022	CCI-RAP
KLHDC2	M-MDSC	47.9306	-0.949165	0.333662	-2.84469	0.00444547	0.989266	0.892022	CCI-RAP
TFRC	M-MDSC	55.5585	-0.954759	0.345866	-2.76049	0.00577156	0.989266	0.892022	CCI-RAP
SF3B3	M-MDSC	105.439	-0.959119	0.485279	-1.97643	0.0481064	0.989266	0.892022	CCI-RAP
FYCO1	M-MDSC	43.04	-0.967467	0.437613	-2.21078	0.0270509	0.989266	0.892022	CCI-RAP
SPDYA	M-MDSC	66.5198	-0.969796	0.434537	-2.23179	0.0256287	0.989266	0.892022	CCI-RAP
GNE	M-MDSC	25.4335	-0.975897	0.324745	-3.00512	0.00265473	0.989266	0.892022	CCI-RAP
PRKCH	M-MDSC	59.3293	-0.976062	0.3759	-2.5966	0.00941509	0.989266	0.892022	CCI-RAP
INSIG1	M-MDSC	84.7607	-0.977653	0.407419	-2.39962	0.0164119	0.989266	0.892022	CCI-RAP
TP53BP1	M-MDSC	31.9519	-0.985424	0.435327	-2.26364	0.0235963	0.989266	0.892022	CCI-RAP
CCR1	M-MDSC	251.102	-0.988982	0.338657	-2.92031	0.00349684	0.989266	0.892022	CCI-RAP
H1-3	M-MDSC	81.3339	-0.989054	0.42883	-2.3064	0.0210883	0.989266	0.892022	CCI-RAP
GOT2	M-MDSC	35.0392	-0.992613	0.389563	-2.54802	0.0108337	0.989266	0.892022	CCI-RAP
APP	M-MDSC	350.558	-1.00358	0.500263	-2.00612	0.044844	0.989266	0.892022	CCI-RAP
AHDC1	M-MDSC	15.632	-1.02557	0.50469	-2.03208	0.0421451	0.989266	0.892022	CCI-RAP
STON2	M-MDSC	15.9223	-1.03674	0.400415	-2.58917	0.00962074	0.989266	0.892022	CCI-RAP
KLF9	M-MDSC	43.2576	-1.04083	0.421021	-2.47215	0.0134303	0.989266	0.892022	CCI-RAP
DTD2	M-MDSC	27.3414	-1.04168	0.527947	-1.97308	0.0484869	0.989266	0.892022	CCI-RAP
CD7	M-MDSC	11.4852	-1.04692	0.506857	-2.06552	0.0388738	0.989266	0.892022	CCI-RAP
MTMR11	M-MDSC	95.678	-1.0501	0.375552	-2.79615	0.00517159	0.989266	0.892022	CCI-RAP
RASA3	M-MDSC	142.07	-1.05443	0.493356	-2.13726	0.0325765	0.989266	0.892022	CCI-RAP
PIM1	M-MDSC	102.551	-1.0626	0.455517	-2.33273	0.0196622	0.989266	0.892022	CCI-RAP
SLC38A1	M-MDSC	10.9927	-1.06931	0.438858	-2.43657	0.0148274	0.989266	0.892022	CCI-RAP
MUL1	M-MDSC	23.7482	-1.06954	0.54459	-1.96394	0.0495368	0.989266	0.892022	CCI-RAP
EIF3C	M-MDSC	23.2427	-1.09166	0.524072	-2.08304	0.0372477	0.989266	0.892022	CCI-RAP
LDLR	M-MDSC	81.3004	-1.09327	0.49711	-2.19925	0.0278599	0.989266	0.892022	CCI-RAP
B3GNT5	M-MDSC	48.9643	-1.1004	0.549396	-2.00293	0.0451844	0.989266	0.892022	CCI-RAP
RYR1	M-MDSC	6.98027	-1.11138	0.497027	-2.23604	0.0253488	0.989266	0.892022	CCI-RAP
MTBP	M-MDSC	7.9569	-1.11555	0.539959	-2.066	0.0388286	0.989266	0.892022	CCI-RAP
ZBTB5	M-MDSC	12.1976	-1.13207	0.575843	-1.96593	0.0493063	0.989266	0.892022	CCI-RAP
HNRNPU	M-MDSC	1212.04	-1.14366	0.556141	-2.05642	0.039742	0.989266	0.892022	CCI-RAP
DDHD2	M-MDSC	28.5019	-1.14596	0.577895	-1.98299	0.0473689	0.989266	0.892022	CCI-RAP
CDKN1A	M-MDSC	116.967	-1.15649	0.545741	-2.11912	0.0340807	0.989266	0.892022	CCI-RAP
SLC1A4	M-MDSC	9.06575	-1.17968	0.464714	-2.5385	0.0111328	0.989266	0.892022	CCI-RAP
NFIL3	M-MDSC	87.9053	-1.19059	0.478608	-2.48762	0.0128601	0.989266	0.892022	CCI-RAP
PPP2R2B	M-MDSC	7.51566	-1.19547	0.588463	-2.03151	0.0422034	0.989266	0.892022	CCI-RAP
PRR16	M-MDSC	19.4967	-1.20505	0.466051	-2.58566	0.00971918	0.989266	0.892022	CCI-RAP
TAF4B	M-MDSC	8.31233	-1.20597	0.593088	-2.03338	0.0420141	0.989266	0.892022	CCI-RAP
ZNHIT6	M-MDSC	33.2278	-1.22943	0.486401	-2.5276	0.0114845	0.989266	0.892022	CCI-RAP
TPRG1	M-MDSC	29.407	-1.23661	0.446811	-2.76764	0.00564639	0.989266	0.892022	CCI-RAP
NXT1	M-MDSC	45.3999	-1.24261	0.361253	-3.43973	0.000582287	0.668362	0.58676	CCI-RAP
TMEM88	M-MDSC	3.19655	-1.26217	0.584113	-2.16083	0.0307082	0.989266	0.892022	CCI-RAP
ZBTB16	M-MDSC	98.9807	-1.2785	0.650149	-1.96647	0.0492438	0.989266	0.892022	CCI-RAP
ZFP36	M-MDSC	1245.03	-1.28034	0.538873	-2.37596	0.0175031	0.989266	0.892022	CCI-RAP
CYP2S1	M-MDSC	23.2375	-1.29047	0.518762	-2.4876	0.0128609	0.989266	0.892022	CCI-RAP
EDA	M-MDSC	10.3436	-1.29595	0.547036	-2.36903	0.0178347	0.989266	0.892022	CCI-RAP
SOX6	M-MDSC	37.4065	-1.30471	0.546022	-2.38948	0.0168724	0.989266	0.892022	CCI-RAP
GZF1	M-MDSC	39.668	-1.30689	0.629537	-2.07595	0.0378981	0.989266	0.892022	CCI-RAP
CRACD	M-MDSC	10.2558	-1.31387	0.520729	-2.52313	0.0116316	0.989266	0.892022	CCI-RAP
TRIB1	M-MDSC	95.1673	-1.31907	0.49816	-2.64789	0.00809969	0.989266	0.892022	CCI-RAP
PLK3	M-MDSC	80.2237	-1.3194	0.625105	-2.11068	0.0347999	0.989266	0.892022	CCI-RAP
IL1RAP	M-MDSC	106.817	-1.32078	0.515722	-2.56102	0.0104364	0.989266	0.892022	CCI-RAP
OTUD1	M-MDSC	56.6419	-1.33095	0.629118	-2.11558	0.0343809	0.989266	0.892022	CCI-RAP
LARP1B	M-MDSC	182.625	-1.33653	0.660935	-2.02218	0.0431577	0.989266	0.892022	CCI-RAP
ITM2C	M-MDSC	5.17048	-1.33703	0.588991	-2.27004	0.023205	0.989266	0.892022	CCI-RAP
NUMA1	M-MDSC	207.212	-1.34598	0.592789	-2.27059	0.023172	0.989266	0.892022	CCI-RAP
KLF10	M-MDSC	347.507	-1.34936	0.557101	-2.42211	0.0154309	0.989266	0.892022	CCI-RAP
SLC22A16	M-MDSC	20.848	-1.37994	0.57437	-2.40254	0.0162818	0.989266	0.892022	CCI-RAP
DYNC2H1	M-MDSC	56.9338	-1.40455	0.663813	-2.11588	0.0343549	0.989266	0.892022	CCI-RAP
SGK1	M-MDSC	304.699	-1.40922	0.584965	-2.40906	0.0159936	0.989266	0.892022	CCI-RAP
BCL7A	M-MDSC	4.00364	-1.42315	0.713617	-1.99428	0.0461215	0.989266	0.892022	CCI-RAP
NFKBIZ	M-MDSC	605.647	-1.43524	0.664778	-2.15898	0.0308518	0.989266	0.892022	CCI-RAP
MTA2	M-MDSC	91.8739	-1.44235	0.710236	-2.0308	0.0422748	0.989266	0.892022	CCI-RAP
CLEC1B	M-MDSC	16.117	-1.44957	0.609844	-2.37696	0.0174561	0.989266	0.892022	CCI-RAP
TSPYL1	M-MDSC	122.649	-1.47013	0.666156	-2.20689	0.0273216	0.989266	0.892022	CCI-RAP
STMN3	M-MDSC	9.4719	-1.47628	0.751362	-1.9648	0.0494373	0.989266	0.892022	CCI-RAP
JHY	M-MDSC	6.67547	-1.48062	0.584415	-2.53352	0.0112925	0.989266	0.892022	CCI-RAP
IER3	M-MDSC	330.868	-1.52537	0.622309	-2.45115	0.01424	0.989266	0.892022	CCI-RAP
IRAK2	M-MDSC	17.716	-1.52766	0.683914	-2.23371	0.0255023	0.989266	0.892022	CCI-RAP
CD247	M-MDSC	7.29261	-1.53462	0.662922	-2.31493	0.020617	0.989266	0.892022	CCI-RAP
NET1	M-MDSC	7.69389	-1.55897	0.718535	-2.16966	0.0300329	0.989266	0.892022	CCI-RAP
SRGAP1	M-MDSC	46.2678	-1.56835	0.43594	-3.59763	0.00032113	0.574074	0.529183	CCI-RAP
PNMA1	M-MDSC	12.2034	-1.58888	0.643837	-2.46782	0.0135937	0.989266	0.892022	CCI-RAP
SDC4	M-MDSC	18.6632	-1.58978	0.686079	-2.3172	0.0204928	0.989266	0.892022	CCI-RAP
CSRNP1	M-MDSC	72.9641	-1.60114	0.750687	-2.1329	0.0329329	0.989266	0.892022	CCI-RAP
FCMR	M-MDSC	5.40928	-1.61382	0.759603	-2.12456	0.0336232	0.989266	0.892022	CCI-RAP
RUNDC3B	M-MDSC	12.7757	-1.62069	0.783603	-2.06826	0.0386156	0.989266	0.892022	CCI-RAP
AEN	M-MDSC	5.59188	-1.6269	0.507447	-3.20605	0.00134572	0.96228	0.834352	CCI-RAP
H4-16	M-MDSC	4.8599	-1.66166	0.655064	-2.53663	0.0111925	0.989266	0.892022	CCI-RAP
BTG2	M-MDSC	370.724	-1.66173	0.570474	-2.91289	0.00358097	0.989266	0.892022	CCI-RAP
DIPK1A	M-MDSC	214.68	-1.67313	0.74191	-2.25517	0.0241229	0.989266	0.892022	CCI-RAP
CRYZ	M-MDSC	9.79722	-1.68121	0.688648	-2.44133	0.0146334	0.989266	0.892022	CCI-RAP
MLC1	M-MDSC	5.39836	-1.68194	0.78164	-2.15181	0.031412	0.989266	0.892022	CCI-RAP
STAT4	M-MDSC	4.21408	-1.68928	0.79021	-2.13777	0.0325357	0.989266	0.892022	CCI-RAP
BHLHE40	M-MDSC	71.2126	-1.69139	0.672531	-2.51497	0.0119043	0.989266	0.892022	CCI-RAP
INCENP	M-MDSC	27.3136	-1.693	0.816038	-2.07466	0.0380178	0.989266	0.892022	CCI-RAP
H1-4	M-MDSC	380.504	-1.71239	0.675475	-2.53509	0.0112419	0.989266	0.892022	CCI-RAP
DDO	M-MDSC	5.87375	-1.73616	0.795333	-2.18294	0.0290402	0.989266	0.892022	CCI-RAP
MDC1	M-MDSC	13.5138	-1.74797	0.756912	-2.30935	0.0209244	0.989266	0.892022	CCI-RAP
BCL11B	M-MDSC	5.38288	-1.75676	0.854123	-2.0568	0.0397058	0.989266	0.892022	CCI-RAP
ABLIM3	M-MDSC	6.10061	-1.76692	0.782888	-2.25693	0.0240125	0.989266	0.892022	CCI-RAP
RSAD2	M-MDSC	25.1401	-1.77228	0.678638	-2.61153	0.00901387	0.989266	0.892022	CCI-RAP
CMPK2	M-MDSC	26.1438	-1.78773	0.722009	-2.47606	0.0132843	0.989266	0.892022	CCI-RAP
PFAS	M-MDSC	8.4374	-1.79227	0.80951	-2.21402	0.0268274	0.989266	0.892022	CCI-RAP
ITGA6	M-MDSC	3.88964	-1.80941	0.629508	-2.87433	0.00404889	0.989266	0.892022	CCI-RAP
H4C8	M-MDSC	21.3287	-1.81476	0.643541	-2.81996	0.00480303	0.989266	0.892022	CCI-RAP
SOCS3	M-MDSC	195.158	-1.85178	0.696194	-2.65987	0.0078172	0.989266	0.892022	CCI-RAP
EHD3	M-MDSC	8.75802	-1.8755	0.572837	-3.27406	0.00106014	0.874701	0.822111	CCI-RAP
DNER	M-MDSC	7.82436	-1.90021	0.757399	-2.50886	0.012112	0.989266	0.892022	CCI-RAP
DHFR	M-MDSC	42991.6	-1.90508	0.954957	-1.99494	0.0460491	0.989266	0.892022	CCI-RAP
SMIM35	M-MDSC	6.98967	-1.93721	0.876389	-2.21044	0.0270747	0.989266	0.892022	CCI-RAP
PTGS2	M-MDSC	57.978	-1.94657	0.828808	-2.34863	0.0188425	0.989266	0.892022	CCI-RAP
GPC3	M-MDSC	23.7341	-1.95766	0.769185	-2.5451	0.0109245	0.989266	0.892022	CCI-RAP
SLC41A1	M-MDSC	3.28043	-1.96582	0.749235	-2.62377	0.00869618	0.989266	0.892022	CCI-RAP
GADD45B	M-MDSC	167.539	-1.99664	0.537617	-3.71388	0.000204107	0.574074	0.529183	CCI-RAP
TRBC1	M-MDSC	4.45898	-2.00651	0.808979	-2.4803	0.0131271	0.989266	0.892022	CCI-RAP
TMEM52B	M-MDSC	3.73268	-2.03539	0.709586	-2.86842	0.00412524	0.989266	0.892022	CCI-RAP
TCF7	M-MDSC	6.60981	-2.04565	0.762814	-2.68171	0.00732464	0.989266	0.892022	CCI-RAP
IL7R	M-MDSC	20.1135	-2.10653	0.936367	-2.24969	0.0244686	0.989266	0.892022	CCI-RAP
SLC9B2	M-MDSC	4.01465	-2.12128	0.884036	-2.39955	0.0164154	0.989266	0.892022	CCI-RAP
TNF	M-MDSC	99.7585	-2.21011	1.07649	-2.05308	0.0400648	0.989266	0.892022	CCI-RAP
AREG	M-MDSC	20.0136	-2.26059	1.14015	-1.98272	0.047399	0.989266	0.892022	CCI-RAP
DAAM2	M-MDSC	6.82273	-2.29727	1.03347	-2.22287	0.0262248	0.989266	0.892022	CCI-RAP
IFI44L	M-MDSC	65.7884	-2.34218	1.10317	-2.12313	0.0337427	0.989266	0.892022	CCI-RAP
DDIT4	M-MDSC	113.606	-2.37936	1.15751	-2.05559	0.039822	0.989266	0.892022	CCI-RAP
SPOCK2	M-MDSC	8.06875	-2.40349	1.18029	-2.03635	0.0417155	0.989266	0.892022	CCI-RAP
FLT1	M-MDSC	6.91765	-2.40937	1.15356	-2.08865	0.0367395	0.989266	0.892022	CCI-RAP
ALOX15B	M-MDSC	14.7569	-2.44474	0.912501	-2.67917	0.00738057	0.989266	0.892022	CCI-RAP
EGR3	M-MDSC	8.95448	-2.69545	1.22787	-2.19522	0.0281478	0.989266	0.892022	CCI-RAP
GATD3A	M-MDSC	17.9398	-2.74809	0.78009	-3.52278	0.000427038	0.590324	0.580439	CCI-RAP
DTHD1	M-MDSC	3.94211	-2.91258	1.21138	-2.40436	0.016201	0.989266	0.892022	CCI-RAP
CD69	M-MDSC	7.16179	-2.99257	0.82415	-3.6311	0.000282215	0.574074	0.529183	CCI-RAP
ANKRD1	M-MDSC	3.45638	-3.268	1.29306	-2.52734	0.0114929	0.989266	0.892022	CCI-RAP
PLCG1	M-MDSC	4.88478	-3.30147	1.12934	-2.92337	0.00346264	0.989266	0.892022	CCI-RAP
CYP4F3	PMN-MDSC	5.63767	5.99694	2.17375	2.7588	0.00580144	0.374908	0.892022	CCI-RAP
PGLYRP1	PMN-MDSC	6.24854	5.98753	1.90222	3.14765	0.00164587	0.374908	0.880403	CCI-RAP
LCN2	PMN-MDSC	47.084	5.63394	2.07637	2.71335	0.00666057	0.374908	0.892022	CCI-RAP
ADGRG3	PMN-MDSC	3.19859	4.99656	1.54556	3.23285	0.00122562	0.374908	0.834352	CCI-RAP
SLC45A4	PMN-MDSC	6.62447	4.02166	1.47545	2.72571	0.00641638	0.374908	0.892022	CCI-RAP
RETN	PMN-MDSC	39.5417	3.88514	1.31542	2.95354	0.00314154	0.374908	0.892022	CCI-RAP
CAMK1D	PMN-MDSC	27.7072	3.39865	0.97491	3.48612	0.000490085	0.330371	0.58676	CCI-RAP
PIGB	PMN-MDSC	2.49966	3.27423	1.2488	2.62191	0.00874376	0.374908	0.892022	CCI-RAP
ZEB1	PMN-MDSC	3.98955	3.24992	1.35687	2.39515	0.0166137	0.3764	0.892022	CCI-RAP
BPI	PMN-MDSC	4.20086	3.16118	1.38459	2.28312	0.0224232	0.384453	0.892022	CCI-RAP
XPO5	PMN-MDSC	20.0851	3.1194	1.33749	2.33228	0.0196859	0.381353	0.892022	CCI-RAP
MMP25	PMN-MDSC	4.85218	3.00616	1.25951	2.38677	0.0169973	0.3764	0.892022	CCI-RAP
CYSTM1	PMN-MDSC	9.408	2.91903	0.928601	3.14347	0.00166958	0.374908	0.880403	CCI-RAP
TMCC3	PMN-MDSC	12.2547	2.88003	1.02637	2.80603	0.00501554	0.374908	0.892022	CCI-RAP
INTS6	PMN-MDSC	3.25026	2.85889	0.985265	2.90165	0.00371204	0.374908	0.892022	CCI-RAP
TRPM6	PMN-MDSC	3.65925	2.82553	1.24648	2.26681	0.0234019	0.384453	0.892022	CCI-RAP
RFX4	PMN-MDSC	4.3188	2.70752	1.23785	2.18727	0.0287225	0.384453	0.892022	CCI-RAP
REPS2	PMN-MDSC	4.28257	2.69032	1.15622	2.32683	0.0199743	0.383412	0.892022	CCI-RAP
PADI4	PMN-MDSC	13.1792	2.63414	0.895911	2.94018	0.00328024	0.374908	0.892022	CCI-RAP
RPS6KA5	PMN-MDSC	8.67919	2.51444	1.00182	2.50987	0.0120776	0.374908	0.892022	CCI-RAP
SLC26A3	PMN-MDSC	86.9801	2.40999	1.22177	1.97254	0.0485483	0.422312	0.892022	CCI-RAP
S100A8	PMN-MDSC	2558.7	2.35685	0.884121	2.66576	0.00768145	0.374908	0.892022	CCI-RAP
SRPK1	PMN-MDSC	7.82204	2.34922	0.84488	2.78054	0.0054269	0.374908	0.892022	CCI-RAP
CAMK2G	PMN-MDSC	5.27383	2.31715	1.01825	2.27562	0.0228687	0.384453	0.892022	CCI-RAP
CXCR4	PMN-MDSC	4.53592	2.26764	0.896602	2.52915	0.0114341	0.374908	0.892022	CCI-RAP
RNF24	PMN-MDSC	24.0025	2.23863	0.860985	2.60008	0.00932022	0.374908	0.892022	CCI-RAP
NIBAN1	PMN-MDSC	28.8931	2.20895	0.980734	2.25234	0.0243008	0.384453	0.892022	CCI-RAP
TECPR2	PMN-MDSC	8.32721	2.16917	0.902549	2.40338	0.0162444	0.3764	0.892022	CCI-RAP
TMCC1	PMN-MDSC	14.5002	2.16456	0.891051	2.42922	0.0151314	0.3764	0.892022	CCI-RAP
XPO6	PMN-MDSC	20.5869	2.14419	1.04628	2.04934	0.040429	0.398891	0.892022	CCI-RAP
PPM1H	PMN-MDSC	4.8032	2.08067	0.992424	2.09655	0.0360332	0.396496	0.892022	CCI-RAP
SYNE1	PMN-MDSC	13.7573	2.07439	0.849827	2.44096	0.0146484	0.374908	0.892022	CCI-RAP
UGCG	PMN-MDSC	4.33871	2.06424	1.00658	2.05074	0.040292	0.398891	0.892022	CCI-RAP
SORL1	PMN-MDSC	35.9385	2.01658	0.694324	2.90438	0.00367987	0.374908	0.892022	CCI-RAP
LPCAT2	PMN-MDSC	9.07844	1.94632	0.856504	2.2724	0.0230625	0.384453	0.892022	CCI-RAP
EXOC6	PMN-MDSC	8.19616	1.92904	0.721636	2.67315	0.0075143	0.374908	0.892022	CCI-RAP
FAR2	PMN-MDSC	8.82591	1.92596	0.746109	2.58133	0.00984194	0.374908	0.892022	CCI-RAP
PYGL	PMN-MDSC	14.7816	1.92469	0.78207	2.46102	0.0138543	0.374908	0.892022	CCI-RAP
ARHGAP25	PMN-MDSC	12.3679	1.89442	0.70095	2.70265	0.00687893	0.374908	0.892022	CCI-RAP
RNF145	PMN-MDSC	8.00983	1.88994	0.75644	2.49847	0.0124732	0.374908	0.892022	CCI-RAP
MAPK14	PMN-MDSC	24.1405	1.87396	0.744996	2.5154	0.0118899	0.374908	0.892022	CCI-RAP
MAP2K4	PMN-MDSC	6.06614	1.86321	0.799045	2.33179	0.0197118	0.381353	0.892022	CCI-RAP
DPEP2	PMN-MDSC	7.04734	1.84703	0.858066	2.15255	0.0313537	0.393041	0.892022	CCI-RAP
LITAF	PMN-MDSC	36.3639	1.81063	0.868761	2.08415	0.0371466	0.396496	0.892022	CCI-RAP
PIK3CD	PMN-MDSC	14.0138	1.80732	0.605534	2.98466	0.00283892	0.374908	0.892022	CCI-RAP
PDE4D	PMN-MDSC	17.1496	1.79844	0.767304	2.34385	0.0190861	0.376911	0.892022	CCI-RAP
STX3	PMN-MDSC	7.18895	1.79726	0.746535	2.40747	0.0160633	0.3764	0.892022	CCI-RAP
DGLUCY	PMN-MDSC	6.65044	1.78679	0.758467	2.35579	0.0184832	0.376911	0.892022	CCI-RAP
APC	PMN-MDSC	6.64655	1.75904	0.574746	3.06055	0.00220934	0.374908	0.892022	CCI-RAP
SH2D3C	PMN-MDSC	6.3865	1.71624	0.721132	2.37992	0.0173164	0.3764	0.892022	CCI-RAP
FAM107B	PMN-MDSC	13.1867	1.7128	0.707594	2.4206	0.0154949	0.3764	0.892022	CCI-RAP
SUSD6	PMN-MDSC	13.4852	1.69059	0.588092	2.8747	0.00404415	0.374908	0.892022	CCI-RAP
ARHGAP15	PMN-MDSC	57.8269	1.68363	0.674637	2.4956	0.0125743	0.374908	0.892022	CCI-RAP
S100Z	PMN-MDSC	5.60037	1.62337	0.691901	2.34624	0.0189637	0.376911	0.892022	CCI-RAP
UBE2H	PMN-MDSC	8.87721	1.61413	0.719451	2.24356	0.0248609	0.384453	0.892022	CCI-RAP
HIP1	PMN-MDSC	6.52927	1.60427	0.7197	2.22908	0.0258085	0.384453	0.892022	CCI-RAP
SLC6A6	PMN-MDSC	10.3551	1.58785	0.767565	2.06868	0.0385759	0.396496	0.892022	CCI-RAP
KIF1B	PMN-MDSC	7.93526	1.56562	0.694721	2.25359	0.0242217	0.384453	0.892022	CCI-RAP
IGF2R	PMN-MDSC	22.4649	1.53699	0.700816	2.19315	0.0282969	0.384453	0.892022	CCI-RAP
CSF3R	PMN-MDSC	52.8704	1.52579	0.700766	2.17732	0.0294564	0.384453	0.892022	CCI-RAP
VAV1	PMN-MDSC	9.30869	1.50846	0.650867	2.31762	0.0204698	0.384246	0.892022	CCI-RAP
MSRA	PMN-MDSC	8.04812	1.5072	0.687038	2.19377	0.028252	0.384453	0.892022	CCI-RAP
FLOT2	PMN-MDSC	8.06469	1.46405	0.589378	2.48405	0.0129897	0.374908	0.892022	CCI-RAP
ZNF148	PMN-MDSC	8.65984	1.44917	0.586243	2.47197	0.0134372	0.374908	0.892022	CCI-RAP
RERE	PMN-MDSC	13.0418	1.44829	0.628239	2.30531	0.0211492	0.384453	0.892022	CCI-RAP
LILRB3	PMN-MDSC	11.7437	1.43573	0.61301	2.3421	0.0191754	0.376911	0.892022	CCI-RAP
PARP8	PMN-MDSC	22.4793	1.41495	0.619961	2.28231	0.0224708	0.384453	0.892022	CCI-RAP
PPP2R5A	PMN-MDSC	9.14861	1.39797	0.619272	2.25743	0.0239809	0.384453	0.892022	CCI-RAP
ANKRD13D	PMN-MDSC	5.85168	1.39473	0.556369	2.50685	0.0121812	0.374908	0.892022	CCI-RAP
CCM2	PMN-MDSC	8.5197	1.39472	0.669529	2.08314	0.0372383	0.396496	0.892022	CCI-RAP
BANP	PMN-MDSC	6.88857	1.39373	0.666692	2.09051	0.0365722	0.396496	0.892022	CCI-RAP
APBB1IP	PMN-MDSC	35.5669	1.37974	0.57903	2.38285	0.0171793	0.3764	0.892022	CCI-RAP
CDK17	PMN-MDSC	5.21086	1.37778	0.650508	2.11801	0.0341743	0.396496	0.892022	CCI-RAP
PIP4P2	PMN-MDSC	7.55025	1.3746	0.699862	1.96411	0.0495178	0.422312	0.892022	CCI-RAP
ATP8B4	PMN-MDSC	13.116	1.35256	0.645414	2.09564	0.0361139	0.396496	0.892022	CCI-RAP
DIP2B	PMN-MDSC	15.612	1.34909	0.687025	1.96367	0.0495681	0.422312	0.892022	CCI-RAP
SSH2	PMN-MDSC	60.296	1.33784	0.560613	2.38638	0.0170151	0.3764	0.892022	CCI-RAP
RC3H1	PMN-MDSC	15.0917	1.33602	0.638142	2.09361	0.0362946	0.396496	0.892022	CCI-RAP
SLC12A6	PMN-MDSC	13.9446	1.3356	0.641482	2.08206	0.0373374	0.396496	0.892022	CCI-RAP
USP32	PMN-MDSC	20.5239	1.29605	0.550922	2.3525	0.0186475	0.376911	0.892022	CCI-RAP
GSK3B	PMN-MDSC	15.2421	1.29369	0.492701	2.62571	0.00864691	0.374908	0.892022	CCI-RAP
MCU	PMN-MDSC	8.16655	1.29211	0.650728	1.98565	0.0470726	0.422312	0.892022	CCI-RAP
FLI1	PMN-MDSC	16.3239	1.28817	0.516982	2.49171	0.0127128	0.374908	0.892022	CCI-RAP
RASA1	PMN-MDSC	5.45604	1.28287	0.637284	2.01303	0.0441115	0.422312	0.892022	CCI-RAP
TRAPPC10	PMN-MDSC	4.20263	1.27015	0.637263	1.99313	0.0462472	0.422312	0.892022	CCI-RAP
ANKS1A	PMN-MDSC	6.47033	1.26419	0.558989	2.26156	0.0237248	0.384453	0.892022	CCI-RAP
MTMR3	PMN-MDSC	18.778	1.2608	0.594911	2.1193	0.0340649	0.396496	0.892022	CCI-RAP
ZBTB20	PMN-MDSC	18.5279	1.24289	0.474843	2.61747	0.00885849	0.374908	0.892022	CCI-RAP
VPS13B	PMN-MDSC	20.758	1.21533	0.409756	2.96599	0.00301709	0.374908	0.892022	CCI-RAP
SPECC1	PMN-MDSC	15.1831	1.21302	0.592373	2.04772	0.0405872	0.398891	0.892022	CCI-RAP
PLXNC1	PMN-MDSC	18.8072	1.20806	0.552172	2.18783	0.0286817	0.384453	0.892022	CCI-RAP
GATAD2A	PMN-MDSC	7.4191	1.20709	0.556874	2.16762	0.0301876	0.384453	0.892022	CCI-RAP
MYO9B	PMN-MDSC	14.8277	1.20389	0.417857	2.8811	0.00396291	0.374908	0.892022	CCI-RAP
ATXN1	PMN-MDSC	24.9717	1.1985	0.511711	2.34214	0.0191735	0.376911	0.892022	CCI-RAP
ADGRE5	PMN-MDSC	35.6218	1.19035	0.533315	2.23199	0.0256158	0.384453	0.892022	CCI-RAP
FOXN3	PMN-MDSC	27.2496	1.182	0.448659	2.63452	0.00842555	0.374908	0.892022	CCI-RAP
KIF13A	PMN-MDSC	14.2248	1.17582	0.594101	1.97916	0.0477978	0.422312	0.892022	CCI-RAP
UIMC1	PMN-MDSC	9.05098	1.17407	0.535433	2.19275	0.0283251	0.384453	0.892022	CCI-RAP
CACUL1	PMN-MDSC	7.18704	1.17249	0.562693	2.0837	0.037187	0.396496	0.892022	CCI-RAP
BAZ2B	PMN-MDSC	25.5196	1.14734	0.483384	2.37356	0.0176174	0.3764	0.892022	CCI-RAP
AAK1	PMN-MDSC	8.65798	1.13474	0.538826	2.10595	0.0352088	0.396496	0.892022	CCI-RAP
LRRK2	PMN-MDSC	38.1699	1.13062	0.51295	2.20415	0.0275139	0.384453	0.892022	CCI-RAP
CYB5R4	PMN-MDSC	12.7259	1.12721	0.543832	2.07272	0.0381984	0.396496	0.892022	CCI-RAP
KANSL1	PMN-MDSC	14.5704	1.12057	0.562995	1.99037	0.0465499	0.422312	0.892022	CCI-RAP
RAB11FIP1	PMN-MDSC	22.6243	1.11902	0.531212	2.10654	0.0351571	0.396496	0.892022	CCI-RAP
TMEM131L	PMN-MDSC	11.6215	1.11586	0.448061	2.49042	0.0127592	0.374908	0.892022	CCI-RAP
MYO1F	PMN-MDSC	46.682	1.11122	0.472085	2.35385	0.01858	0.376911	0.892022	CCI-RAP
PTPRJ	PMN-MDSC	30.8131	1.10783	0.502423	2.20498	0.0274557	0.384453	0.892022	CCI-RAP
BAZ1A	PMN-MDSC	17.5553	1.09143	0.446609	2.44382	0.0145325	0.374908	0.892022	CCI-RAP
TTC17	PMN-MDSC	15.2278	1.08585	0.519154	2.09158	0.0364762	0.396496	0.892022	CCI-RAP
MAP3K2	PMN-MDSC	17.3362	1.08336	0.513867	2.10825	0.0350096	0.396496	0.892022	CCI-RAP
MEGF9	PMN-MDSC	38.4803	1.07087	0.517122	2.07082	0.0383757	0.396496	0.892022	CCI-RAP
PLCL2	PMN-MDSC	13.0182	1.06191	0.507194	2.0937	0.0362866	0.396496	0.892022	CCI-RAP
INPP5D	PMN-MDSC	16.7955	1.05629	0.37182	2.84086	0.00449917	0.374908	0.892022	CCI-RAP
ANKRD44	PMN-MDSC	35.0136	1.04653	0.439508	2.38114	0.0172589	0.3764	0.892022	CCI-RAP
FNBP1	PMN-MDSC	13.0605	1.01005	0.439995	2.2956	0.0216987	0.384453	0.892022	CCI-RAP
FGD4	PMN-MDSC	17.6648	0.990803	0.496749	1.99457	0.0460895	0.422312	0.892022	CCI-RAP
PIAS1	PMN-MDSC	21.2834	0.985809	0.500951	1.96787	0.0490826	0.422312	0.892022	CCI-RAP
SP110	PMN-MDSC	11.95	0.934833	0.473988	1.97227	0.0485785	0.422312	0.892022	CCI-RAP
RCSD1	PMN-MDSC	20.11	0.869585	0.390707	2.22567	0.0260361	0.384453	0.892022	CCI-RAP
LYST	PMN-MDSC	42.4315	0.860363	0.36238	2.3742	0.0175869	0.3764	0.892022	CCI-RAP
MED13L	PMN-MDSC	44.2542	0.811809	0.411959	1.97061	0.0487687	0.422312	0.892022	CCI-RAP
SYK	PMN-MDSC	25.7058	0.751105	0.337373	2.22634	0.0259917	0.384453	0.892022	CCI-RAP
SH3KBP1	PMN-MDSC	26.9373	0.745903	0.377535	1.97572	0.0481869	0.422312	0.892022	CCI-RAP
TAGLN2	PMN-MDSC	39.9657	-0.837187	0.383553	-2.18272	0.0290566	0.384453	0.892022	CCI-RAP
CCNI	PMN-MDSC	24.2125	-0.91747	0.415372	-2.20879	0.0271893	0.384453	0.892022	CCI-RAP
SERP1	PMN-MDSC	30.1049	-0.943162	0.473787	-1.99069	0.0465154	0.422312	0.892022	CCI-RAP
TMBIM6	PMN-MDSC	14.1679	-0.976212	0.412754	-2.36512	0.0180244	0.376911	0.892022	CCI-RAP
PLAUR	PMN-MDSC	16.5524	-0.984249	0.431881	-2.27899	0.0226679	0.384453	0.892022	CCI-RAP
EIF1	PMN-MDSC	66.1776	-0.995893	0.407187	-2.44579	0.0144537	0.374908	0.892022	CCI-RAP
ARL6IP5	PMN-MDSC	10.228	-1.0134	0.388738	-2.60688	0.00913709	0.374908	0.892022	CCI-RAP
EVI2B	PMN-MDSC	25.2585	-1.02145	0.455619	-2.2419	0.0249679	0.384453	0.892022	CCI-RAP
ATP5MPL	PMN-MDSC	15.0967	-1.03969	0.396868	-2.61973	0.00879996	0.374908	0.892022	CCI-RAP
FAU	PMN-MDSC	128.585	-1.06335	0.514857	-2.06534	0.0388911	0.396496	0.892022	CCI-RAP
SAP18	PMN-MDSC	6.34171	-1.06786	0.532834	-2.00411	0.0450577	0.422312	0.892022	CCI-RAP
FTH1	PMN-MDSC	569.734	-1.07556	0.52022	-2.06752	0.0386855	0.396496	0.892022	CCI-RAP
HSP90AA1	PMN-MDSC	19.0437	-1.07595	0.493661	-2.17954	0.0292914	0.384453	0.892022	CCI-RAP
CHD1	PMN-MDSC	12.2175	-1.08427	0.451161	-2.4033	0.0162478	0.3764	0.892022	CCI-RAP
CD302	PMN-MDSC	18.1146	-1.10102	0.478908	-2.29903	0.0215032	0.384453	0.892022	CCI-RAP
TPT1	PMN-MDSC	166.581	-1.11945	0.560569	-1.99699	0.0458267	0.422312	0.892022	CCI-RAP
RPS11	PMN-MDSC	29.3162	-1.13593	0.514682	-2.20706	0.0273102	0.384453	0.892022	CCI-RAP
RPL35A	PMN-MDSC	80.2254	-1.13808	0.576345	-1.97465	0.0483076	0.422312	0.892022	CCI-RAP
PFDN5	PMN-MDSC	46.4382	-1.14869	0.535651	-2.14447	0.0319952	0.3957	0.892022	CCI-RAP
PSME1	PMN-MDSC	22.5586	-1.1606	0.504457	-2.30069	0.0214093	0.384453	0.892022	CCI-RAP
RPS28	PMN-MDSC	141.061	-1.16644	0.534724	-2.18139	0.0291548	0.384453	0.892022	CCI-RAP
ATP5PF	PMN-MDSC	7.1936	-1.17668	0.471052	-2.49799	0.0124901	0.374908	0.892022	CCI-RAP
B2M	PMN-MDSC	346.369	-1.17826	0.414107	-2.8453	0.00443703	0.374908	0.892022	CCI-RAP
EIF4B	PMN-MDSC	11.8806	-1.18118	0.573645	-2.05908	0.0394866	0.398641	0.892022	CCI-RAP
MRPL20	PMN-MDSC	6.26237	-1.19481	0.551766	-2.16542	0.0303556	0.384453	0.892022	CCI-RAP
LYZ	PMN-MDSC	198.472	-1.19702	0.579519	-2.06554	0.0388721	0.396496	0.892022	CCI-RAP
RPL7	PMN-MDSC	42.8038	-1.21076	0.614194	-1.9713	0.0486894	0.422312	0.892022	CCI-RAP
HADHA	PMN-MDSC	10.3166	-1.22051	0.561187	-2.17488	0.0296394	0.384453	0.892022	CCI-RAP
COX6A1	PMN-MDSC	13.7422	-1.22244	0.516211	-2.3681	0.0178796	0.376911	0.892022	CCI-RAP
PABPC1	PMN-MDSC	68.595	-1.22407	0.555314	-2.20428	0.0275048	0.384453	0.892022	CCI-RAP
RPL36	PMN-MDSC	49.7425	-1.23282	0.58318	-2.11396	0.0345185	0.396496	0.892022	CCI-RAP
EIF3K	PMN-MDSC	24.3569	-1.23338	0.599798	-2.05633	0.0397505	0.398641	0.892022	CCI-RAP
PRPF6	PMN-MDSC	5.94865	-1.24438	0.595188	-2.09073	0.0365526	0.396496	0.892022	CCI-RAP
RPL23	PMN-MDSC	15.7059	-1.24466	0.487043	-2.55553	0.0106025	0.374908	0.892022	CCI-RAP
DUSP6	PMN-MDSC	19.3737	-1.25639	0.509614	-2.46538	0.0136867	0.374908	0.892022	CCI-RAP
RPS6	PMN-MDSC	50.0412	-1.25837	0.606378	-2.07522	0.0379664	0.396496	0.892022	CCI-RAP
SSR2	PMN-MDSC	7.11637	-1.2671	0.615768	-2.05775	0.0396137	0.398641	0.892022	CCI-RAP
SLC25A3	PMN-MDSC	12.2523	-1.28051	0.604818	-2.11718	0.0342443	0.396496	0.892022	CCI-RAP
RPS21	PMN-MDSC	60.4134	-1.29083	0.583346	-2.2128	0.0269116	0.384453	0.892022	CCI-RAP
SKP1	PMN-MDSC	16.0267	-1.29594	0.459206	-2.82214	0.00477045	0.374908	0.892022	CCI-RAP
RPS2	PMN-MDSC	51.3649	-1.29613	0.592414	-2.18788	0.028678	0.384453	0.892022	CCI-RAP
MIF	PMN-MDSC	13.2413	-1.31307	0.560611	-2.34221	0.0191701	0.376911	0.892022	CCI-RAP
ITGB1	PMN-MDSC	8.39472	-1.32029	0.509168	-2.59303	0.00951346	0.374908	0.892022	CCI-RAP
FGL2	PMN-MDSC	21.7958	-1.32466	0.657958	-2.01328	0.0440847	0.422312	0.892022	CCI-RAP
FUS	PMN-MDSC	11.1582	-1.34003	0.629408	-2.12903	0.033252	0.396496	0.892022	CCI-RAP
PRELID1	PMN-MDSC	13.7787	-1.34672	0.519064	-2.59452	0.00947229	0.374908	0.892022	CCI-RAP
PPP1CC	PMN-MDSC	5.47394	-1.34828	0.618949	-2.17833	0.0293815	0.384453	0.892022	CCI-RAP
PPT1	PMN-MDSC	9.22993	-1.35008	0.618096	-2.18426	0.0289431	0.384453	0.892022	CCI-RAP
RPL7A	PMN-MDSC	79.1881	-1.35046	0.657555	-2.05376	0.0399987	0.398891	0.892022	CCI-RAP
RPS3A	PMN-MDSC	120.525	-1.35592	0.632358	-2.14422	0.0320149	0.3957	0.892022	CCI-RAP
RPL35	PMN-MDSC	31.8529	-1.36076	0.6258	-2.17444	0.0296722	0.384453	0.892022	CCI-RAP
SNU13	PMN-MDSC	5.90016	-1.36191	0.536904	-2.5366	0.0111935	0.374908	0.892022	CCI-RAP
RPL36A	PMN-MDSC	35.7381	-1.36678	0.641954	-2.12909	0.0332465	0.396496	0.892022	CCI-RAP
GADD45B	PMN-MDSC	4.5658	-1.367	0.671557	-2.03556	0.0417943	0.407494	0.892022	CCI-RAP
RPS27A	PMN-MDSC	102.253	-1.36821	0.596751	-2.29276	0.0218616	0.384453	0.892022	CCI-RAP
EIF3E	PMN-MDSC	8.27976	-1.37034	0.66038	-2.07507	0.0379796	0.396496	0.892022	CCI-RAP
RPL13	PMN-MDSC	122.501	-1.37558	0.653508	-2.10491	0.035299	0.396496	0.892022	CCI-RAP
RPS15	PMN-MDSC	97.4394	-1.37926	0.653266	-2.11132	0.0347446	0.396496	0.892022	CCI-RAP
LGALS3	PMN-MDSC	16.9751	-1.3802	0.563795	-2.44805	0.014363	0.374908	0.892022	CCI-RAP
SERBP1	PMN-MDSC	10.6135	-1.38397	0.53858	-2.56966	0.0101797	0.374908	0.892022	CCI-RAP
BTF3	PMN-MDSC	28.5736	-1.40357	0.656246	-2.13879	0.0324528	0.396496	0.892022	CCI-RAP
RPS8	PMN-MDSC	174.389	-1.41937	0.653836	-2.17084	0.0299433	0.384453	0.892022	CCI-RAP
RPL28	PMN-MDSC	199.386	-1.42229	0.613766	-2.31731	0.0204869	0.384246	0.892022	CCI-RAP
SPCS2	PMN-MDSC	5.36837	-1.42468	0.62374	-2.28409	0.0223663	0.384453	0.892022	CCI-RAP
RBP7	PMN-MDSC	8.20802	-1.42609	0.597478	-2.38685	0.0169933	0.3764	0.892022	CCI-RAP
CRTAP	PMN-MDSC	8.35908	-1.42683	0.724596	-1.96914	0.0489372	0.422312	0.892022	CCI-RAP
ALDOA	PMN-MDSC	19.2347	-1.43346	0.668653	-2.1438	0.032049	0.3957	0.892022	CCI-RAP
RPL34	PMN-MDSC	145.043	-1.43895	0.579313	-2.48389	0.0129956	0.374908	0.892022	CCI-RAP
HNRNPA3	PMN-MDSC	13.5744	-1.44192	0.676613	-2.13108	0.0330824	0.396496	0.892022	CCI-RAP
RPL30	PMN-MDSC	148.486	-1.44588	0.57467	-2.51602	0.0118689	0.374908	0.892022	CCI-RAP
PCBP1	PMN-MDSC	18.6247	-1.44665	0.394792	-3.66435	0.000247972	0.304634	0.529183	CCI-RAP
RPS13	PMN-MDSC	172.828	-1.45138	0.588586	-2.46588	0.0136678	0.374908	0.892022	CCI-RAP
EID1	PMN-MDSC	8.5958	-1.46669	0.678838	-2.16059	0.030727	0.38716	0.892022	CCI-RAP
EEF1G	PMN-MDSC	32.6902	-1.48739	0.716562	-2.07573	0.0379193	0.396496	0.892022	CCI-RAP
RPL3	PMN-MDSC	38.2187	-1.49556	0.690304	-2.16653	0.030271	0.384453	0.892022	CCI-RAP
TPI1	PMN-MDSC	25.5987	-1.49641	0.599946	-2.49425	0.0126225	0.374908	0.892022	CCI-RAP
UBB	PMN-MDSC	13.1398	-1.49972	0.5406	-2.77417	0.00553423	0.374908	0.892022	CCI-RAP
PCBP2	PMN-MDSC	21.0577	-1.50348	0.470393	-3.19623	0.00139238	0.374908	0.834352	CCI-RAP
DDX5	PMN-MDSC	33.8372	-1.51347	0.5759	-2.628	0.0085888	0.374908	0.892022	CCI-RAP
ARCN1	PMN-MDSC	4.82562	-1.51943	0.741269	-2.04977	0.0403872	0.398891	0.892022	CCI-RAP
IFI30	PMN-MDSC	125.12	-1.52486	0.677346	-2.25123	0.0243712	0.384453	0.892022	CCI-RAP
HNRNPA1	PMN-MDSC	11.103	-1.52954	0.703676	-2.17364	0.029732	0.384453	0.892022	CCI-RAP
IL10RA	PMN-MDSC	11.0992	-1.53214	0.733685	-2.08828	0.0367724	0.396496	0.892022	CCI-RAP
RPS15A	PMN-MDSC	122.773	-1.5353	0.637135	-2.40969	0.0159663	0.3764	0.892022	CCI-RAP
ST13	PMN-MDSC	9.92291	-1.53684	0.746969	-2.05744	0.0396444	0.398641	0.892022	CCI-RAP
RBBP4	PMN-MDSC	6.2329	-1.53926	0.617332	-2.4934	0.0126525	0.374908	0.892022	CCI-RAP
NDUFB4	PMN-MDSC	5.10736	-1.54782	0.638078	-2.42576	0.0152765	0.3764	0.892022	CCI-RAP
ATP5F1D	PMN-MDSC	16.7311	-1.55632	0.528108	-2.94697	0.003209	0.374908	0.892022	CCI-RAP
RPL11	PMN-MDSC	148.986	-1.56611	0.637205	-2.45778	0.0139799	0.374908	0.892022	CCI-RAP
RPS18	PMN-MDSC	56.744	-1.56838	0.684465	-2.2914	0.0219404	0.384453	0.892022	CCI-RAP
EEF1A1	PMN-MDSC	207.468	-1.57162	0.747226	-2.10328	0.0354417	0.396496	0.892022	CCI-RAP
NFKBIA	PMN-MDSC	37.1015	-1.57362	0.769387	-2.04529	0.040826	0.39964	0.892022	CCI-RAP
LSM3	PMN-MDSC	4.94689	-1.58697	0.619463	-2.56185	0.0104115	0.374908	0.892022	CCI-RAP
SF3B5	PMN-MDSC	7.25156	-1.58891	0.697834	-2.27692	0.0227911	0.384453	0.892022	CCI-RAP
RPL24	PMN-MDSC	45.1346	-1.59763	0.535102	-2.98566	0.00282965	0.374908	0.892022	CCI-RAP
GPX4	PMN-MDSC	24.3111	-1.60451	0.732006	-2.19193	0.0283847	0.384453	0.892022	CCI-RAP
RACK1	PMN-MDSC	49.7269	-1.61022	0.740714	-2.17387	0.0297146	0.384453	0.892022	CCI-RAP
CD14	PMN-MDSC	14.5084	-1.61461	0.527489	-3.06094	0.0022064	0.374908	0.892022	CCI-RAP
COTL1	PMN-MDSC	133.408	-1.62273	0.799911	-2.02864	0.0424953	0.412692	0.892022	CCI-RAP
SNX17	PMN-MDSC	5.60543	-1.63737	0.727038	-2.25211	0.024315	0.384453	0.892022	CCI-RAP
RPL10A	PMN-MDSC	27.047	-1.6597	0.829481	-2.00088	0.0454048	0.422312	0.892022	CCI-RAP
RPL29	PMN-MDSC	85.2305	-1.66741	0.692927	-2.40634	0.0161135	0.3764	0.892022	CCI-RAP
RPL4	PMN-MDSC	32.6015	-1.70359	0.806289	-2.11288	0.034611	0.396496	0.892022	CCI-RAP
RPL32	PMN-MDSC	133.977	-1.7055	0.617714	-2.76098	0.00576282	0.374908	0.892022	CCI-RAP
RPL19	PMN-MDSC	146.129	-1.70747	0.688941	-2.4784	0.0131974	0.374908	0.892022	CCI-RAP
MDH2	PMN-MDSC	4.71532	-1.71659	0.779613	-2.20185	0.027676	0.384453	0.892022	CCI-RAP
PSMA3	PMN-MDSC	3.80239	-1.72519	0.817189	-2.11113	0.0347614	0.396496	0.892022	CCI-RAP
TOMM20	PMN-MDSC	4.84509	-1.72801	0.700219	-2.46782	0.013594	0.374908	0.892022	CCI-RAP
CST3	PMN-MDSC	98.5002	-1.74355	0.670698	-2.5996	0.00933318	0.374908	0.892022	CCI-RAP
NACA	PMN-MDSC	82.2263	-1.74637	0.776698	-2.24845	0.0245476	0.384453	0.892022	CCI-RAP
ATP5F1B	PMN-MDSC	8.98304	-1.74961	0.658785	-2.65581	0.00791188	0.374908	0.892022	CCI-RAP
HSP90B1	PMN-MDSC	11.955	-1.75012	0.694752	-2.51905	0.0117671	0.374908	0.892022	CCI-RAP
RPS16	PMN-MDSC	38.4689	-1.77577	0.667623	-2.65984	0.00781777	0.374908	0.892022	CCI-RAP
SMU1	PMN-MDSC	4.6572	-1.77594	0.786049	-2.25932	0.0238635	0.384453	0.892022	CCI-RAP
LSM7	PMN-MDSC	5.95385	-1.77614	0.810733	-2.19078	0.0284679	0.384453	0.892022	CCI-RAP
CALR	PMN-MDSC	5.14358	-1.7999	0.86707	-2.07584	0.0379084	0.396496	0.892022	CCI-RAP
SELENOH	PMN-MDSC	6.9482	-1.81548	0.713096	-2.54592	0.0108992	0.374908	0.892022	CCI-RAP
MAN2B1	PMN-MDSC	7.37468	-1.87486	0.840324	-2.23111	0.0256737	0.384453	0.892022	CCI-RAP
CNBP	PMN-MDSC	17.3053	-1.88137	0.588229	-3.19835	0.00138214	0.374908	0.834352	CCI-RAP
HSPA8	PMN-MDSC	17.1352	-1.89178	0.749103	-2.5254	0.0115568	0.374908	0.892022	CCI-RAP
PPCS	PMN-MDSC	5.71106	-1.9078	0.716296	-2.66343	0.00773488	0.374908	0.892022	CCI-RAP
SLC25A5	PMN-MDSC	11.6749	-1.90869	0.845871	-2.25648	0.0240407	0.384453	0.892022	CCI-RAP
HNRNPH1	PMN-MDSC	8.74927	-1.90911	0.803782	-2.37516	0.0175415	0.3764	0.892022	CCI-RAP
RPS5	PMN-MDSC	34.1602	-1.92019	0.756316	-2.53888	0.0111208	0.374908	0.892022	CCI-RAP
CCT5	PMN-MDSC	6.80102	-1.93361	0.876264	-2.20666	0.0273381	0.384453	0.892022	CCI-RAP
ACADVL	PMN-MDSC	4.3705	-1.96134	0.943584	-2.0786	0.0376539	0.396496	0.892022	CCI-RAP
RPS4X	PMN-MDSC	95.2418	-1.98379	0.761922	-2.60366	0.00922337	0.374908	0.892022	CCI-RAP
CD74	PMN-MDSC	149.657	-2.00934	0.890743	-2.2558	0.024083	0.384453	0.892022	CCI-RAP
ASGR1	PMN-MDSC	5.26833	-2.04359	0.805224	-2.53791	0.0111515	0.374908	0.892022	CCI-RAP
RPLP0	PMN-MDSC	62.2513	-2.06277	0.758476	-2.71963	0.00653556	0.374908	0.892022	CCI-RAP
GIMAP4	PMN-MDSC	12.969	-2.07822	0.945861	-2.19717	0.0280083	0.384453	0.892022	CCI-RAP
F13A1	PMN-MDSC	9.42622	-2.12183	0.915359	-2.31803	0.0204478	0.384246	0.892022	CCI-RAP
LGALS2	PMN-MDSC	9.69038	-2.12393	1.00366	-2.11619	0.0343285	0.396496	0.892022	CCI-RAP
EEF2	PMN-MDSC	39.8998	-2.14302	0.892079	-2.40227	0.0162935	0.3764	0.892022	CCI-RAP
EIF5A	PMN-MDSC	5.43066	-2.22681	0.736356	-3.0241	0.00249375	0.374908	0.892022	CCI-RAP
KIF5C	PMN-MDSC	23.3401	-2.237	0.99433	-2.24975	0.0244647	0.384453	0.892022	CCI-RAP
NCL	PMN-MDSC	17.5193	-2.24195	0.871321	-2.57305	0.0100807	0.374908	0.892022	CCI-RAP
MRPS24	PMN-MDSC	5.73111	-2.27332	0.741281	-3.06674	0.00216408	0.374908	0.892022	CCI-RAP
BLVRA	PMN-MDSC	9.53278	-2.29461	1.10995	-2.06731	0.0387047	0.396496	0.892022	CCI-RAP
HNRNPF	PMN-MDSC	12.3822	-2.3007	0.831252	-2.76775	0.00564443	0.374908	0.892022	CCI-RAP
GIMAP7	PMN-MDSC	9.18406	-2.33296	0.953275	-2.44731	0.0143925	0.374908	0.892022	CCI-RAP
VDAC2	PMN-MDSC	5.86558	-2.37347	0.74742	-3.17555	0.00149554	0.374908	0.857207	CCI-RAP
MRFAP1	PMN-MDSC	5.38777	-2.41588	0.934655	-2.58478	0.00974408	0.374908	0.892022	CCI-RAP
U2AF2	PMN-MDSC	5.32453	-2.46145	0.924771	-2.66169	0.0077749	0.374908	0.892022	CCI-RAP
DIPK1A	PMN-MDSC	5.77669	-2.54418	1.20337	-2.11422	0.0344962	0.396496	0.892022	CCI-RAP
DHFR	PMN-MDSC	1417.38	-2.68648	1.02877	-2.61136	0.00901821	0.374908	0.892022	CCI-RAP
TMEM176B	PMN-MDSC	12.081	-2.96365	1.08343	-2.73542	0.00623007	0.374908	0.892022	CCI-RAP
CD163	PMN-MDSC	5.77872	-3.18089	0.919022	-3.46116	0.000537845	0.330371	0.58676	CCI-RAP
LDHB	PMN-MDSC	6.1575	-3.33988	0.804462	-4.1517	3.30017e-05	0.0810851	0.435061	CCI-RAP
TMEM176A	PMN-MDSC	4.19724	-3.37485	1.1023	-3.06164	0.00220131	0.374908	0.892022	CCI-RAP

## Sheet: RAP_v_Healthy
gene	cluster_id	baseMean	logFC	lfcSE	stat	p_val	p_adj.loc	p_adj.glb	contrast
HBA1	M-MDSC	124.227	8.08398	1.82923	4.41933	9.9007e-06	0.00707966	0.0087014	RAP-Healthy
HBA2	M-MDSC	139.127	7.87394	1.77718	4.43059	9.39766e-06	0.00707966	0.0087014	RAP-Healthy
ALAS2	M-MDSC	9.31072	6.01142	1.99091	3.01943	0.00253253	0.207358	0.230251	RAP-Healthy
FAM20A	M-MDSC	100.581	4.91659	1.07487	4.57411	4.78239e-06	0.00466326	0.00573147	RAP-Healthy
CA1	M-MDSC	4.30864	4.85384	2.30325	2.10739	0.035084	0.603612	0.614045	RAP-Healthy
IL1R2	M-MDSC	229.297	4.25002	1.14992	3.69593	0.000219085	0.0671402	0.08252	RAP-Healthy
IGKV3-20	M-MDSC	11.3753	4.1673	1.01717	4.09698	4.18582e-05	0.0204078	0.0250826	RAP-Healthy
IGKV4-1	M-MDSC	7.73848	4.15554	1.48855	2.79167	0.0052437	0.269109	0.295954	RAP-Healthy
ID1	M-MDSC	68.8489	3.77537	1.19107	3.16972	0.00152588	0.17535	0.194795	RAP-Healthy
ADAMTS2	M-MDSC	98.2157	3.73443	1.36009	2.74573	0.00603763	0.28707	0.316426	RAP-Healthy
C1QC	M-MDSC	11.2119	3.66694	1.00881	3.63493	0.000278053	0.0771234	0.0947901	RAP-Healthy
IGKC	M-MDSC	16.4088	3.6554	0.737488	4.95656	7.17531e-07	0.00109946	0.00135132	RAP-Healthy
IGHA1	M-MDSC	6.35328	3.50511	1.05133	3.33397	0.000856151	0.132324	0.153845	RAP-Healthy
AREG	M-MDSC	20.0136	3.39417	1.01432	3.34624	0.00081914	0.129348	0.150145	RAP-Healthy
SOCS3	M-MDSC	195.158	3.34304	0.603081	5.54327	2.96875e-08	0.000116866	0.000143636	RAP-Healthy
AMPH	M-MDSC	33.7853	3.27888	1.02627	3.19496	0.00139853	0.174321	0.194071	RAP-Healthy
HPGD	M-MDSC	11.6891	3.07113	0.725903	4.23078	2.32884e-05	0.0138773	0.0170562	RAP-Healthy
METTL7B	M-MDSC	13.6226	2.8718	1.10599	2.59658	0.00941565	0.337767	0.360159	RAP-Healthy
C1QB	M-MDSC	17.1757	2.74771	1.19607	2.29728	0.0216029	0.508143	0.524478	RAP-Healthy
HOXA10	M-MDSC	12.8435	2.70674	0.766195	3.53271	0.000411327	0.0933094	0.11256	RAP-Healthy
JCHAIN	M-MDSC	12.8868	2.6664	1.3067	2.04056	0.0412943	0.641602	0.648425	RAP-Healthy
ADM	M-MDSC	36.43	2.66364	0.635428	4.19189	2.76645e-05	0.0156173	0.0191948	RAP-Healthy
TPST1	M-MDSC	92.1552	2.6476	1.00336	2.63873	0.00832163	0.323398	0.351205	RAP-Healthy
DDIT4	M-MDSC	113.606	2.60261	1.00123	2.59941	0.00933855	0.337257	0.360159	RAP-Healthy
SDC2	M-MDSC	11.0827	2.48325	0.856358	2.89978	0.00373428	0.230949	0.256195	RAP-Healthy
RNASE1	M-MDSC	65.2931	2.41738	1.0502	2.30183	0.0213449	0.506516	0.523029	RAP-Healthy
GP1BB	M-MDSC	81.6521	2.3971	1.17935	2.03257	0.0420965	0.64328	0.65137	RAP-Healthy
PHLDA1	M-MDSC	5.63521	2.36916	1.00489	2.35764	0.0183916	0.480818	0.500944	RAP-Healthy
DHCR24	M-MDSC	11.9116	2.35764	0.793683	2.9705	0.00297316	0.220535	0.242763	RAP-Healthy
IGFBP2	M-MDSC	15.9205	2.26051	0.915141	2.47012	0.0135066	0.413921	0.434288	RAP-Healthy
PIM1	M-MDSC	102.551	2.207	0.399357	5.5264	3.26867e-08	0.000116866	0.000143636	RAP-Healthy
FOSL1	M-MDSC	19.6109	2.20525	0.765017	2.88262	0.00394384	0.237181	0.264063	RAP-Healthy
BEX3	M-MDSC	33.378	2.17198	0.947031	2.29346	0.0218215	0.511041	0.527839	RAP-Healthy
SLC39A8	M-MDSC	106.534	2.16696	0.990168	2.18848	0.0286349	0.56307	0.578827	RAP-Healthy
HP	M-MDSC	60.6513	2.15065	0.894165	2.4052	0.0161634	0.447982	0.470381	RAP-Healthy
FLT3	M-MDSC	102.685	2.12853	0.652342	3.26291	0.00110275	0.156576	0.17917	RAP-Healthy
MYL9	M-MDSC	79.2518	2.11386	1.04779	2.01745	0.0436485	0.649138	0.660458	RAP-Healthy
IFI44L	M-MDSC	65.7884	2.09484	0.952214	2.19997	0.0278092	0.561311	0.577337	RAP-Healthy
HOXA9	M-MDSC	10.9095	2.05036	0.731832	2.80169	0.00508362	0.267289	0.293936	RAP-Healthy
CLU	M-MDSC	349.328	2.01928	0.91789	2.19992	0.0278129	0.561311	0.577337	RAP-Healthy
ABLIM3	M-MDSC	6.10061	2.01529	0.712177	2.82975	0.00465838	0.252353	0.280418	RAP-Healthy
SEMA6B	M-MDSC	12.5906	2.0139	0.646595	3.11463	0.00184177	0.183436	0.206349	RAP-Healthy
LRG1	M-MDSC	19.1084	1.96738	0.594137	3.31133	0.000928551	0.138328	0.161067	RAP-Healthy
H4-16	M-MDSC	4.8599	1.96087	0.614985	3.18849	0.00143019	0.174321	0.194373	RAP-Healthy
KCNG2	M-MDSC	4.38144	1.94554	0.790603	2.46083	0.0138616	0.415305	0.435088	RAP-Healthy
MCTP2	M-MDSC	156.62	1.93761	0.507168	3.82045	0.000133207	0.0474667	0.0583399	RAP-Healthy
IL1RAP	M-MDSC	106.817	1.93748	0.449619	4.30915	1.63883e-05	0.01034	0.0127086	RAP-Healthy
KIFC3	M-MDSC	12.8547	1.92806	0.710655	2.71307	0.0066663	0.296692	0.325402	RAP-Healthy
OLFML2B	M-MDSC	4.84425	1.92581	0.712103	2.7044	0.00684277	0.298356	0.326841	RAP-Healthy
SPSB1	M-MDSC	6.35352	1.91752	0.627076	3.05787	0.00222918	0.199251	0.223111	RAP-Healthy
PSPH	M-MDSC	29.4398	1.90727	0.577841	3.30069	0.000964486	0.141713	0.165128	RAP-Healthy
PNMA1	M-MDSC	12.2034	1.89354	0.582739	3.24938	0.00115657	0.156576	0.17917	RAP-Healthy
C15orf48	M-MDSC	8.24447	1.88582	0.948095	1.98906	0.0466946	0.660049	0.671468	RAP-Healthy
VSIG4	M-MDSC	44.8827	1.87482	0.634733	2.95372	0.00313973	0.225845	0.24836	RAP-Healthy
TLE1	M-MDSC	7.18329	1.85844	0.628041	2.95911	0.00308527	0.224257	0.24723	RAP-Healthy
SDC4	M-MDSC	18.6632	1.85576	0.609967	3.0424	0.00234699	0.201987	0.22396	RAP-Healthy
MS4A4A	M-MDSC	91.9434	1.81648	0.391641	4.63813	3.5157e-06	0.00377094	0.00463474	RAP-Healthy
OTUD1	M-MDSC	56.6419	1.81569	0.548292	3.31154	0.000927834	0.138328	0.161067	RAP-Healthy
THBS1	M-MDSC	329.66	1.81375	0.925183	1.96042	0.0499464	0.671089	0.681517	RAP-Healthy
PHLDA2	M-MDSC	14.5028	1.80151	0.658581	2.73544	0.00622974	0.290216	0.31872	RAP-Healthy
SLC9B2	M-MDSC	4.01465	1.78779	0.802292	2.22835	0.0258572	0.543667	0.559936	RAP-Healthy
ZBTB16	M-MDSC	98.9807	1.76657	0.565981	3.12125	0.00180087	0.183436	0.206349	RAP-Healthy
NFIL3	M-MDSC	87.9053	1.74538	0.418298	4.17258	3.01166e-05	0.0156361	0.0192178	RAP-Healthy
C19orf33	M-MDSC	11.8953	1.74521	0.594487	2.93566	0.00332843	0.226575	0.249848	RAP-Healthy
SH3PXD2B	M-MDSC	43.2346	1.74059	0.590676	2.94677	0.00321112	0.225845	0.24836	RAP-Healthy
GPER1	M-MDSC	7.74203	1.72067	0.630583	2.7287	0.00635845	0.290216	0.31872	RAP-Healthy
PDLIM1	M-MDSC	28.2388	1.71916	0.688501	2.49696	0.0125263	0.396491	0.415436	RAP-Healthy
RAB11FIP5	M-MDSC	4.80711	1.70932	0.76309	2.24	0.0250907	0.538747	0.556435	RAP-Healthy
TFPI	M-MDSC	5.03241	1.70729	0.748185	2.28191	0.0224947	0.516655	0.533358	RAP-Healthy
SCD	M-MDSC	5.29636	1.70324	0.769703	2.21286	0.0269076	0.555021	0.569379	RAP-Healthy
HBEGF	M-MDSC	55.9384	1.69134	0.846647	1.99769	0.0457506	0.654978	0.667011	RAP-Healthy
KLF9	M-MDSC	43.2576	1.68816	0.378912	4.45529	8.37816e-06	0.00691263	0.0084961	RAP-Healthy
ASGR2	M-MDSC	249.102	1.66852	0.369716	4.51298	6.39235e-06	0.0057137	0.00702253	RAP-Healthy
NAMPT	M-MDSC	1329.43	1.66304	0.615478	2.70204	0.00689158	0.299268	0.327984	RAP-Healthy
IL10	M-MDSC	5.72145	1.64918	0.636527	2.5909	0.00957251	0.340568	0.36341	RAP-Healthy
VSIG10L	M-MDSC	2.95733	1.64419	0.678894	2.42187	0.0154409	0.439307	0.459497	RAP-Healthy
ANKRD28	M-MDSC	102.79	1.62996	0.682564	2.38799	0.0169407	0.462357	0.483297	RAP-Healthy
H2AW	M-MDSC	8.71647	1.61497	0.530977	3.04151	0.00235394	0.201987	0.22396	RAP-Healthy
IFITM3	M-MDSC	1198.31	1.61104	0.612526	2.63017	0.00853432	0.324607	0.351205	RAP-Healthy
BCL2A1	M-MDSC	345.477	1.608	0.553772	2.90372	0.00368752	0.230949	0.256195	RAP-Healthy
ID2	M-MDSC	314.582	1.60568	0.451897	3.5532	0.000380568	0.0933094	0.11256	RAP-Healthy
TP53INP2	M-MDSC	7.97812	1.59168	0.604963	2.63104	0.00851244	0.324607	0.351205	RAP-Healthy
NPDC1	M-MDSC	6.25802	1.5893	0.602107	2.63957	0.00830114	0.323398	0.351205	RAP-Healthy
ALOX15B	M-MDSC	14.7569	1.57776	0.798134	1.97681	0.048063	0.664335	0.675495	RAP-Healthy
MMP19	M-MDSC	3.81372	1.57721	0.584873	2.69667	0.00700362	0.301495	0.329823	RAP-Healthy
FKBP5	M-MDSC	729.145	1.57198	0.413099	3.80533	0.000141612	0.0474667	0.0583399	RAP-Healthy
MAFB	M-MDSC	632.993	1.56915	0.401969	3.90366	9.47485e-05	0.0376397	0.0462619	RAP-Healthy
H1-5	M-MDSC	6.71703	1.56517	0.6922	2.26115	0.02375	0.527696	0.543858	RAP-Healthy
FLVCR2	M-MDSC	110.643	1.56341	0.273767	5.71073	1.12496e-08	0.000116866	0.000143636	RAP-Healthy
CLEC1B	M-MDSC	16.117	1.56292	0.543821	2.87396	0.00405357	0.237181	0.264361	RAP-Healthy
EHD3	M-MDSC	8.75802	1.55769	0.51763	3.00927	0.00261872	0.211926	0.235665	RAP-Healthy
RGL1	M-MDSC	28.8615	1.54362	0.475786	3.24435	0.00117717	0.156576	0.17917	RAP-Healthy
TCEAL9	M-MDSC	4.28523	1.53746	0.756323	2.03281	0.0420717	0.64328	0.65137	RAP-Healthy
RAB13	M-MDSC	98.639	1.5266	0.434057	3.51704	0.000436393	0.0933094	0.11256	RAP-Healthy
GPR183	M-MDSC	45.0216	1.52158	0.640009	2.37744	0.0174333	0.466308	0.485884	RAP-Healthy
SQLE	M-MDSC	44.9753	1.51419	0.461442	3.28144	0.00103279	0.149699	0.174555	RAP-Healthy
STARD4	M-MDSC	18.8044	1.51408	0.44272	3.41994	0.000626355	0.116265	0.140516	RAP-Healthy
AGFG1	M-MDSC	372.69	1.50599	0.313517	4.80353	1.55892e-06	0.00185788	0.00228347	RAP-Healthy
MAP3K8	M-MDSC	265.626	1.50413	0.381088	3.94694	7.91567e-05	0.0343333	0.0421981	RAP-Healthy
EMP1	M-MDSC	31.1339	1.5021	0.752387	1.99644	0.0458859	0.654978	0.667011	RAP-Healthy
C1QA	M-MDSC	23.3388	1.50094	0.700674	2.14214	0.0321822	0.588432	0.602174	RAP-Healthy
THBD	M-MDSC	27.8119	1.49727	0.447487	3.34594	0.000820031	0.129348	0.150145	RAP-Healthy
EGFL7	M-MDSC	6.53341	1.48376	0.690732	2.1481	0.0317058	0.586593	0.599941	RAP-Healthy
RSAD2	M-MDSC	25.1401	1.48178	0.593965	2.49473	0.0126052	0.396491	0.415436	RAP-Healthy
PTGR1	M-MDSC	4.77501	1.47447	0.641648	2.29795	0.0215647	0.508143	0.524478	RAP-Healthy
CDKN1A	M-MDSC	116.967	1.47333	0.473725	3.11009	0.00187029	0.184043	0.207193	RAP-Healthy
HLX	M-MDSC	69.3697	1.46777	0.282197	5.20122	1.97983e-07	0.000424713	0.000522002	RAP-Healthy
TMEM88	M-MDSC	3.19655	1.46293	0.553585	2.64264	0.00822615	0.323198	0.351103	RAP-Healthy
PROS1	M-MDSC	9.86618	1.44816	0.530702	2.72877	0.00635715	0.290216	0.31872	RAP-Healthy
PRICKLE4	M-MDSC	4.35556	1.4462	0.534632	2.70503	0.00682972	0.298356	0.326841	RAP-Healthy
TRIP10	M-MDSC	4.62496	1.43613	0.624614	2.29923	0.0214919	0.507757	0.52371	RAP-Healthy
ACSL1	M-MDSC	712.367	1.42198	0.51659	2.75264	0.00591177	0.285629	0.314253	RAP-Healthy
DSE	M-MDSC	189.342	1.41658	0.27169	5.21394	1.84871e-07	0.000424713	0.000522002	RAP-Healthy
TRIB1	M-MDSC	95.1673	1.4064	0.433342	3.24546	0.00117261	0.156576	0.17917	RAP-Healthy
JHY	M-MDSC	6.67547	1.40628	0.53391	2.63393	0.00844041	0.324607	0.351205	RAP-Healthy
HTRA1	M-MDSC	20.1373	1.39479	0.487926	2.85862	0.00425492	0.242303	0.270885	RAP-Healthy
CTNNAL1	M-MDSC	7.18293	1.38342	0.681437	2.03016	0.0423407	0.64328	0.651653	RAP-Healthy
C3AR1	M-MDSC	123.886	1.37876	0.562575	2.4508	0.014254	0.422345	0.441106	RAP-Healthy
SLC1A3	M-MDSC	24.6414	1.37829	0.449538	3.06601	0.00216936	0.198267	0.223065	RAP-Healthy
FCGR1B	M-MDSC	66.2645	1.36655	0.431406	3.16766	0.00153673	0.17535	0.194795	RAP-Healthy
ABHD17C	M-MDSC	4.1386	1.3651	0.587765	2.32252	0.0202049	0.498336	0.515719	RAP-Healthy
PRR16	M-MDSC	19.4967	1.36483	0.422491	3.23044	0.00123598	0.159725	0.183078	RAP-Healthy
FGFBP3	M-MDSC	6.57323	1.36471	0.524914	2.59987	0.00932601	0.337257	0.360159	RAP-Healthy
IRAK2	M-MDSC	17.716	1.31991	0.602114	2.19213	0.02837	0.56307	0.578056	RAP-Healthy
PLAC8	M-MDSC	449.309	1.30146	0.424783	3.06383	0.00218523	0.198267	0.223065	RAP-Healthy
AQP9	M-MDSC	231.332	1.29902	0.41668	3.11754	0.00182368	0.183436	0.206349	RAP-Healthy
LDLR	M-MDSC	81.3004	1.29742	0.434153	2.9884	0.00280439	0.216895	0.240946	RAP-Healthy
SPDYA	M-MDSC	66.5198	1.29057	0.381567	3.38229	0.000718842	0.127551	0.149534	RAP-Healthy
NECTIN2	M-MDSC	41.4254	1.28631	0.364849	3.52559	0.000422541	0.0933094	0.11256	RAP-Healthy
GMPR	M-MDSC	19.0387	1.27767	0.64628	1.97696	0.0480456	0.664335	0.675495	RAP-Healthy
JAK3	M-MDSC	118.528	1.26628	0.404597	3.12974	0.00174959	0.183436	0.205937	RAP-Healthy
GADD45B	M-MDSC	167.539	1.26178	0.46445	2.71671	0.00659341	0.295904	0.324332	RAP-Healthy
CHSY1	M-MDSC	77.5571	1.26131	0.246813	5.11036	3.21538e-07	0.000574802	0.000706472	RAP-Healthy
SPRED2	M-MDSC	21.5323	1.2522	0.462152	2.70949	0.00673858	0.297441	0.325402	RAP-Healthy
PIM3	M-MDSC	103.031	1.24297	0.449427	2.76568	0.00568034	0.279483	0.307103	RAP-Healthy
TNFRSF10D	M-MDSC	32.4095	1.24019	0.325774	3.80691	0.000140716	0.0474667	0.0583399	RAP-Healthy
NXT1	M-MDSC	45.3999	1.23991	0.321476	3.85695	0.000114813	0.0439816	0.0540564	RAP-Healthy
SRGAP1	M-MDSC	46.2678	1.23799	0.385272	3.21327	0.00131231	0.165598	0.188295	RAP-Healthy
FMN1	M-MDSC	209.851	1.23711	0.480424	2.57505	0.0100227	0.349687	0.374304	RAP-Healthy
PPP1R3B	M-MDSC	14.0742	1.22093	0.414299	2.94698	0.00320889	0.225845	0.24836	RAP-Healthy
DAB2	M-MDSC	33.5479	1.21701	0.43334	2.80844	0.00497815	0.264335	0.29258	RAP-Healthy
BAG3	M-MDSC	13.3078	1.21354	0.427925	2.83587	0.00457005	0.248824	0.276362	RAP-Healthy
SAMSN1	M-MDSC	374.735	1.21331	0.523961	2.31565	0.0205776	0.500851	0.518566	RAP-Healthy
PTGER2	M-MDSC	90.2168	1.20289	0.386107	3.11543	0.00183679	0.183436	0.206349	RAP-Healthy
IRF2BPL	M-MDSC	39.7161	1.20158	0.335374	3.58282	0.000339905	0.0911455	0.112024	RAP-Healthy
PLEKHG2	M-MDSC	39.6139	1.19275	0.564601	2.11255	0.0346391	0.603612	0.614045	RAP-Healthy
ARL4A	M-MDSC	86.0548	1.17717	0.452507	2.60144	0.00928335	0.337257	0.360159	RAP-Healthy
ARID5B	M-MDSC	86.8719	1.17475	0.447461	2.62537	0.00865549	0.324981	0.351205	RAP-Healthy
LONRF3	M-MDSC	36.7843	1.17022	0.515729	2.26906	0.0232644	0.524501	0.540233	RAP-Healthy
ADARB1	M-MDSC	15.5732	1.16934	0.442603	2.64197	0.00824263	0.323198	0.351103	RAP-Healthy
IFI44	M-MDSC	86.73	1.15123	0.514402	2.23799	0.0252214	0.539665	0.556805	RAP-Healthy
ITGB5	M-MDSC	6.13561	1.14243	0.558885	2.04412	0.0409412	0.641602	0.647226	RAP-Healthy
GAS2L3	M-MDSC	12.66	1.14036	0.444627	2.56475	0.010325	0.35135	0.376959	RAP-Healthy
TRIM7	M-MDSC	33.2434	1.13804	0.360221	3.15929	0.00158156	0.178567	0.198569	RAP-Healthy
MIDN	M-MDSC	200.597	1.13459	0.31919	3.55459	0.000378575	0.0933094	0.11256	RAP-Healthy
EPAS1	M-MDSC	5.59245	1.13409	0.555894	2.04011	0.0413389	0.641602	0.648425	RAP-Healthy
NKG7	M-MDSC	151.332	1.11904	0.570877	1.96022	0.0499701	0.671089	0.681517	RAP-Healthy
TPRG1	M-MDSC	29.407	1.1171	0.396645	2.81638	0.00485688	0.259179	0.288416	RAP-Healthy
KCNJ15	M-MDSC	26.4265	1.11218	0.377551	2.94577	0.00322154	0.225845	0.24836	RAP-Healthy
SAP30	M-MDSC	59.94	1.08446	0.403447	2.68799	0.00718836	0.305962	0.334856	RAP-Healthy
ASPH	M-MDSC	144.243	1.08251	0.316799	3.41701	0.000633126	0.116265	0.140516	RAP-Healthy
TFRC	M-MDSC	55.5585	1.08211	0.308849	3.50368	0.000458872	0.0933094	0.11256	RAP-Healthy
AEN	M-MDSC	5.59188	1.07927	0.46173	2.33745	0.0194157	0.490234	0.509098	RAP-Healthy
CCDC71L	M-MDSC	20.5091	1.07552	0.352968	3.04708	0.00231075	0.201505	0.22396	RAP-Healthy
SERPINB2	M-MDSC	15.938	1.06054	0.488134	2.17264	0.0298071	0.575019	0.587364	RAP-Healthy
TUBB6	M-MDSC	60.6548	1.06041	0.46847	2.26356	0.0236009	0.526285	0.542039	RAP-Healthy
UAP1	M-MDSC	11.486	1.05545	0.468787	2.25144	0.0243577	0.5321	0.549843	RAP-Healthy
H1-3	M-MDSC	81.3339	1.05271	0.376226	2.79809	0.00514064	0.267495	0.294612	RAP-Healthy
PLSCR1	M-MDSC	335.827	1.04702	0.275749	3.79701	0.000146452	0.0476013	0.0585053	RAP-Healthy
UBE2J1	M-MDSC	316.301	1.04654	0.306519	3.41427	0.000639531	0.116265	0.140516	RAP-Healthy
WASF1	M-MDSC	14.9973	1.03479	0.420167	2.46281	0.0137854	0.414915	0.4345	RAP-Healthy
CCR1	M-MDSC	251.102	1.03232	0.293992	3.51139	0.000445768	0.0933094	0.11256	RAP-Healthy
HSPB1	M-MDSC	94.034	1.02521	0.416351	2.46237	0.0138022	0.414915	0.4345	RAP-Healthy
LIMK2	M-MDSC	123.227	1.02365	0.442965	2.3109	0.0208385	0.500851	0.518566	RAP-Healthy
GNA15	M-MDSC	145.856	1.02171	0.34317	2.97728	0.00290814	0.219667	0.242645	RAP-Healthy
PTPRM	M-MDSC	15.3009	1.0206	0.505036	2.02084	0.0432959	0.646786	0.656813	RAP-Healthy
PFKP	M-MDSC	33.9895	1.00996	0.321689	3.13955	0.00169209	0.179696	0.200962	RAP-Healthy
DSC2	M-MDSC	88.591	1.00392	0.431279	2.32777	0.0199245	0.496169	0.514355	RAP-Healthy
ETS2	M-MDSC	222.245	1.00107	0.386558	2.5897	0.0096059	0.340568	0.36341	RAP-Healthy
SNX9	M-MDSC	77.2493	0.999634	0.323208	3.09285	0.00198247	0.189857	0.214221	RAP-Healthy
TWF1	M-MDSC	39.2334	0.998105	0.250072	3.99127	6.57215e-05	0.0306491	0.0376699	RAP-Healthy
PHC2	M-MDSC	161.549	0.996726	0.356391	2.79672	0.00516236	0.267495	0.294612	RAP-Healthy
ZFP36	M-MDSC	1245.03	0.995268	0.46408	2.1446	0.0319845	0.587442	0.601501	RAP-Healthy
KLHL2	M-MDSC	186.922	0.994185	0.273673	3.63274	0.000280423	0.0771234	0.0947901	RAP-Healthy
FCGR1A	M-MDSC	249.682	0.990651	0.386306	2.56442	0.0103348	0.35135	0.376959	RAP-Healthy
SERTAD1	M-MDSC	48.7112	0.98815	0.34635	2.85304	0.00433031	0.242303	0.270991	RAP-Healthy
LONRF1	M-MDSC	46.2527	0.985227	0.469695	2.09759	0.0359416	0.606529	0.616536	RAP-Healthy
MUL1	M-MDSC	23.7482	0.981892	0.483293	2.03167	0.0421871	0.64328	0.65137	RAP-Healthy
ADORA2B	M-MDSC	11.1898	0.981191	0.422801	2.3207	0.0203033	0.498336	0.515719	RAP-Healthy
SPRYD4	M-MDSC	14.2564	0.979837	0.319566	3.06614	0.00216838	0.198267	0.223065	RAP-Healthy
BNIP3	M-MDSC	18.476	0.972738	0.36535	2.66248	0.00775665	0.317986	0.346236	RAP-Healthy
PORCN	M-MDSC	8.86528	0.951959	0.366922	2.59444	0.00947439	0.338741	0.360985	RAP-Healthy
ADAM9	M-MDSC	109.106	0.949943	0.276747	3.43253	0.000597985	0.114535	0.138302	RAP-Healthy
LAIR1	M-MDSC	118.101	0.947391	0.323922	2.92475	0.00344733	0.228156	0.251084	RAP-Healthy
GNG10	M-MDSC	221.655	0.947093	0.294214	3.21906	0.00128612	0.164225	0.188295	RAP-Healthy
PRKAR1B	M-MDSC	19.0313	0.94624	0.47568	1.98924	0.0466751	0.660049	0.671468	RAP-Healthy
CD79B	M-MDSC	14.8548	0.942072	0.440875	2.13682	0.0326123	0.592881	0.606387	RAP-Healthy
CYP51A1	M-MDSC	59.7424	0.939406	0.388973	2.4151	0.0157311	0.445202	0.466029	RAP-Healthy
MERTK	M-MDSC	46.1775	0.936194	0.467037	2.00454	0.0450123	0.651825	0.663288	RAP-Healthy
SMOX	M-MDSC	13.1741	0.926082	0.463054	1.99994	0.0455063	0.654978	0.666566	RAP-Healthy
CD55	M-MDSC	726.782	0.919542	0.29914	3.07395	0.00211247	0.198267	0.22279	RAP-Healthy
SBNO2	M-MDSC	133.817	0.914419	0.447165	2.04493	0.040862	0.641602	0.647226	RAP-Healthy
NIBAN1	M-MDSC	231.691	0.912514	0.304354	2.99819	0.00271585	0.214042	0.237111	RAP-Healthy
UPP1	M-MDSC	231.349	0.908145	0.310065	2.92889	0.00340175	0.227272	0.249848	RAP-Healthy
PGS1	M-MDSC	123.771	0.894978	0.243377	3.67733	0.000235684	0.0698386	0.0858365	RAP-Healthy
TDRD9	M-MDSC	55.805	0.894385	0.452954	1.97456	0.0483182	0.667003	0.676918	RAP-Healthy
INSIG1	M-MDSC	84.7607	0.894292	0.357417	2.50209	0.0123461	0.393608	0.413785	RAP-Healthy
DGKH	M-MDSC	21.1445	0.890592	0.352702	2.52505	0.0115681	0.37871	0.400712	RAP-Healthy
CD163	M-MDSC	563.184	0.884488	0.445445	1.98563	0.0470745	0.662119	0.673064	RAP-Healthy
TRIM25	M-MDSC	178.083	0.882643	0.32345	2.72884	0.00635576	0.290216	0.31872	RAP-Healthy
TIMP1	M-MDSC	1016.47	0.881057	0.385787	2.28379	0.0223837	0.51521	0.532402	RAP-Healthy
ZDHHC20	M-MDSC	422.226	0.879217	0.200543	4.38419	1.1642e-05	0.0078045	0.00959228	RAP-Healthy
VNN3	M-MDSC	24.0701	0.874356	0.313577	2.78833	0.00529812	0.269325	0.295954	RAP-Healthy
TEX2	M-MDSC	51.1988	0.868651	0.361063	2.40582	0.0161363	0.447982	0.470381	RAP-Healthy
MAFK	M-MDSC	15.9361	0.868492	0.336089	2.58412	0.00976292	0.344464	0.367727	RAP-Healthy
RUBCNL	M-MDSC	21.1586	0.857275	0.337681	2.53871	0.0111261	0.368733	0.392611	RAP-Healthy
MVD	M-MDSC	29.0645	0.854627	0.370971	2.30376	0.0212362	0.505053	0.521334	RAP-Healthy
GASK1B	M-MDSC	263.786	0.848207	0.294429	2.88085	0.00396606	0.237181	0.264063	RAP-Healthy
GPRIN3	M-MDSC	69.8974	0.847472	0.42177	2.00932	0.0445029	0.649138	0.661269	RAP-Healthy
NRG1	M-MDSC	418.46	0.843034	0.349354	2.41312	0.0158165	0.445507	0.466712	RAP-Healthy
NEDD4	M-MDSC	19.8274	0.840712	0.386879	2.17306	0.0297758	0.575019	0.587364	RAP-Healthy
AK4	M-MDSC	13.4376	0.829517	0.342494	2.42199	0.0154358	0.439307	0.459497	RAP-Healthy
DPH3	M-MDSC	98.9108	0.828595	0.327795	2.52779	0.0114784	0.377661	0.400318	RAP-Healthy
CCND3	M-MDSC	345.684	0.824819	0.297294	2.77442	0.00553003	0.274607	0.3025	RAP-Healthy
MAPKAPK2	M-MDSC	96.5287	0.822279	0.253091	3.24895	0.00115831	0.156576	0.17917	RAP-Healthy
SLC38A1	M-MDSC	10.9927	0.82177	0.402922	2.03953	0.0413974	0.641602	0.648425	RAP-Healthy
LZTS2	M-MDSC	5.9977	0.81816	0.410026	1.99539	0.0460009	0.654978	0.667011	RAP-Healthy
ALCAM	M-MDSC	100.07	0.817181	0.341068	2.39594	0.0165777	0.454762	0.478213	RAP-Healthy
CREB5	M-MDSC	469.206	0.816923	0.25909	3.15305	0.00161576	0.179101	0.199745	RAP-Healthy
PER2	M-MDSC	29.6773	0.816408	0.317372	2.5724	0.0100996	0.349687	0.37441	RAP-Healthy
GLUL	M-MDSC	483.775	0.816374	0.305555	2.67177	0.00754516	0.31613	0.346236	RAP-Healthy
ELL2	M-MDSC	50.1192	0.816071	0.195754	4.16886	3.06132e-05	0.0156361	0.0192178	RAP-Healthy
CD63	M-MDSC	666.486	0.814191	0.280607	2.90154	0.00371335	0.230949	0.256195	RAP-Healthy
STOM	M-MDSC	87.57	0.81335	0.326804	2.4888	0.0128175	0.400819	0.420332	RAP-Healthy
MXD1	M-MDSC	275.704	0.810944	0.387691	2.09173	0.0364629	0.611517	0.620842	RAP-Healthy
EAF1	M-MDSC	81.4454	0.80847	0.328357	2.46217	0.0138099	0.414915	0.4345	RAP-Healthy
GK	M-MDSC	147.407	0.803974	0.306677	2.62156	0.0087528	0.325981	0.351205	RAP-Healthy
SYT11	M-MDSC	30.5042	0.803834	0.274444	2.92895	0.00340109	0.227272	0.249848	RAP-Healthy
ZFYVE28	M-MDSC	16.4721	0.802275	0.409144	1.96086	0.0498948	0.671089	0.681517	RAP-Healthy
SPHK1	M-MDSC	27.7001	0.795787	0.359432	2.21401	0.0268279	0.554895	0.569068	RAP-Healthy
DDAH2	M-MDSC	78.8332	0.79361	0.312098	2.54282	0.010996	0.367425	0.391786	RAP-Healthy
ATP13A3	M-MDSC	135.582	0.788786	0.320835	2.45854	0.0139504	0.416801	0.436835	RAP-Healthy
DYSF	M-MDSC	306.623	0.78875	0.39122	2.01613	0.0437867	0.649138	0.660458	RAP-Healthy
KLF4	M-MDSC	191.905	0.78739	0.32988	2.3869	0.0169913	0.462559	0.483297	RAP-Healthy
TTC7B	M-MDSC	14.3381	0.785265	0.399756	1.96436	0.0494883	0.669371	0.679587	RAP-Healthy
MAPK6	M-MDSC	81.9466	0.784128	0.254586	3.08001	0.00206995	0.19648	0.220066	RAP-Healthy
HDGFL3	M-MDSC	8.92301	0.781448	0.396139	1.97266	0.0485345	0.667412	0.677786	RAP-Healthy
ANPEP	M-MDSC	253.541	0.780672	0.377279	2.06922	0.0385256	0.62445	0.633517	RAP-Healthy
LDHA	M-MDSC	464.105	0.773511	0.284148	2.72221	0.00648466	0.293479	0.322594	RAP-Healthy
IRS2	M-MDSC	210.129	0.766351	0.31063	2.46709	0.0136217	0.414915	0.4345	RAP-Healthy
TPM4	M-MDSC	716.034	0.764519	0.380387	2.00985	0.0444476	0.649138	0.661269	RAP-Healthy
CR1	M-MDSC	248.571	0.757587	0.309487	2.44788	0.0143701	0.424611	0.443656	RAP-Healthy
CDKN2D	M-MDSC	178.853	0.756656	0.333149	2.27122	0.0231335	0.523947	0.540233	RAP-Healthy
TG	M-MDSC	18.5987	0.756099	0.358959	2.10637	0.0351722	0.603612	0.614045	RAP-Healthy
PGRMC1	M-MDSC	78.504	0.755355	0.384527	1.96438	0.0494864	0.669371	0.679587	RAP-Healthy
GYG1	M-MDSC	185.78	0.754453	0.264054	2.8572	0.00427399	0.242303	0.270885	RAP-Healthy
SLC25A37	M-MDSC	258.984	0.751431	0.266562	2.81898	0.0048177	0.258373	0.287383	RAP-Healthy
FLOT1	M-MDSC	292.377	0.745747	0.250823	2.9732	0.00294712	0.220535	0.242763	RAP-Healthy
METRNL	M-MDSC	89.6809	0.734738	0.361314	2.03352	0.0420003	0.64328	0.65137	RAP-Healthy
SRF	M-MDSC	37.2752	0.733354	0.24249	3.02427	0.00249233	0.205636	0.228169	RAP-Healthy
PAPSS2	M-MDSC	36.9658	0.730607	0.358834	2.03606	0.0417447	0.64328	0.650497	RAP-Healthy
SPATA1	M-MDSC	13.2447	0.723031	0.277736	2.6033	0.00923313	0.337257	0.360159	RAP-Healthy
TUBA1A	M-MDSC	550.809	0.722056	0.295512	2.44341	0.0145494	0.4263	0.446057	RAP-Healthy
CCR2	M-MDSC	250.365	0.721182	0.311154	2.31776	0.0204623	0.49995	0.517762	RAP-Healthy
PNP	M-MDSC	103.913	0.718785	0.273037	2.63255	0.00847467	0.324607	0.351205	RAP-Healthy
H2AJ	M-MDSC	364.55	0.713904	0.312236	2.28642	0.0222295	0.51521	0.532402	RAP-Healthy
FAM20C	M-MDSC	49.9198	0.713819	0.338219	2.11052	0.0348134	0.603612	0.614045	RAP-Healthy
KPTN	M-MDSC	9.90265	0.71333	0.346803	2.05687	0.0396984	0.631759	0.640568	RAP-Healthy
ZBTB43	M-MDSC	63.0793	0.713299	0.317807	2.24444	0.024804	0.538067	0.555018	RAP-Healthy
BATF	M-MDSC	64.7658	0.712751	0.297888	2.39268	0.0167258	0.457657	0.480385	RAP-Healthy
IDI1	M-MDSC	75.3184	0.712736	0.264439	2.69527	0.0070331	0.301495	0.329823	RAP-Healthy
SMIM3	M-MDSC	59.9894	0.711893	0.315388	2.2572	0.0239958	0.530164	0.547563	RAP-Healthy
SLC16A7	M-MDSC	93.3276	0.711205	0.245653	2.89517	0.00378958	0.230949	0.256195	RAP-Healthy
PTPN2	M-MDSC	340.198	0.704871	0.146672	4.80576	1.54162e-06	0.00185788	0.00228347	RAP-Healthy
PAFAH1B3	M-MDSC	42.6082	0.704455	0.274762	2.56387	0.0103512	0.35135	0.376959	RAP-Healthy
USB1	M-MDSC	77.6055	0.703208	0.273337	2.57268	0.0100915	0.349687	0.37441	RAP-Healthy
FPR2	M-MDSC	89.6923	0.700763	0.34642	2.02287	0.0430867	0.64636	0.655903	RAP-Healthy
UBE2F	M-MDSC	177.414	0.698288	0.255508	2.73294	0.00627717	0.290216	0.31872	RAP-Healthy
IFI16	M-MDSC	407.491	0.695336	0.236533	2.9397	0.00328532	0.226366	0.249438	RAP-Healthy
PTPN1	M-MDSC	187.621	0.687532	0.205043	3.35311	0.000799098	0.129348	0.150145	RAP-Healthy
BCL6	M-MDSC	266.749	0.687302	0.300089	2.29032	0.0220025	0.513327	0.529756	RAP-Healthy
ACAT2	M-MDSC	36.8948	0.686819	0.306664	2.23964	0.0251141	0.538747	0.556435	RAP-Healthy
B4GALT5	M-MDSC	124.008	0.686469	0.234854	2.92296	0.00346722	0.228156	0.251145	RAP-Healthy
CHCHD7	M-MDSC	108.355	0.685097	0.289878	2.3634	0.018108	0.477309	0.496498	RAP-Healthy
PPP1R15B	M-MDSC	79.8859	0.684876	0.268028	2.55524	0.0106116	0.356802	0.38222	RAP-Healthy
NDST2	M-MDSC	68.0886	0.684052	0.26606	2.57105	0.0101392	0.349687	0.37441	RAP-Healthy
FAM8A1	M-MDSC	23.5825	0.683379	0.336689	2.0297	0.0423867	0.64328	0.651653	RAP-Healthy
TUBA1B	M-MDSC	354.248	0.681051	0.202977	3.35531	0.000792769	0.129348	0.150145	RAP-Healthy
SH2B2	M-MDSC	51.7931	0.677571	0.29339	2.30945	0.0209184	0.500851	0.518566	RAP-Healthy
TMEM38B	M-MDSC	23.0621	0.67448	0.307454	2.19376	0.0282526	0.56307	0.578056	RAP-Healthy
B4GALT4	M-MDSC	20.1568	0.66736	0.331577	2.01268	0.0441481	0.649138	0.660739	RAP-Healthy
SREBF2	M-MDSC	155.754	0.665018	0.232686	2.858	0.00426318	0.242303	0.270885	RAP-Healthy
TLR2	M-MDSC	550.626	0.664681	0.189778	3.50241	0.000461067	0.0933094	0.11256	RAP-Healthy
SIPA1L2	M-MDSC	40.2613	0.663614	0.315521	2.10323	0.0354452	0.603786	0.614045	RAP-Healthy
TMEM39A	M-MDSC	48.0705	0.663205	0.307641	2.15578	0.0311012	0.583608	0.597583	RAP-Healthy
PRELID3B	M-MDSC	44.1508	0.660768	0.311206	2.12325	0.0337328	0.597456	0.608919	RAP-Healthy
SWAP70	M-MDSC	141.516	0.659037	0.297301	2.21673	0.0266413	0.553787	0.567386	RAP-Healthy
SPATA5L1	M-MDSC	22.9361	0.657008	0.3051	2.15341	0.0312861	0.583608	0.597583	RAP-Healthy
TMEM167A	M-MDSC	422.921	0.656016	0.245372	2.67355	0.00750526	0.315692	0.34595	RAP-Healthy
SNRNP27	M-MDSC	73.0211	0.655026	0.29119	2.24948	0.0244819	0.533725	0.551701	RAP-Healthy
UBAP1	M-MDSC	213.752	0.654541	0.24513	2.67018	0.00758111	0.316401	0.346236	RAP-Healthy
PRAF2	M-MDSC	14.8363	0.653898	0.331659	1.9716	0.0486554	0.667747	0.678578	RAP-Healthy
CNBD2	M-MDSC	11.198	0.653118	0.313143	2.08569	0.037007	0.615407	0.624431	RAP-Healthy
GNE	M-MDSC	25.4335	0.651626	0.294902	2.20964	0.0271304	0.557111	0.572245	RAP-Healthy
DDA1	M-MDSC	64.9708	0.651447	0.267021	2.43968	0.0147003	0.42723	0.447562	RAP-Healthy
JMJD6	M-MDSC	62.8718	0.651277	0.295266	2.20573	0.0274028	0.558787	0.574326	RAP-Healthy
AP1S1	M-MDSC	48.1973	0.65121	0.302331	2.15396	0.031243	0.583608	0.597583	RAP-Healthy
TOR4A	M-MDSC	47.9319	0.650409	0.306459	2.12234	0.0338096	0.597456	0.608919	RAP-Healthy
CPT1A	M-MDSC	149.409	0.640793	0.262573	2.44044	0.0146693	0.42723	0.447562	RAP-Healthy
CLEC4D	M-MDSC	85.3908	0.626019	0.297443	2.10467	0.0353199	0.603786	0.614045	RAP-Healthy
F5	M-MDSC	113.869	0.622685	0.283214	2.19864	0.0279034	0.561311	0.577337	RAP-Healthy
HIF1A	M-MDSC	665.028	0.620883	0.302273	2.05405	0.0399711	0.634216	0.643066	RAP-Healthy
RNF11	M-MDSC	90.8738	0.618409	0.294728	2.09824	0.0358841	0.606529	0.616536	RAP-Healthy
ZNF274	M-MDSC	25.8337	0.615631	0.281336	2.18824	0.0286523	0.56307	0.578827	RAP-Healthy
GLYCTK	M-MDSC	37.0514	0.615437	0.294502	2.08976	0.0366397	0.612145	0.621649	RAP-Healthy
RNF149	M-MDSC	792.819	0.61496	0.166285	3.69823	0.000217106	0.0671402	0.08252	RAP-Healthy
PPP1CB	M-MDSC	394.499	0.613913	0.288295	2.12946	0.0332162	0.595328	0.608734	RAP-Healthy
EID2	M-MDSC	14.1911	0.611931	0.290006	2.11006	0.0348528	0.603612	0.614045	RAP-Healthy
BCL10	M-MDSC	89.0025	0.611802	0.236293	2.58917	0.00962074	0.340568	0.36341	RAP-Healthy
ZFP36L1	M-MDSC	813.518	0.610379	0.260271	2.34516	0.0190187	0.488787	0.507303	RAP-Healthy
GCA	M-MDSC	692.174	0.607148	0.228778	2.65387	0.00795754	0.320874	0.348519	RAP-Healthy
CEMIP2	M-MDSC	163.103	0.603559	0.201443	2.99618	0.00273389	0.214042	0.237111	RAP-Healthy
SOCS6	M-MDSC	30.3154	0.60091	0.280729	2.14053	0.0323119	0.589417	0.603353	RAP-Healthy
TMED8	M-MDSC	66.5586	0.60007	0.283421	2.11724	0.0342394	0.603439	0.614037	RAP-Healthy
MTHFD2	M-MDSC	122.298	0.594499	0.227192	2.61673	0.00887769	0.327224	0.351455	RAP-Healthy
SAYSD1	M-MDSC	23.745	0.593736	0.241032	2.46331	0.0137662	0.414915	0.4345	RAP-Healthy
MAN1A1	M-MDSC	142.463	0.590453	0.280285	2.10661	0.0351511	0.603612	0.614045	RAP-Healthy
OXSR1	M-MDSC	130.862	0.589917	0.283978	2.07733	0.0377711	0.62137	0.630839	RAP-Healthy
PHF11	M-MDSC	177.462	0.589253	0.255118	2.30973	0.0209029	0.500851	0.518566	RAP-Healthy
SH3GLB1	M-MDSC	315.227	0.589101	0.19414	3.03441	0.00241007	0.202339	0.22417	RAP-Healthy
FCGR2A	M-MDSC	336.875	0.588547	0.197278	2.98334	0.00285122	0.216895	0.240946	RAP-Healthy
LDLRAP1	M-MDSC	22.144	0.588287	0.284326	2.06906	0.0385406	0.62445	0.633517	RAP-Healthy
SMAD1	M-MDSC	36.2108	0.58814	0.290574	2.02406	0.0429636	0.646323	0.655544	RAP-Healthy
LYAR	M-MDSC	90.5074	0.58797	0.214877	2.73631	0.00621319	0.290216	0.31872	RAP-Healthy
GOLPH3	M-MDSC	172.4	0.587846	0.176447	3.33157	0.000863575	0.132324	0.153845	RAP-Healthy
VCAN	M-MDSC	7919.34	0.586398	0.197476	2.96946	0.0029832	0.220535	0.242763	RAP-Healthy
UBE2D1	M-MDSC	372.36	0.581773	0.217217	2.67831	0.00739957	0.312471	0.342275	RAP-Healthy
IFNGR2	M-MDSC	639.462	0.580952	0.21163	2.74513	0.00604864	0.28707	0.316426	RAP-Healthy
RWDD3	M-MDSC	52.9589	0.579522	0.288683	2.00747	0.0446994	0.649656	0.662104	RAP-Healthy
MGAT4A	M-MDSC	74.9611	0.579136	0.217634	2.66105	0.00778971	0.317986	0.346236	RAP-Healthy
PNPLA8	M-MDSC	152.107	0.576765	0.234887	2.4555	0.0140689	0.419176	0.437614	RAP-Healthy
PTBP2	M-MDSC	103.37	0.564609	0.236901	2.38331	0.0171579	0.464289	0.484256	RAP-Healthy
TCF4	M-MDSC	88.788	0.563854	0.27379	2.05944	0.0394518	0.630641	0.638935	RAP-Healthy
UBA6	M-MDSC	114.471	0.553666	0.170917	3.23938	0.0011979	0.156691	0.179453	RAP-Healthy
ACAA2	M-MDSC	111.062	0.551908	0.19431	2.84035	0.00450647	0.247879	0.275513	RAP-Healthy
CCDC90B	M-MDSC	69.8217	0.551829	0.251173	2.19701	0.0280197	0.561311	0.577337	RAP-Healthy
TAF13	M-MDSC	46.2286	0.549347	0.236279	2.32499	0.0200727	0.497227	0.515719	RAP-Healthy
PURB	M-MDSC	43.1593	0.538978	0.207096	2.60256	0.00925317	0.337257	0.360159	RAP-Healthy
ACTB	M-MDSC	25910.9	0.537609	0.247036	2.17623	0.0295377	0.572915	0.585059	RAP-Healthy
PLIN3	M-MDSC	243.91	0.537152	0.259159	2.07267	0.0382027	0.622739	0.631902	RAP-Healthy
MYL6	M-MDSC	4089.86	0.53701	0.267268	2.00926	0.0445098	0.649138	0.661269	RAP-Healthy
TPST2	M-MDSC	111.318	0.534635	0.2611	2.04762	0.0405968	0.640006	0.646959	RAP-Healthy
RASA2	M-MDSC	189.45	0.532969	0.221501	2.40616	0.016121	0.447982	0.470381	RAP-Healthy
STAT3	M-MDSC	368.492	0.532392	0.174637	3.04856	0.0022994	0.201505	0.22396	RAP-Healthy
HAVCR2	M-MDSC	83.0059	0.526445	0.210886	2.49634	0.0125481	0.396491	0.415436	RAP-Healthy
ALPK1	M-MDSC	122.677	0.524806	0.257357	2.03921	0.0414289	0.641602	0.648425	RAP-Healthy
KIF2A	M-MDSC	174.588	0.52455	0.247938	2.11565	0.0343745	0.603439	0.614037	RAP-Healthy
SERTAD3	M-MDSC	64.6803	0.524071	0.244335	2.14489	0.0319616	0.587442	0.601501	RAP-Healthy
ELOF1	M-MDSC	65.1587	0.523431	0.233295	2.24364	0.0248555	0.538067	0.555018	RAP-Healthy
STRADB	M-MDSC	24.1371	0.521081	0.246824	2.11114	0.0347599	0.603612	0.614045	RAP-Healthy
HMGB2	M-MDSC	430.774	0.520245	0.21966	2.36841	0.0178647	0.475072	0.494724	RAP-Healthy
TACO1	M-MDSC	35.2178	0.516648	0.242661	2.12909	0.0332465	0.595328	0.608734	RAP-Healthy
CD53	M-MDSC	479.88	0.515435	0.152655	3.37646	0.000734238	0.127551	0.149534	RAP-Healthy
ANXA1	M-MDSC	2080.26	0.508527	0.252752	2.01196	0.0442242	0.649138	0.661007	RAP-Healthy
HPRT1	M-MDSC	76.9483	0.508452	0.256396	1.98307	0.0473594	0.662578	0.673064	RAP-Healthy
SLC11A1	M-MDSC	662.65	0.507136	0.240857	2.10555	0.0352435	0.603786	0.614045	RAP-Healthy
CALM3	M-MDSC	486.29	0.506959	0.24986	2.02897	0.0424615	0.64328	0.651653	RAP-Healthy
TAB3	M-MDSC	32.3127	0.506694	0.226681	2.23527	0.0253997	0.540792	0.558323	RAP-Healthy
MAPK1IP1L	M-MDSC	154.517	0.505609	0.187664	2.69422	0.0070553	0.301495	0.329823	RAP-Healthy
XPNPEP1	M-MDSC	72.818	0.503686	0.236927	2.12592	0.0335103	0.597096	0.608919	RAP-Healthy
AGPAT1	M-MDSC	46.5824	0.49985	0.221529	2.25637	0.0240477	0.530164	0.547563	RAP-Healthy
SHFL	M-MDSC	62.7802	0.495624	0.217279	2.28105	0.0225455	0.516716	0.5335	RAP-Healthy
ATP1A1	M-MDSC	234.053	0.488618	0.211207	2.31345	0.0206977	0.500851	0.518566	RAP-Healthy
SLC22A4	M-MDSC	40.2409	0.486821	0.207637	2.34458	0.0190484	0.488787	0.507303	RAP-Healthy
SIRPA	M-MDSC	255.471	0.482842	0.206506	2.33815	0.0193794	0.490234	0.509098	RAP-Healthy
BLOC1S6	M-MDSC	157.901	0.481693	0.181124	2.65946	0.00782661	0.317986	0.346236	RAP-Healthy
CSGALNACT2	M-MDSC	319.029	0.481201	0.183184	2.62688	0.00861723	0.324981	0.351205	RAP-Healthy
PSME4	M-MDSC	102.168	0.479768	0.171193	2.8025	0.00507077	0.267289	0.293936	RAP-Healthy
PSMA6	M-MDSC	437.237	0.475225	0.20864	2.27773	0.0227425	0.519013	0.535111	RAP-Healthy
HNRNPLL	M-MDSC	51.2633	0.470841	0.232871	2.0219	0.0431871	0.646481	0.656345	RAP-Healthy
VAPA	M-MDSC	430.949	0.468413	0.172278	2.71894	0.00654912	0.295151	0.32336	RAP-Healthy
ATG3	M-MDSC	453.491	0.463376	0.226342	2.04724	0.0406343	0.640006	0.646959	RAP-Healthy
ATP6V1D	M-MDSC	119.819	0.463175	0.23273	1.99018	0.0465713	0.660049	0.671468	RAP-Healthy
GABPB1	M-MDSC	48.7461	0.462181	0.228475	2.02289	0.0430845	0.64636	0.655903	RAP-Healthy
ABHD13	M-MDSC	58.0306	0.460891	0.231964	1.98691	0.0469323	0.661492	0.673064	RAP-Healthy
FAM20B	M-MDSC	41.3989	0.460886	0.160336	2.8745	0.00404664	0.237181	0.264361	RAP-Healthy
DNTTIP2	M-MDSC	132.071	0.460543	0.234359	1.96512	0.0494002	0.669371	0.679587	RAP-Healthy
KBTBD2	M-MDSC	83.7141	0.459183	0.208978	2.19728	0.0280008	0.561311	0.577337	RAP-Healthy
MAP2K1	M-MDSC	262.151	0.457082	0.219408	2.08325	0.0372287	0.618135	0.626802	RAP-Healthy
ARFGAP3	M-MDSC	126.274	0.455777	0.227641	2.00217	0.0452661	0.654108	0.665179	RAP-Healthy
ZYX	M-MDSC	925.356	0.451145	0.228061	1.97817	0.0479094	0.664335	0.675495	RAP-Healthy
ACVR1B	M-MDSC	62.2009	0.450395	0.198751	2.26613	0.0234436	0.52496	0.541256	RAP-Healthy
LGALS8	M-MDSC	136.107	0.447524	0.195919	2.28423	0.0223578	0.51521	0.532402	RAP-Healthy
CHMP5	M-MDSC	131.693	0.442947	0.225078	1.96797	0.0490715	0.668518	0.679396	RAP-Healthy
RLF	M-MDSC	113.012	0.442631	0.185992	2.37984	0.01732	0.465598	0.485806	RAP-Healthy
YIPF1	M-MDSC	49.0877	0.427093	0.196805	2.17013	0.0299968	0.57764	0.59022	RAP-Healthy
RIOK3	M-MDSC	302.119	0.423684	0.163101	2.59769	0.00938539	0.337767	0.360159	RAP-Healthy
UBE2E3	M-MDSC	175.349	0.422506	0.201288	2.09901	0.0358162	0.606529	0.616403	RAP-Healthy
CCDC186	M-MDSC	96.1756	0.421414	0.200734	2.09936	0.0357852	0.606529	0.616403	RAP-Healthy
SGMS1	M-MDSC	235.193	0.421256	0.200269	2.10345	0.0354263	0.603786	0.614045	RAP-Healthy
MPP1	M-MDSC	267.385	0.419637	0.210984	1.98895	0.0467068	0.660049	0.671468	RAP-Healthy
EIF2AK1	M-MDSC	128.769	0.417175	0.168631	2.47389	0.0133652	0.41194	0.431847	RAP-Healthy
ARF1	M-MDSC	568.902	0.410281	0.191405	2.14353	0.0320707	0.588017	0.602174	RAP-Healthy
ATP11B	M-MDSC	179.228	0.407448	0.197391	2.06416	0.0390024	0.629082	0.637136	RAP-Healthy
SLC66A2	M-MDSC	92.9355	0.406584	0.204935	1.98396	0.0472599	0.662578	0.673064	RAP-Healthy
DOK3	M-MDSC	205.126	0.402738	0.191114	2.10732	0.0350897	0.603612	0.614045	RAP-Healthy
RBM47	M-MDSC	866.058	0.402036	0.19308	2.08222	0.0373222	0.61873	0.627575	RAP-Healthy
CLIC1	M-MDSC	1939.52	0.401586	0.198126	2.02693	0.0426699	0.643709	0.652572	RAP-Healthy
RAB1A	M-MDSC	267.077	0.401577	0.184229	2.17977	0.0292744	0.570077	0.583454	RAP-Healthy
BET1L	M-MDSC	40.9607	0.400758	0.197701	2.02709	0.0426529	0.643709	0.652572	RAP-Healthy
TXNL1	M-MDSC	164.032	0.399609	0.200227	1.99578	0.0459579	0.654978	0.667011	RAP-Healthy
PPP1R18	M-MDSC	338.547	0.390849	0.17829	2.19222	0.0283639	0.56307	0.578056	RAP-Healthy
MAGT1	M-MDSC	86.5012	0.388945	0.127481	3.05101	0.00228074	0.201505	0.22396	RAP-Healthy
GAB2	M-MDSC	531.9	0.388816	0.180515	2.15393	0.031246	0.583608	0.597583	RAP-Healthy
ZFAND5	M-MDSC	400.884	0.382449	0.191591	1.99617	0.0459149	0.654978	0.667011	RAP-Healthy
FDFT1	M-MDSC	254.932	0.379802	0.191878	1.97939	0.0477717	0.664335	0.675495	RAP-Healthy
VPS26A	M-MDSC	108.842	0.37167	0.172951	2.14899	0.031635	0.586593	0.599941	RAP-Healthy
TBC1D15	M-MDSC	90.3557	0.36569	0.17142	2.13331	0.0328996	0.595078	0.607445	RAP-Healthy
NAPG	M-MDSC	91.662	0.364633	0.159596	2.28472	0.0223294	0.51521	0.532402	RAP-Healthy
SPPL2A	M-MDSC	186.364	0.363153	0.157247	2.30944	0.0209191	0.500851	0.518566	RAP-Healthy
HSF1	M-MDSC	92.3203	0.362163	0.174331	2.07744	0.037761	0.62137	0.630839	RAP-Healthy
RTN4	M-MDSC	621.998	0.360225	0.176383	2.04229	0.0411231	0.641602	0.648241	RAP-Healthy
FYTTD1	M-MDSC	106.346	0.356443	0.158897	2.24323	0.0248817	0.538067	0.555018	RAP-Healthy
ACSL4	M-MDSC	246.441	0.355566	0.166356	2.13738	0.0325668	0.592881	0.606387	RAP-Healthy
TBK1	M-MDSC	95.4979	0.354847	0.176483	2.01066	0.0443617	0.649138	0.661269	RAP-Healthy
CSNK1A1	M-MDSC	435.752	0.350591	0.1125	3.11636	0.00183101	0.183436	0.206349	RAP-Healthy
DICER1	M-MDSC	309.843	0.345808	0.141007	2.45242	0.0141898	0.421605	0.44015	RAP-Healthy
ATF6	M-MDSC	203.257	0.345767	0.147272	2.34782	0.0188836	0.486888	0.506604	RAP-Healthy
ILK	M-MDSC	201.254	0.345624	0.158009	2.18737	0.0287152	0.56307	0.578827	RAP-Healthy
TMOD3	M-MDSC	405.895	0.34112	0.145947	2.33728	0.0194247	0.490234	0.509098	RAP-Healthy
ANKLE2	M-MDSC	92.6113	0.337848	0.163821	2.0623	0.0391788	0.629534	0.637647	RAP-Healthy
SERINC3	M-MDSC	168.718	0.337019	0.169964	1.98289	0.0473799	0.662578	0.673064	RAP-Healthy
ITGB1	M-MDSC	364.897	0.335622	0.158091	2.12297	0.0337563	0.597456	0.608919	RAP-Healthy
STAU1	M-MDSC	183.948	0.332529	0.154191	2.15661	0.0310361	0.583608	0.597583	RAP-Healthy
TUT7	M-MDSC	360.945	0.33095	0.124435	2.65962	0.00782292	0.317986	0.346236	RAP-Healthy
CLIP1	M-MDSC	231.321	0.328736	0.15254	2.15508	0.0311554	0.583608	0.597583	RAP-Healthy
RBM8A	M-MDSC	285.261	0.328508	0.166879	1.96854	0.0490061	0.668518	0.679396	RAP-Healthy
FNDC3B	M-MDSC	563.533	0.321929	0.152571	2.11003	0.0348556	0.603612	0.614045	RAP-Healthy
UBXN2B	M-MDSC	90.5414	0.319565	0.153069	2.08771	0.0368237	0.613309	0.623167	RAP-Healthy
XRN2	M-MDSC	504.934	0.311821	0.146925	2.12232	0.0338109	0.597456	0.608919	RAP-Healthy
TRA2B	M-MDSC	306.868	0.311624	0.144374	2.15844	0.0308933	0.583608	0.597583	RAP-Healthy
SYK	M-MDSC	858.883	0.299357	0.0977696	3.06186	0.00219968	0.198267	0.223065	RAP-Healthy
CDK11B	M-MDSC	107.748	0.297828	0.150277	1.98186	0.047495	0.662984	0.673064	RAP-Healthy
YTHDF2	M-MDSC	141.614	0.291646	0.13684	2.13129	0.0330653	0.595165	0.608225	RAP-Healthy
HDAC1	M-MDSC	119.462	0.289413	0.147305	1.96472	0.0494469	0.669371	0.679587	RAP-Healthy
HADHB	M-MDSC	213.448	0.28338	0.136656	2.07367	0.0381104	0.622492	0.631902	RAP-Healthy
ZNF207	M-MDSC	285.223	0.260843	0.115216	2.26395	0.0235771	0.526285	0.542039	RAP-Healthy
PRDM2	M-MDSC	158.518	-0.308706	0.140908	-2.19084	0.0284636	0.56307	0.578176	RAP-Healthy
ANAPC5	M-MDSC	185.555	-0.315206	0.134089	-2.35072	0.018737	0.484272	0.505132	RAP-Healthy
TBC1D22A	M-MDSC	341.39	-0.320173	0.158374	-2.02162	0.0432153	0.646481	0.656345	RAP-Healthy
RAF1	M-MDSC	193.32	-0.320521	0.151003	-2.12261	0.0337862	0.597456	0.608919	RAP-Healthy
KLF13	M-MDSC	216.14	-0.322978	0.143142	-2.25634	0.0240491	0.530164	0.547563	RAP-Healthy
FRY	M-MDSC	376.31	-0.336739	0.171344	-1.96528	0.0493814	0.669371	0.679587	RAP-Healthy
IL16	M-MDSC	117.124	-0.337207	0.162453	-2.07572	0.0379201	0.621404	0.630839	RAP-Healthy
TRAPPC12	M-MDSC	99.4747	-0.338003	0.168337	-2.0079	0.0446539	0.649656	0.662104	RAP-Healthy
EXOC3	M-MDSC	89.6849	-0.36139	0.162087	-2.2296	0.0257737	0.543667	0.559936	RAP-Healthy
NCK1	M-MDSC	96.9003	-0.369298	0.171228	-2.15676	0.0310244	0.583608	0.597583	RAP-Healthy
RASSF3	M-MDSC	349.825	-0.380262	0.193177	-1.96846	0.0490149	0.668518	0.679396	RAP-Healthy
SLC31A1	M-MDSC	83.6558	-0.380352	0.187886	-2.02438	0.0429315	0.646323	0.655544	RAP-Healthy
FLI1	M-MDSC	408.384	-0.380765	0.186125	-2.04574	0.0407815	0.641381	0.647226	RAP-Healthy
RABGAP1	M-MDSC	142.778	-0.388162	0.164703	-2.35674	0.0184361	0.480818	0.50112	RAP-Healthy
TNRC6B	M-MDSC	396.323	-0.402153	0.185876	-2.16355	0.030499	0.583608	0.597232	RAP-Healthy
HEXA	M-MDSC	150.088	-0.405942	0.193552	-2.09733	0.0359642	0.606529	0.616536	RAP-Healthy
SRPK2	M-MDSC	380.457	-0.406498	0.201898	-2.01338	0.0440742	0.649138	0.660739	RAP-Healthy
HERC4	M-MDSC	180.931	-0.40809	0.196383	-2.07803	0.0377068	0.62137	0.630839	RAP-Healthy
AOAH	M-MDSC	1330.26	-0.408414	0.190143	-2.14793	0.0317195	0.586593	0.599941	RAP-Healthy
TRIM13	M-MDSC	36.284	-0.410861	0.205945	-1.995	0.0460426	0.654978	0.667011	RAP-Healthy
CNOT6L	M-MDSC	121.668	-0.411488	0.189873	-2.16717	0.0302215	0.580385	0.593383	RAP-Healthy
OAZ2	M-MDSC	124.461	-0.414923	0.18564	-2.2351	0.0254111	0.540792	0.558323	RAP-Healthy
HMGCL	M-MDSC	35.8807	-0.41631	0.204697	-2.03379	0.0419732	0.64328	0.65137	RAP-Healthy
DYNC1LI2	M-MDSC	111.883	-0.419091	0.175955	-2.38181	0.017228	0.464289	0.484256	RAP-Healthy
PTPN9	M-MDSC	88.0313	-0.41992	0.197526	-2.12589	0.0335122	0.597096	0.608919	RAP-Healthy
CREB1	M-MDSC	199.955	-0.421863	0.16405	-2.57155	0.0101243	0.349687	0.37441	RAP-Healthy
ZMYM6	M-MDSC	80.7466	-0.422947	0.212518	-1.99017	0.0465723	0.660049	0.671468	RAP-Healthy
PDK3	M-MDSC	91.6507	-0.424876	0.201571	-2.10783	0.0350459	0.603612	0.614045	RAP-Healthy
ATR	M-MDSC	101.878	-0.425583	0.215675	-1.97327	0.0484653	0.667412	0.677786	RAP-Healthy
NAA16	M-MDSC	55.5877	-0.428467	0.204841	-2.0917	0.0364651	0.611517	0.620842	RAP-Healthy
PACS1	M-MDSC	181.749	-0.436539	0.213838	-2.04145	0.0412066	0.641602	0.648241	RAP-Healthy
SH2D3C	M-MDSC	129.713	-0.437496	0.213287	-2.05121	0.0402468	0.636707	0.6439	RAP-Healthy
CELF1	M-MDSC	336.287	-0.437844	0.193194	-2.26635	0.02343	0.52496	0.541256	RAP-Healthy
PRKAR2A	M-MDSC	224.873	-0.437938	0.210714	-2.07835	0.0376772	0.62137	0.630839	RAP-Healthy
RBM26	M-MDSC	149.198	-0.44188	0.151883	-2.90935	0.0036218	0.230949	0.256195	RAP-Healthy
OSGEP	M-MDSC	70.2421	-0.446015	0.214903	-2.07543	0.037947	0.621404	0.630839	RAP-Healthy
CCDC12	M-MDSC	193.296	-0.446341	0.207535	-2.15068	0.0315018	0.586593	0.599941	RAP-Healthy
SPNS1	M-MDSC	91.3469	-0.447569	0.200415	-2.23321	0.0255353	0.542359	0.559936	RAP-Healthy
TET3	M-MDSC	227.436	-0.448885	0.182132	-2.46462	0.013716	0.414915	0.4345	RAP-Healthy
SH2B3	M-MDSC	188.05	-0.450721	0.153578	-2.9348	0.00333758	0.226575	0.249848	RAP-Healthy
INPP5D	M-MDSC	362.234	-0.454068	0.217477	-2.08789	0.0368076	0.613309	0.623167	RAP-Healthy
RXRA	M-MDSC	325.47	-0.454657	0.13585	-3.34675	0.000817654	0.129348	0.150145	RAP-Healthy
MPHOSPH10	M-MDSC	104.912	-0.455407	0.203241	-2.24072	0.0250439	0.538747	0.556435	RAP-Healthy
ZNF780A	M-MDSC	43.384	-0.458927	0.201402	-2.27866	0.0226872	0.518854	0.535036	RAP-Healthy
FARS2	M-MDSC	84.9651	-0.459854	0.173677	-2.64776	0.00810274	0.322974	0.350257	RAP-Healthy
HGSNAT	M-MDSC	93.9567	-0.4614	0.197164	-2.34019	0.0192742	0.490234	0.509098	RAP-Healthy
NUDT3	M-MDSC	153.886	-0.462414	0.222573	-2.07758	0.0377479	0.62137	0.630839	RAP-Healthy
TXNRD2	M-MDSC	70.0859	-0.462663	0.224102	-2.06452	0.0389685	0.629082	0.637136	RAP-Healthy
MAP3K4	M-MDSC	94.3407	-0.467789	0.162648	-2.87609	0.00402633	0.237181	0.264361	RAP-Healthy
PPP1R10	M-MDSC	115.168	-0.46965	0.213515	-2.19961	0.0278344	0.561311	0.577337	RAP-Healthy
GALNT6	M-MDSC	48.8798	-0.472314	0.214021	-2.20686	0.0273241	0.558244	0.573588	RAP-Healthy
VPS50	M-MDSC	72.274	-0.472414	0.234618	-2.01355	0.044057	0.649138	0.660739	RAP-Healthy
PLCL2	M-MDSC	260.331	-0.47576	0.2206	-2.15667	0.0310317	0.583608	0.597583	RAP-Healthy
SLC7A6OS	M-MDSC	48.8699	-0.477075	0.236575	-2.01659	0.0437382	0.649138	0.660458	RAP-Healthy
PHF12	M-MDSC	61.1328	-0.477277	0.219006	-2.17929	0.0293104	0.570077	0.583454	RAP-Healthy
EZH1	M-MDSC	66.8183	-0.478136	0.200661	-2.38281	0.017181	0.464289	0.484256	RAP-Healthy
TRERF1	M-MDSC	118.165	-0.478763	0.212441	-2.25363	0.0242197	0.530164	0.547664	RAP-Healthy
CEP164	M-MDSC	59.6372	-0.485054	0.231993	-2.09081	0.036545	0.611517	0.620842	RAP-Healthy
TFEB	M-MDSC	109.641	-0.488217	0.179195	-2.72451	0.00643975	0.292681	0.321573	RAP-Healthy
SLC2A9	M-MDSC	105.93	-0.491511	0.238917	-2.05724	0.0396627	0.631759	0.640568	RAP-Healthy
FAM78A	M-MDSC	66.3624	-0.493816	0.219072	-2.25413	0.024188	0.530164	0.547664	RAP-Healthy
TENT5A	M-MDSC	132.094	-0.495009	0.251516	-1.9681	0.0490561	0.668518	0.679396	RAP-Healthy
MFSD4B	M-MDSC	51.1993	-0.496545	0.243568	-2.03863	0.041487	0.641602	0.648425	RAP-Healthy
NCEH1	M-MDSC	79.2661	-0.497207	0.219911	-2.26095	0.0237626	0.527696	0.543858	RAP-Healthy
ZNF609	M-MDSC	251.789	-0.501284	0.222305	-2.25493	0.0241376	0.530164	0.547664	RAP-Healthy
RNF31	M-MDSC	48.4016	-0.502878	0.220961	-2.27586	0.0228542	0.519475	0.535273	RAP-Healthy
DAGLB	M-MDSC	69.0209	-0.512451	0.223198	-2.29595	0.021679	0.508816	0.525357	RAP-Healthy
MYO5A	M-MDSC	235.905	-0.517275	0.175899	-2.94075	0.00327414	0.226366	0.249438	RAP-Healthy
EIF2B3	M-MDSC	56.9652	-0.517419	0.212334	-2.43682	0.0148172	0.42723	0.448018	RAP-Healthy
THAP7	M-MDSC	30.7773	-0.517703	0.250921	-2.06321	0.0390924	0.629534	0.637647	RAP-Healthy
CCNL2	M-MDSC	83.187	-0.52276	0.208926	-2.50213	0.0123449	0.393608	0.413785	RAP-Healthy
CDH23	M-MDSC	90.6402	-0.523625	0.238688	-2.19376	0.0282525	0.56307	0.578056	RAP-Healthy
ZMYM4	M-MDSC	163.065	-0.52498	0.189527	-2.76995	0.0056065	0.277121	0.305415	RAP-Healthy
SLC35A3	M-MDSC	38.1029	-0.52519	0.229329	-2.29011	0.0220148	0.513327	0.529756	RAP-Healthy
MAN1B1	M-MDSC	67.118	-0.525957	0.267308	-1.9676	0.0491136	0.668518	0.679396	RAP-Healthy
PPP2R2D	M-MDSC	86.2025	-0.526702	0.227931	-2.3108	0.020844	0.500851	0.518566	RAP-Healthy
RNF169	M-MDSC	122	-0.531177	0.213798	-2.48447	0.0129743	0.403369	0.423367	RAP-Healthy
SPAST	M-MDSC	87.8924	-0.532478	0.178377	-2.98513	0.00283455	0.216895	0.240946	RAP-Healthy
ZNF431	M-MDSC	46.2562	-0.534351	0.260893	-2.04816	0.0405442	0.640006	0.646959	RAP-Healthy
CEP295	M-MDSC	39.1874	-0.534598	0.265326	-2.01487	0.0439181	0.649138	0.660739	RAP-Healthy
UBAP2	M-MDSC	46.8425	-0.536704	0.228059	-2.35336	0.0186047	0.482015	0.502595	RAP-Healthy
TCEANC2	M-MDSC	29.0272	-0.544147	0.25319	-2.14917	0.0316209	0.586593	0.599941	RAP-Healthy
NDE1	M-MDSC	113.906	-0.544944	0.242397	-2.24814	0.0245671	0.534495	0.551842	RAP-Healthy
GCFC2	M-MDSC	22.7945	-0.548534	0.27026	-2.02966	0.0423914	0.64328	0.651653	RAP-Healthy
LHPP	M-MDSC	67.1814	-0.549539	0.248245	-2.2137	0.0268497	0.554895	0.569068	RAP-Healthy
PIGX	M-MDSC	180.704	-0.549675	0.28044	-1.96004	0.0499907	0.671089	0.681517	RAP-Healthy
PRMT3	M-MDSC	47.7507	-0.54996	0.218609	-2.51572	0.0118789	0.385298	0.407137	RAP-Healthy
RSBN1	M-MDSC	64.612	-0.550775	0.236737	-2.32653	0.0199902	0.496331	0.514709	RAP-Healthy
HSPBAP1	M-MDSC	83.2269	-0.55191	0.234339	-2.35518	0.0185137	0.480818	0.501162	RAP-Healthy
NFRKB	M-MDSC	31.5647	-0.557301	0.270881	-2.05736	0.0396513	0.631759	0.640568	RAP-Healthy
ZNF652	M-MDSC	179.896	-0.558457	0.184576	-3.02563	0.0024812	0.205636	0.228169	RAP-Healthy
ANKZF1	M-MDSC	39.1971	-0.561415	0.241815	-2.32167	0.0202509	0.498336	0.515719	RAP-Healthy
LRSAM1	M-MDSC	44.2068	-0.563099	0.251671	-2.23744	0.0252575	0.539665	0.556805	RAP-Healthy
GRAMD4	M-MDSC	58.4274	-0.565019	0.265034	-2.13187	0.0330175	0.595165	0.608225	RAP-Healthy
MGRN1	M-MDSC	116.837	-0.565169	0.231869	-2.43745	0.0147913	0.42723	0.448018	RAP-Healthy
EXOSC5	M-MDSC	45.4294	-0.567967	0.25496	-2.22768	0.0259021	0.543667	0.559936	RAP-Healthy
INTS9	M-MDSC	41.3713	-0.568029	0.195864	-2.90012	0.00373019	0.230949	0.256195	RAP-Healthy
PWWP2A	M-MDSC	79.773	-0.568497	0.283999	-2.00176	0.0453107	0.654108	0.665179	RAP-Healthy
POC5	M-MDSC	22.974	-0.568604	0.288179	-1.97309	0.0484853	0.667412	0.677786	RAP-Healthy
RPS6KA5	M-MDSC	113.369	-0.569282	0.255359	-2.22934	0.0257914	0.543667	0.559936	RAP-Healthy
SLC39A10	M-MDSC	48.3088	-0.570813	0.279389	-2.04308	0.0410445	0.641602	0.648011	RAP-Healthy
DHX57	M-MDSC	86.9093	-0.571066	0.20876	-2.73552	0.00622819	0.290216	0.31872	RAP-Healthy
ZFP64	M-MDSC	24.4497	-0.571699	0.264298	-2.16309	0.0305343	0.583608	0.597232	RAP-Healthy
XYLT1	M-MDSC	147.394	-0.573594	0.290052	-1.97755	0.0479792	0.664335	0.675495	RAP-Healthy
ITPKB	M-MDSC	57.4915	-0.574906	0.224182	-2.56446	0.0103335	0.35135	0.376959	RAP-Healthy
RUFY3	M-MDSC	109.238	-0.576095	0.229446	-2.51081	0.0120453	0.387983	0.409262	RAP-Healthy
SLC24A4	M-MDSC	160.867	-0.579436	0.267412	-2.16683	0.0302475	0.580385	0.593383	RAP-Healthy
FASTKD1	M-MDSC	33.902	-0.580539	0.281708	-2.06078	0.0393239	0.629534	0.637647	RAP-Healthy
EEFSEC	M-MDSC	65.1877	-0.581983	0.209433	-2.77886	0.00545504	0.272143	0.299641	RAP-Healthy
BANP	M-MDSC	138.353	-0.582638	0.190155	-3.06401	0.0021839	0.198267	0.223065	RAP-Healthy
THADA	M-MDSC	127.067	-0.584275	0.21395	-2.7309	0.00631617	0.290216	0.31872	RAP-Healthy
NT5C	M-MDSC	77.8884	-0.585298	0.233779	-2.50364	0.0122924	0.393608	0.413785	RAP-Healthy
MBOAT1	M-MDSC	101.242	-0.5856	0.253661	-2.3086	0.0209661	0.500851	0.518566	RAP-Healthy
POLR3F	M-MDSC	18.5186	-0.586874	0.293729	-1.99801	0.0457154	0.654978	0.667011	RAP-Healthy
PTER	M-MDSC	37.5946	-0.593879	0.224292	-2.6478	0.00810185	0.322974	0.350257	RAP-Healthy
ZBTB40	M-MDSC	58.1505	-0.594744	0.272255	-2.18452	0.0289244	0.566138	0.581266	RAP-Healthy
NELFA	M-MDSC	33.6349	-0.598413	0.2594	-2.30691	0.0210599	0.501975	0.51911	RAP-Healthy
WDSUB1	M-MDSC	57.3656	-0.600387	0.296135	-2.02741	0.0426203	0.643709	0.652572	RAP-Healthy
TGFBI	M-MDSC	403.526	-0.604407	0.270763	-2.23223	0.0255996	0.542651	0.559936	RAP-Healthy
PAXIP1	M-MDSC	19.5859	-0.605465	0.297035	-2.03837	0.0415133	0.641602	0.648425	RAP-Healthy
ERO1B	M-MDSC	47.8524	-0.606284	0.24074	-2.51842	0.0117883	0.384319	0.405756	RAP-Healthy
PDIA5	M-MDSC	20.9588	-0.606708	0.302467	-2.00586	0.0448709	0.651266	0.663186	RAP-Healthy
TSPAN32	M-MDSC	75.2368	-0.606989	0.23913	-2.53833	0.0111383	0.368733	0.392611	RAP-Healthy
CDK10	M-MDSC	40.3002	-0.608659	0.26092	-2.33274	0.0196617	0.493892	0.513268	RAP-Healthy
CDC37L1	M-MDSC	25.9101	-0.612984	0.307176	-1.99555	0.0459834	0.654978	0.667011	RAP-Healthy
DGLUCY	M-MDSC	119.993	-0.616795	0.21616	-2.85342	0.00432511	0.242303	0.270991	RAP-Healthy
TOP3A	M-MDSC	83.83	-0.618853	0.270693	-2.28618	0.0222438	0.51521	0.532402	RAP-Healthy
DIP2A	M-MDSC	82.3781	-0.61972	0.222843	-2.78097	0.00541968	0.271643	0.298944	RAP-Healthy
ARRB1	M-MDSC	305.071	-0.619926	0.215794	-2.87277	0.00406892	0.237181	0.264361	RAP-Healthy
SLC25A43	M-MDSC	32.2365	-0.621713	0.263972	-2.35522	0.0185117	0.480818	0.501162	RAP-Healthy
AHCYL2	M-MDSC	103.06	-0.622161	0.223588	-2.78262	0.00539212	0.27153	0.298674	RAP-Healthy
COQ8A	M-MDSC	50.8666	-0.623798	0.258953	-2.40892	0.0159997	0.446908	0.46872	RAP-Healthy
DHTKD1	M-MDSC	32.4705	-0.624042	0.258891	-2.41044	0.0159331	0.446501	0.468114	RAP-Healthy
TAPBPL	M-MDSC	39.8249	-0.625747	0.230534	-2.71434	0.00664088	0.296692	0.325402	RAP-Healthy
INO80B	M-MDSC	24.5896	-0.627638	0.275791	-2.27577	0.0228596	0.519475	0.535273	RAP-Healthy
S100Z	M-MDSC	230.794	-0.630448	0.303696	-2.07592	0.0379017	0.621404	0.630839	RAP-Healthy
SNX29	M-MDSC	328.631	-0.630832	0.21413	-2.94602	0.00321889	0.225845	0.24836	RAP-Healthy
CLCC1	M-MDSC	24.3573	-0.632199	0.31637	-1.99829	0.0456853	0.654978	0.667011	RAP-Healthy
SLC22A18	M-MDSC	46.3751	-0.64042	0.264818	-2.41834	0.0155914	0.442417	0.462932	RAP-Healthy
C16orf70	M-MDSC	68.4834	-0.641668	0.174759	-3.67173	0.000240913	0.0698386	0.0858365	RAP-Healthy
SDHAF4	M-MDSC	17.6532	-0.642138	0.325824	-1.97081	0.0487456	0.667747	0.678578	RAP-Healthy
TXNIP	M-MDSC	1448.79	-0.64352	0.305159	-2.1088	0.0349614	0.603612	0.614045	RAP-Healthy
ABAT	M-MDSC	63.4111	-0.644709	0.313981	-2.05334	0.0400397	0.634366	0.643066	RAP-Healthy
FAM149B1	M-MDSC	22.2894	-0.647567	0.294342	-2.20005	0.0278033	0.561311	0.577337	RAP-Healthy
CCDC170	M-MDSC	48.9196	-0.647608	0.303955	-2.1306	0.0331218	0.595165	0.608225	RAP-Healthy
MLYCD	M-MDSC	25.8345	-0.647799	0.279434	-2.31826	0.0204352	0.49995	0.517762	RAP-Healthy
SEC22A	M-MDSC	34.5088	-0.650616	0.325241	-2.00041	0.045456	0.654978	0.666566	RAP-Healthy
ANAPC1	M-MDSC	62.949	-0.651057	0.29481	-2.2084	0.0272167	0.557111	0.572245	RAP-Healthy
PPM1D	M-MDSC	60.3719	-0.653541	0.230256	-2.83832	0.0045351	0.248181	0.275513	RAP-Healthy
TLR6	M-MDSC	48.5366	-0.655701	0.271745	-2.41293	0.0158249	0.445507	0.466712	RAP-Healthy
POP1	M-MDSC	15.4646	-0.65708	0.332071	-1.97874	0.0478456	0.664335	0.675495	RAP-Healthy
OTUD6B	M-MDSC	21.0797	-0.663813	0.313759	-2.11568	0.0343721	0.603439	0.614037	RAP-Healthy
EEPD1	M-MDSC	84.0528	-0.666138	0.272391	-2.44553	0.014464	0.425045	0.444474	RAP-Healthy
AP4M1	M-MDSC	17.9531	-0.666653	0.291766	-2.28489	0.0223193	0.51521	0.532402	RAP-Healthy
FAM135A	M-MDSC	69.5994	-0.666853	0.262628	-2.53915	0.0111121	0.368733	0.392611	RAP-Healthy
DGKG	M-MDSC	94.0515	-0.668905	0.250954	-2.66545	0.00768848	0.317986	0.346236	RAP-Healthy
RCSD1	M-MDSC	859.777	-0.669138	0.215815	-3.10052	0.00193184	0.188372	0.212229	RAP-Healthy
DYRK1B	M-MDSC	17.8327	-0.669702	0.273748	-2.44642	0.0144283	0.425045	0.444411	RAP-Healthy
ELMOD3	M-MDSC	46.9201	-0.671684	0.238255	-2.81919	0.00481457	0.258373	0.287383	RAP-Healthy
AGPAT5	M-MDSC	30.465	-0.672865	0.341377	-1.97103	0.0487205	0.667747	0.678578	RAP-Healthy
MPP7	M-MDSC	304.188	-0.680695	0.235099	-2.89536	0.00378725	0.230949	0.256195	RAP-Healthy
LDLRAD4	M-MDSC	203.699	-0.680891	0.243392	-2.79751	0.00514989	0.267495	0.294612	RAP-Healthy
RBM12B	M-MDSC	23.4097	-0.683065	0.345353	-1.97788	0.0479426	0.664335	0.675495	RAP-Healthy
BTN3A1	M-MDSC	45.6803	-0.683979	0.325236	-2.10302	0.0354638	0.603786	0.614045	RAP-Healthy
CARS2	M-MDSC	161.13	-0.684678	0.330786	-2.06985	0.0384662	0.62445	0.633517	RAP-Healthy
B3GALNT2	M-MDSC	27.2576	-0.688387	0.319358	-2.15553	0.03112	0.583608	0.597583	RAP-Healthy
SFXN5	M-MDSC	69.0578	-0.691155	0.278655	-2.48032	0.0131263	0.406916	0.42727	RAP-Healthy
PAXBP1	M-MDSC	83.5656	-0.69273	0.285014	-2.43051	0.0150775	0.433568	0.453805	RAP-Healthy
ZNF346	M-MDSC	26.5772	-0.695565	0.26431	-2.63162	0.00849786	0.324607	0.351205	RAP-Healthy
MYCL	M-MDSC	52.7555	-0.696765	0.293906	-2.37071	0.017754	0.473706	0.49274	RAP-Healthy
C1orf159	M-MDSC	15.1397	-0.698045	0.338647	-2.06127	0.039277	0.629534	0.637647	RAP-Healthy
TMEM175	M-MDSC	41.2896	-0.700538	0.326563	-2.14518	0.0319381	0.587442	0.601501	RAP-Healthy
NUBPL	M-MDSC	32.7719	-0.700599	0.308898	-2.26806	0.0233254	0.524504	0.54042	RAP-Healthy
ZNF398	M-MDSC	30.2769	-0.703475	0.264488	-2.65976	0.00781955	0.317986	0.346236	RAP-Healthy
ORC5	M-MDSC	26.7683	-0.703839	0.280233	-2.51162	0.0120177	0.387983	0.409262	RAP-Healthy
REPIN1	M-MDSC	40.0933	-0.708385	0.248336	-2.85253	0.00433733	0.242303	0.270991	RAP-Healthy
KRBOX4	M-MDSC	17.1917	-0.713888	0.306716	-2.32752	0.0199374	0.496169	0.514355	RAP-Healthy
TMEM154	M-MDSC	240.078	-0.714014	0.23535	-3.03384	0.00241464	0.202339	0.22417	RAP-Healthy
TCTN3	M-MDSC	23.0881	-0.715192	0.293408	-2.43753	0.0147879	0.42723	0.448018	RAP-Healthy
ANGEL1	M-MDSC	17.7897	-0.715437	0.350385	-2.04186	0.0411658	0.641602	0.648241	RAP-Healthy
TMEM186	M-MDSC	13.7755	-0.717124	0.35289	-2.03215	0.0421386	0.64328	0.65137	RAP-Healthy
CCDC77	M-MDSC	22.8237	-0.718454	0.273699	-2.62498	0.00866535	0.324981	0.351205	RAP-Healthy
UQCC1	M-MDSC	34.866	-0.720175	0.319311	-2.2554	0.0241082	0.530164	0.547664	RAP-Healthy
FAM122C	M-MDSC	14.7835	-0.722471	0.341438	-2.11597	0.0343476	0.603439	0.614037	RAP-Healthy
FOXK1	M-MDSC	56.8913	-0.723337	0.238187	-3.03684	0.00239071	0.202339	0.22417	RAP-Healthy
CD300LF	M-MDSC	141.831	-0.725756	0.2344	-3.09623	0.00195996	0.189392	0.213538	RAP-Healthy
CEP290	M-MDSC	26.0344	-0.727968	0.294651	-2.47061	0.0134882	0.413921	0.434288	RAP-Healthy
TRIT1	M-MDSC	36.7183	-0.735046	0.244346	-3.00822	0.00262783	0.211926	0.235665	RAP-Healthy
JPT2	M-MDSC	15.6423	-0.736734	0.332063	-2.21865	0.0265103	0.552135	0.56551	RAP-Healthy
ERMP1	M-MDSC	15.9209	-0.737232	0.372053	-1.98152	0.0475326	0.662984	0.673064	RAP-Healthy
ARHGEF10L	M-MDSC	107.94	-0.737722	0.368058	-2.00437	0.045031	0.651825	0.663288	RAP-Healthy
PPFIBP2	M-MDSC	53.2531	-0.738153	0.366749	-2.01269	0.0441471	0.649138	0.660739	RAP-Healthy
CCSAP	M-MDSC	21.6892	-0.740641	0.336786	-2.19914	0.0278676	0.561311	0.577337	RAP-Healthy
PATZ1	M-MDSC	15.3844	-0.747102	0.356838	-2.09368	0.0362889	0.611043	0.619685	RAP-Healthy
WDR25	M-MDSC	34.1104	-0.748916	0.253166	-2.95821	0.00309435	0.224257	0.24723	RAP-Healthy
BTN2A2	M-MDSC	26.7363	-0.749068	0.29284	-2.55794	0.0105293	0.355227	0.380379	RAP-Healthy
GPBAR1	M-MDSC	118.929	-0.751185	0.353105	-2.12737	0.0333893	0.59689	0.608919	RAP-Healthy
TPCN1	M-MDSC	126.496	-0.753303	0.269825	-2.79183	0.00524115	0.269109	0.295954	RAP-Healthy
ACOX3	M-MDSC	24.3379	-0.753714	0.351893	-2.14188	0.032203	0.588432	0.602174	RAP-Healthy
KBTBD11	M-MDSC	31.6002	-0.754716	0.298937	-2.52466	0.0115809	0.37871	0.400712	RAP-Healthy
GPATCH2	M-MDSC	60.3276	-0.75487	0.218634	-3.45266	0.000555095	0.108254	0.130675	RAP-Healthy
MARCHF8	M-MDSC	31.0327	-0.75595	0.313645	-2.41021	0.0159435	0.446501	0.468114	RAP-Healthy
PAQR8	M-MDSC	19.0406	-0.772945	0.3119	-2.47818	0.0132053	0.408185	0.428783	RAP-Healthy
ZNF182	M-MDSC	13.5853	-0.775332	0.335777	-2.30907	0.0209398	0.500851	0.518566	RAP-Healthy
USP31	M-MDSC	16.5596	-0.775642	0.300414	-2.58191	0.00982566	0.345541	0.369036	RAP-Healthy
CLUH	M-MDSC	20.3081	-0.780113	0.319392	-2.44249	0.0145862	0.4263	0.44615	RAP-Healthy
FUOM	M-MDSC	106.5	-0.785299	0.332824	-2.3595	0.0182994	0.479902	0.499465	RAP-Healthy
CAMK2G	M-MDSC	77.6922	-0.786573	0.22223	-3.53945	0.000400956	0.0933094	0.11256	RAP-Healthy
FN3KRP	M-MDSC	27.4799	-0.789021	0.34776	-2.26887	0.0232764	0.524501	0.540233	RAP-Healthy
SCRN1	M-MDSC	32.8305	-0.790803	0.355014	-2.22753	0.0259121	0.543667	0.559936	RAP-Healthy
WDR89	M-MDSC	14.5105	-0.794306	0.368106	-2.15781	0.0309422	0.583608	0.597583	RAP-Healthy
DUS2	M-MDSC	51.6651	-0.795787	0.310092	-2.56629	0.0102792	0.35135	0.376959	RAP-Healthy
TBC1D32	M-MDSC	16.7375	-0.802409	0.390579	-2.05441	0.0399361	0.634216	0.643066	RAP-Healthy
NOD1	M-MDSC	31.314	-0.80893	0.367423	-2.20163	0.0276915	0.561311	0.577337	RAP-Healthy
APOL3	M-MDSC	100.662	-0.810735	0.34318	-2.36242	0.0181561	0.477309	0.49658	RAP-Healthy
PRMT7	M-MDSC	29.1236	-0.812619	0.283037	-2.87107	0.00409085	0.237181	0.264361	RAP-Healthy
IMPDH2	M-MDSC	52.0518	-0.816571	0.292756	-2.78925	0.00528297	0.269325	0.295954	RAP-Healthy
CDC23	M-MDSC	23.1873	-0.817053	0.309923	-2.63631	0.00838143	0.324546	0.351205	RAP-Healthy
TNFAIP2	M-MDSC	713.231	-0.819339	0.2761	-2.96755	0.00300187	0.220535	0.242783	RAP-Healthy
SLC40A1	M-MDSC	104.491	-0.821343	0.259171	-3.16911	0.00152905	0.17535	0.194795	RAP-Healthy
WDR92	M-MDSC	11.9041	-0.822609	0.409473	-2.00895	0.0445427	0.649138	0.661269	RAP-Healthy
TSEN2	M-MDSC	14.2054	-0.823671	0.372397	-2.21181	0.0269798	0.555443	0.569992	RAP-Healthy
NLRX1	M-MDSC	20.6089	-0.826944	0.340525	-2.42844	0.015164	0.434892	0.45537	RAP-Healthy
ZNF322	M-MDSC	42.4293	-0.829588	0.24578	-3.37532	0.000737291	0.127551	0.149534	RAP-Healthy
LRRC37B	M-MDSC	24.9058	-0.833028	0.333911	-2.49476	0.0126043	0.396491	0.415436	RAP-Healthy
ZDHHC14	M-MDSC	29.6192	-0.840195	0.401771	-2.09123	0.0365075	0.611517	0.620842	RAP-Healthy
CDKN2AIP	M-MDSC	22.1322	-0.845869	0.319604	-2.64662	0.00813006	0.322974	0.350257	RAP-Healthy
CDIP1	M-MDSC	24.1214	-0.850663	0.390043	-2.18094	0.0291875	0.570077	0.583454	RAP-Healthy
ZNF526	M-MDSC	8.49173	-0.853599	0.406058	-2.10216	0.0355394	0.604114	0.614045	RAP-Healthy
SMYD4	M-MDSC	18.8642	-0.855206	0.310947	-2.75033	0.00595357	0.286359	0.315205	RAP-Healthy
ZNF449	M-MDSC	10.5823	-0.855663	0.359237	-2.38189	0.0172241	0.464289	0.484256	RAP-Healthy
ZNF830	M-MDSC	31.5352	-0.862794	0.274283	-3.14563	0.00165731	0.179559	0.200443	RAP-Healthy
P3H1	M-MDSC	36.743	-0.868662	0.302547	-2.87116	0.00408965	0.237181	0.264361	RAP-Healthy
MTO1	M-MDSC	44.5386	-0.872466	0.274526	-3.17808	0.00148253	0.17535	0.194795	RAP-Healthy
DLEU7	M-MDSC	19.177	-0.872586	0.408633	-2.13538	0.03273	0.593959	0.60698	RAP-Healthy
NCAPD3	M-MDSC	25.0256	-0.877196	0.37436	-2.34319	0.0191198	0.489448	0.508178	RAP-Healthy
HARS2	M-MDSC	28.8249	-0.882339	0.334041	-2.64141	0.00825623	0.323198	0.351103	RAP-Healthy
NDC1	M-MDSC	15.6923	-0.885496	0.365284	-2.42413	0.0153451	0.438912	0.459497	RAP-Healthy
IGHMBP2	M-MDSC	25.4888	-0.88674	0.415386	-2.13474	0.0327824	0.593959	0.60698	RAP-Healthy
RFC3	M-MDSC	22.5384	-0.893504	0.312344	-2.86064	0.00422783	0.242303	0.270885	RAP-Healthy
ALDH1A1	M-MDSC	102.404	-0.894845	0.340489	-2.62812	0.00858589	0.324981	0.351205	RAP-Healthy
TTC13	M-MDSC	55.4845	-0.897978	0.28594	-3.14044	0.00168695	0.179696	0.200962	RAP-Healthy
NFE2L3	M-MDSC	23.5202	-0.900638	0.417998	-2.15464	0.0311896	0.583608	0.597583	RAP-Healthy
EVL	M-MDSC	55.7857	-0.90064	0.413344	-2.17891	0.0293383	0.570077	0.583454	RAP-Healthy
TPTE2	M-MDSC	15.476	-0.903425	0.39783	-2.27088	0.0231541	0.523947	0.540233	RAP-Healthy
HLA-DRB1	M-MDSC	1400.86	-0.905405	0.39376	-2.29939	0.0214831	0.507757	0.52371	RAP-Healthy
ANKS3	M-MDSC	10.7042	-0.905815	0.406754	-2.22693	0.0259517	0.543667	0.559936	RAP-Healthy
CATSPERE	M-MDSC	8.02131	-0.918413	0.46834	-1.961	0.0498791	0.671089	0.681517	RAP-Healthy
GNPDA2	M-MDSC	7.50925	-0.921324	0.453501	-2.03158	0.042196	0.64328	0.65137	RAP-Healthy
TAB1	M-MDSC	34.5157	-0.928131	0.325675	-2.84987	0.0043737	0.243069	0.271974	RAP-Healthy
PARP16	M-MDSC	8.7991	-0.943863	0.393605	-2.398	0.0164851	0.454547	0.477632	RAP-Healthy
KCNC3	M-MDSC	12.9012	-0.945643	0.475638	-1.98816	0.0467942	0.660414	0.671992	RAP-Healthy
PPOX	M-MDSC	13.9309	-0.945808	0.406008	-2.32953	0.0198309	0.495818	0.514355	RAP-Healthy
ZNF408	M-MDSC	13.5387	-0.947083	0.439241	-2.15618	0.0310696	0.583608	0.597583	RAP-Healthy
FAM185A	M-MDSC	29.5775	-0.955624	0.345846	-2.76315	0.00572461	0.280375	0.308031	RAP-Healthy
GCNT2	M-MDSC	81.5296	-0.957903	0.40283	-2.37793	0.0174101	0.466308	0.485884	RAP-Healthy
PFKFB2	M-MDSC	19.54	-0.963526	0.485421	-1.98493	0.0471525	0.662119	0.673064	RAP-Healthy
RTN1	M-MDSC	221.337	-0.967024	0.364019	-2.65652	0.00789514	0.31956	0.346939	RAP-Healthy
RAB37	M-MDSC	51.1407	-0.970855	0.308056	-3.15156	0.00162402	0.179101	0.199745	RAP-Healthy
TCEANC	M-MDSC	7.29231	-0.977003	0.463522	-2.10778	0.0350501	0.603612	0.614045	RAP-Healthy
ZNF552	M-MDSC	9.07704	-0.980141	0.464004	-2.11235	0.0346563	0.603612	0.614045	RAP-Healthy
PHETA1	M-MDSC	12.0204	-0.98907	0.338767	-2.91962	0.00350458	0.229208	0.252464	RAP-Healthy
POLA1	M-MDSC	26.8202	-0.994238	0.414884	-2.39642	0.0165559	0.454762	0.478213	RAP-Healthy
ULK2	M-MDSC	54.4996	-1.00121	0.282903	-3.53905	0.000401569	0.0933094	0.11256	RAP-Healthy
GRAMD1B	M-MDSC	52.6474	-1.00475	0.33653	-2.9856	0.0028302	0.216895	0.240946	RAP-Healthy
PDE7B	M-MDSC	34.2036	-1.00749	0.402754	-2.5015	0.0123668	0.393608	0.413785	RAP-Healthy
ZCCHC24	M-MDSC	23.5239	-1.01421	0.389776	-2.60202	0.00926754	0.337257	0.360159	RAP-Healthy
NHS	M-MDSC	32.5208	-1.01527	0.397805	-2.55219	0.0107048	0.358813	0.384528	RAP-Healthy
CACNB4	M-MDSC	32.0068	-1.0163	0.498996	-2.0367	0.0416804	0.643258	0.650264	RAP-Healthy
NAT9	M-MDSC	30.5298	-1.0202	0.351547	-2.90204	0.00370746	0.230949	0.256195	RAP-Healthy
PAOX	M-MDSC	10.3537	-1.03933	0.467996	-2.22081	0.0263636	0.550147	0.563292	RAP-Healthy
AP3M2	M-MDSC	9.34869	-1.0453	0.415562	-2.51539	0.0118901	0.385298	0.407137	RAP-Healthy
NR2C2AP	M-MDSC	8.21758	-1.04578	0.380923	-2.74539	0.00604392	0.28707	0.316426	RAP-Healthy
SENP3	M-MDSC	18.977	-1.05578	0.403368	-2.61741	0.00886006	0.327224	0.351455	RAP-Healthy
PRICKLE1	M-MDSC	49.9692	-1.05719	0.333491	-3.17006	0.00152408	0.17535	0.194795	RAP-Healthy
SORBS3	M-MDSC	20.1361	-1.06106	0.503438	-2.10762	0.0350638	0.603612	0.614045	RAP-Healthy
METAP1D	M-MDSC	5.27579	-1.06316	0.512749	-2.07346	0.0381295	0.622492	0.631902	RAP-Healthy
DPEP2	M-MDSC	151.762	-1.08313	0.306437	-3.5346	0.000408399	0.0933094	0.11256	RAP-Healthy
ZNF775	M-MDSC	6.81853	-1.08527	0.45161	-2.40311	0.0162564	0.449397	0.472044	RAP-Healthy
PRRG1	M-MDSC	5.83234	-1.09381	0.506397	-2.15999	0.0307737	0.583608	0.597583	RAP-Healthy
ZNF691	M-MDSC	10.762	-1.09436	0.529161	-2.0681	0.038631	0.624971	0.634212	RAP-Healthy
FAAH	M-MDSC	19.3841	-1.09568	0.374208	-2.92801	0.00341141	0.227272	0.249848	RAP-Healthy
TNFSF14	M-MDSC	21.7585	-1.11063	0.469092	-2.36762	0.0179028	0.475072	0.494724	RAP-Healthy
SLC25A30	M-MDSC	12.68	-1.11711	0.383055	-2.91633	0.00354177	0.230236	0.253756	RAP-Healthy
GTF2H2	M-MDSC	28.3218	-1.11751	0.43689	-2.55787	0.0105316	0.355227	0.380379	RAP-Healthy
RINL	M-MDSC	15.5085	-1.13183	0.421576	-2.68477	0.00725804	0.307707	0.336911	RAP-Healthy
FBXO30	M-MDSC	28.5076	-1.13235	0.431935	-2.62157	0.00875264	0.325981	0.351205	RAP-Healthy
C17orf67	M-MDSC	9.33592	-1.13914	0.514153	-2.21556	0.0267216	0.554383	0.568179	RAP-Healthy
MPZL2	M-MDSC	13.7722	-1.14705	0.565283	-2.02916	0.0424416	0.64328	0.651653	RAP-Healthy
HAUS5	M-MDSC	5.66072	-1.15171	0.580254	-1.98484	0.0471619	0.662119	0.673064	RAP-Healthy
SOWAHD	M-MDSC	19.1354	-1.15541	0.494222	-2.33783	0.0193961	0.490234	0.509098	RAP-Healthy
RCCD1	M-MDSC	5.92021	-1.17476	0.54026	-2.17443	0.0296732	0.574502	0.586478	RAP-Healthy
RAD9B	M-MDSC	9.71116	-1.17747	0.504707	-2.33298	0.019649	0.493892	0.513268	RAP-Healthy
CBX8	M-MDSC	8.41107	-1.1818	0.428772	-2.75624	0.00584703	0.283779	0.312071	RAP-Healthy
ACSM3	M-MDSC	22.3931	-1.20241	0.483756	-2.48557	0.0129346	0.403303	0.423117	RAP-Healthy
WLS	M-MDSC	48.2851	-1.20396	0.346081	-3.47885	0.000503574	0.100025	0.120702	RAP-Healthy
MYB	M-MDSC	7.64293	-1.21342	0.541641	-2.24026	0.0250741	0.538747	0.556435	RAP-Healthy
ACOT11	M-MDSC	8.02502	-1.22478	0.463501	-2.64244	0.00823103	0.323198	0.351103	RAP-Healthy
ASF1B	M-MDSC	8.58605	-1.244	0.601192	-2.06923	0.0385244	0.62445	0.633517	RAP-Healthy
SEPTIN8	M-MDSC	9.54221	-1.26305	0.575003	-2.19659	0.0280498	0.561311	0.577337	RAP-Healthy
FAAP24	M-MDSC	4.5733	-1.27018	0.6306	-2.01423	0.0439849	0.649138	0.660739	RAP-Healthy
BCKDHB	M-MDSC	17.1294	-1.27635	0.471318	-2.70805	0.00676804	0.297517	0.325632	RAP-Healthy
CECR2	M-MDSC	21.4375	-1.28735	0.624504	-2.0614	0.0392652	0.629534	0.637647	RAP-Healthy
COL9A2	M-MDSC	10.6078	-1.29246	0.602099	-2.14658	0.0318264	0.587442	0.601099	RAP-Healthy
CENPP	M-MDSC	20.8679	-1.29575	0.455447	-2.84501	0.00444095	0.245534	0.274007	RAP-Healthy
MAP4K1	M-MDSC	26.1015	-1.33134	0.444253	-2.9968	0.00272827	0.214042	0.237111	RAP-Healthy
ZNF606	M-MDSC	9.01757	-1.34026	0.528306	-2.5369	0.0111838	0.369101	0.393164	RAP-Healthy
SEZ6L	M-MDSC	13.927	-1.35062	0.611424	-2.20897	0.0271766	0.557111	0.572245	RAP-Healthy
DCAF4	M-MDSC	5.5752	-1.35516	0.619481	-2.18757	0.0287007	0.56307	0.578827	RAP-Healthy
STPG4	M-MDSC	15.2416	-1.36582	0.455141	-3.00087	0.00269208	0.214042	0.237111	RAP-Healthy
RPGRIP1	M-MDSC	8.28151	-1.39885	0.528427	-2.64719	0.00811626	0.322974	0.350257	RAP-Healthy
SERHL2	M-MDSC	6.95468	-1.40936	0.7007	-2.01136	0.0442871	0.649138	0.661197	RAP-Healthy
PLGLB1	M-MDSC	8.0575	-1.41569	0.72153	-1.96207	0.0497541	0.671089	0.681517	RAP-Healthy
TRANK1	M-MDSC	69.899	-1.41708	0.361586	-3.91906	8.88954e-05	0.0366728	0.0450734	RAP-Healthy
PRPF40B	M-MDSC	9.16322	-1.41801	0.488867	-2.90061	0.00372435	0.230949	0.256195	RAP-Healthy
CEACAM19	M-MDSC	6.00533	-1.42831	0.652175	-2.19008	0.0285187	0.56307	0.578403	RAP-Healthy
WDR49	M-MDSC	50.8668	-1.42893	0.491545	-2.90703	0.00364881	0.230949	0.256195	RAP-Healthy
NAPEPLD	M-MDSC	19.7688	-1.43523	0.373658	-3.84102	0.000122525	0.0453174	0.0556982	RAP-Healthy
CACNA2D3	M-MDSC	66.3821	-1.43565	0.520425	-2.75861	0.00580481	0.283011	0.311076	RAP-Healthy
HYLS1	M-MDSC	8.26649	-1.43884	0.533745	-2.69575	0.00702298	0.301495	0.329823	RAP-Healthy
RASA4	M-MDSC	44.0856	-1.48041	0.574641	-2.57624	0.00998817	0.349687	0.374074	RAP-Healthy
AFF3	M-MDSC	42.5125	-1.48094	0.475608	-3.11379	0.00184701	0.183436	0.206349	RAP-Healthy
ADAMTS5	M-MDSC	9.5596	-1.48975	0.630382	-2.36325	0.0181154	0.477309	0.496498	RAP-Healthy
TSPAN4	M-MDSC	47.824	-1.49718	0.379579	-3.94433	8.00237e-05	0.0343333	0.0421981	RAP-Healthy
CEBPE	M-MDSC	7.70647	-1.49803	0.643	-2.32974	0.0198197	0.495818	0.514355	RAP-Healthy
WNT5B	M-MDSC	5.68797	-1.52114	0.556853	-2.73167	0.00630138	0.290216	0.31872	RAP-Healthy
POMK	M-MDSC	15.9567	-1.52147	0.617332	-2.46459	0.0137172	0.414915	0.4345	RAP-Healthy
CPAMD8	M-MDSC	22.669	-1.52772	0.519802	-2.93904	0.00329229	0.226366	0.249438	RAP-Healthy
ABCG1	M-MDSC	9.91893	-1.53225	0.662813	-2.31174	0.0207919	0.500851	0.518566	RAP-Healthy
ZNF582	M-MDSC	5.30151	-1.53536	0.655511	-2.34223	0.0191687	0.489532	0.508452	RAP-Healthy
ESR1	M-MDSC	6.24813	-1.56375	0.58626	-2.66733	0.00764555	0.317854	0.346236	RAP-Healthy
FAM161B	M-MDSC	4.75488	-1.59859	0.641548	-2.49176	0.0127111	0.398652	0.41788	RAP-Healthy
TPPP3	M-MDSC	40.3842	-1.60034	0.590602	-2.70967	0.00673496	0.297441	0.325402	RAP-Healthy
CLEC1A	M-MDSC	7.30111	-1.61217	0.735838	-2.19094	0.0284562	0.56307	0.578176	RAP-Healthy
EPN2	M-MDSC	3.79498	-1.68428	0.725577	-2.3213	0.0202706	0.498336	0.515719	RAP-Healthy
XYLB	M-MDSC	8.82553	-1.69276	0.530708	-3.18962	0.00142458	0.174321	0.194373	RAP-Healthy
PNOC	M-MDSC	3.4588	-1.71372	0.804359	-2.13055	0.0331264	0.595165	0.608225	RAP-Healthy
SERPINI2	M-MDSC	14.3406	-1.73373	0.601698	-2.88139	0.00395924	0.237181	0.264063	RAP-Healthy
SRGAP3	M-MDSC	13.5186	-1.76031	0.54238	-3.24553	0.00117232	0.156576	0.17917	RAP-Healthy
OLFM1	M-MDSC	11.9594	-1.77699	0.881378	-2.01615	0.043784	0.649138	0.660458	RAP-Healthy
CASS4	M-MDSC	19.7428	-1.79281	0.509041	-3.52194	0.000428397	0.0933094	0.11256	RAP-Healthy
ZDHHC1	M-MDSC	57.3365	-1.79326	0.552949	-3.24309	0.00118242	0.156576	0.17917	RAP-Healthy
PAX8	M-MDSC	6.21335	-1.83607	0.912284	-2.01261	0.0441562	0.649138	0.660739	RAP-Healthy
ZFP3	M-MDSC	7.7126	-1.91617	0.731291	-2.62026	0.00878631	0.326097	0.351205	RAP-Healthy
RETREG1	M-MDSC	16.2969	-1.93369	0.613999	-3.14934	0.00163639	0.179101	0.199745	RAP-Healthy
COPZ2	M-MDSC	4.09218	-2.0748	0.74494	-2.78519	0.0053496	0.270659	0.297569	RAP-Healthy
MME	M-MDSC	4.44623	-2.21128	0.934252	-2.36689	0.0179381	0.475072	0.494724	RAP-Healthy
APBA1	M-MDSC	8.06911	-2.21785	0.698275	-3.17618	0.00149228	0.17535	0.194795	RAP-Healthy
PLD4	M-MDSC	12.1308	-2.60961	0.779612	-3.34732	0.000815972	0.129348	0.150145	RAP-Healthy
TENM4	M-MDSC	13.5201	-2.82372	0.974826	-2.89664	0.00377181	0.230949	0.256195	RAP-Healthy
SBSPON	M-MDSC	2.64709	-3.39015	1.52476	-2.22339	0.0261892	0.547574	0.5623	RAP-Healthy
CLCN1	M-MDSC	3.06673	-4.39246	1.25106	-3.51099	0.000446446	0.0933094	0.11256	RAP-Healthy
HBA2	PMN-MDSC	24.1474	8.37961	2.81888	2.97268	0.00295217	0.426675	0.242763	RAP-Healthy
HBA1	PMN-MDSC	21.3588	7.70037	2.26864	3.39426	0.000688142	0.359339	0.148718	RAP-Healthy
PLAC8	PMN-MDSC	12.2898	2.31963	0.816899	2.83956	0.00451759	0.50061	0.275513	RAP-Healthy
TMEM176A	PMN-MDSC	4.19724	2.10932	0.94949	2.22153	0.0263149	0.628296	0.563292	RAP-Healthy
MAFB	PMN-MDSC	14.3801	2.07708	0.884212	2.34908	0.0188199	0.604047	0.506331	RAP-Healthy
CLU	PMN-MDSC	8.32118	1.90445	0.786251	2.42218	0.0154275	0.574324	0.459497	RAP-Healthy
DSE	PMN-MDSC	4.66205	1.85697	0.610495	3.04175	0.00235207	0.414428	0.22396	RAP-Healthy
AGFG1	PMN-MDSC	12.4126	1.79355	0.530808	3.3789	0.00072776	0.359339	0.149534	RAP-Healthy
LSM3	PMN-MDSC	4.94689	1.61015	0.576966	2.79072	0.00525916	0.50061	0.295954	RAP-Healthy
TESC	PMN-MDSC	5.26033	1.60038	0.616425	2.59623	0.00942538	0.503438	0.360159	RAP-Healthy
ATP13A3	PMN-MDSC	4.94452	1.54667	0.67739	2.28328	0.0224139	0.614831	0.532402	RAP-Healthy
SGMS2	PMN-MDSC	4.25326	1.47246	0.65035	2.26411	0.0235672	0.622631	0.542039	RAP-Healthy
MTARC1	PMN-MDSC	4.96954	1.41936	0.660378	2.14932	0.0316091	0.657485	0.599941	RAP-Healthy
PLSCR1	PMN-MDSC	10.9623	1.40675	0.50207	2.80189	0.0050804	0.50061	0.293936	RAP-Healthy
SAMSN1	PMN-MDSC	19.2692	1.40229	0.662179	2.11769	0.0342013	0.657485	0.614037	RAP-Healthy
CCR1	PMN-MDSC	5.45965	1.39491	0.6051	2.30526	0.0211519	0.604047	0.520234	RAP-Healthy
PTPN2	PMN-MDSC	9.99236	1.31854	0.494626	2.66573	0.00768208	0.50061	0.346236	RAP-Healthy
FKBP5	PMN-MDSC	24.1485	1.30254	0.497143	2.62006	0.00879145	0.50061	0.351205	RAP-Healthy
TXNDC17	PMN-MDSC	5.75917	1.25633	0.528296	2.37808	0.0174031	0.593882	0.485884	RAP-Healthy
ANAPC5	PMN-MDSC	4.92086	1.24464	0.545791	2.28044	0.0225816	0.614831	0.5335	RAP-Healthy
NDUFA3	PMN-MDSC	13.7204	1.23323	0.47189	2.61339	0.00896493	0.50061	0.35279	RAP-Healthy
RELB	PMN-MDSC	4.68202	1.21196	0.556422	2.17814	0.0293958	0.642667	0.583622	RAP-Healthy
ZDHHC20	PMN-MDSC	13.4152	1.2119	0.478974	2.53021	0.0113993	0.522473	0.398614	RAP-Healthy
CYP1B1	PMN-MDSC	6.92031	1.20008	0.537997	2.23065	0.0257043	0.628296	0.559936	RAP-Healthy
C9orf16	PMN-MDSC	9.4187	1.18908	0.567622	2.09484	0.0361855	0.659075	0.619189	RAP-Healthy
RNF7	PMN-MDSC	5.83567	1.17435	0.537081	2.18654	0.0287761	0.642667	0.579168	RAP-Healthy
MAP3K8	PMN-MDSC	8.65229	1.17132	0.502307	2.33187	0.0197074	0.604047	0.513444	RAP-Healthy
CTSA	PMN-MDSC	7.66009	1.15672	0.558315	2.07181	0.038283	0.67069	0.632438	RAP-Healthy
TCEA1	PMN-MDSC	8.82197	1.14252	0.54242	2.10634	0.0351751	0.657485	0.614045	RAP-Healthy
CEMIP2	PMN-MDSC	6.20257	1.10451	0.441728	2.50042	0.0124046	0.522473	0.413998	RAP-Healthy
UBE3C	PMN-MDSC	4.43463	1.09713	0.555437	1.97527	0.0482381	0.722901	0.676712	RAP-Healthy
ATP5MD	PMN-MDSC	11.2548	1.09645	0.503888	2.17598	0.029557	0.642667	0.585059	RAP-Healthy
ID2	PMN-MDSC	6.59604	1.07081	0.54502	1.96473	0.0494461	0.727479	0.679587	RAP-Healthy
RPS17	PMN-MDSC	17.7708	1.06428	0.487907	2.18132	0.0291599	0.642667	0.583454	RAP-Healthy
TOP1	PMN-MDSC	10.0961	1.03754	0.420551	2.46709	0.0136215	0.540341	0.4345	RAP-Healthy
CD14	PMN-MDSC	14.5084	0.991817	0.467215	2.12283	0.0337684	0.657485	0.608919	RAP-Healthy
ATP5MPL	PMN-MDSC	15.0967	0.990724	0.362122	2.73589	0.00622125	0.50061	0.31872	RAP-Healthy
ITGB1	PMN-MDSC	8.39472	0.989422	0.461931	2.14193	0.0321995	0.657485	0.602174	RAP-Healthy
KTN1	PMN-MDSC	7.7369	0.986477	0.463888	2.12654	0.033458	0.657485	0.608919	RAP-Healthy
SUB1	PMN-MDSC	11.2957	0.9672	0.441003	2.19318	0.0282942	0.642667	0.578056	RAP-Healthy
TPP1	PMN-MDSC	7.32185	0.958858	0.487702	1.96607	0.0492903	0.727479	0.679587	RAP-Healthy
TMEM167A	PMN-MDSC	7.89449	0.948887	0.473712	2.00309	0.0451676	0.715979	0.664558	RAP-Healthy
MTPN	PMN-MDSC	20.3918	0.933286	0.355412	2.62592	0.0086414	0.50061	0.351205	RAP-Healthy
NAPA	PMN-MDSC	6.15103	0.921416	0.450773	2.04408	0.0409457	0.67069	0.647226	RAP-Healthy
C4orf48	PMN-MDSC	11.2727	0.913792	0.455565	2.00584	0.0448731	0.715979	0.663186	RAP-Healthy
TMBIM6	PMN-MDSC	14.1679	0.818162	0.37478	2.18304	0.0290326	0.642667	0.582551	RAP-Healthy
SP100	PMN-MDSC	17.6311	0.816155	0.342105	2.38569	0.0170472	0.589929	0.483297	RAP-Healthy
CD55	PMN-MDSC	31.9643	0.770898	0.387184	1.99104	0.0464768	0.719652	0.671468	RAP-Healthy
CSNK1A1	PMN-MDSC	11.8693	0.768256	0.360059	2.13369	0.0328678	0.657485	0.607445	RAP-Healthy
KMT2E	PMN-MDSC	15.8573	-0.6853	0.341758	-2.00522	0.0449396	0.715979	0.663288	RAP-Healthy
SENP6	PMN-MDSC	11.3932	-0.758737	0.38237	-1.9843	0.0472223	0.719652	0.673064	RAP-Healthy
CYTH1	PMN-MDSC	14.6105	-0.787403	0.354001	-2.2243	0.0261285	0.628296	0.562053	RAP-Healthy
VPS13B	PMN-MDSC	20.758	-0.851275	0.378968	-2.2463	0.024685	0.628296	0.553439	RAP-Healthy
STK10	PMN-MDSC	24.2448	-0.860924	0.387598	-2.22118	0.0263388	0.628296	0.563292	RAP-Healthy
PAK1	PMN-MDSC	17.0611	-0.862494	0.410134	-2.10296	0.0354696	0.657485	0.614045	RAP-Healthy
RALY	PMN-MDSC	9.16993	-0.868318	0.438015	-1.98239	0.0474355	0.719652	0.673064	RAP-Healthy
ANKRD44	PMN-MDSC	35.0136	-0.935556	0.394618	-2.37079	0.0177502	0.597429	0.49274	RAP-Healthy
MEGF9	PMN-MDSC	38.4803	-0.944784	0.460141	-2.05325	0.0400483	0.67069	0.643066	RAP-Healthy
RBM33	PMN-MDSC	10.5013	-0.953527	0.480198	-1.9857	0.0470671	0.719652	0.673064	RAP-Healthy
RCSD1	PMN-MDSC	20.11	-0.960931	0.360775	-2.66352	0.00773288	0.50061	0.346236	RAP-Healthy
FOXN3	PMN-MDSC	27.2496	-0.961068	0.406621	-2.36355	0.0181009	0.600997	0.496498	RAP-Healthy
FNBP1	PMN-MDSC	13.0605	-0.977386	0.409629	-2.38603	0.0170314	0.589929	0.483297	RAP-Healthy
GSK3B	PMN-MDSC	15.2421	-0.98076	0.455402	-2.15361	0.0312704	0.657485	0.597583	RAP-Healthy
MYO1F	PMN-MDSC	46.682	-0.985991	0.420042	-2.34736	0.0189068	0.604047	0.506604	RAP-Healthy
ADGRE5	PMN-MDSC	35.6218	-1.00419	0.475333	-2.1126	0.0346353	0.657485	0.614045	RAP-Healthy
SSH2	PMN-MDSC	60.296	-1.02209	0.494706	-2.06605	0.0388233	0.67069	0.635786	RAP-Healthy
BAZ2B	PMN-MDSC	25.5196	-1.02213	0.435954	-2.34458	0.0190483	0.604047	0.507303	RAP-Healthy
MAP3K2	PMN-MDSC	17.3362	-1.027	0.467738	-2.19567	0.0281158	0.642667	0.577337	RAP-Healthy
APBB1IP	PMN-MDSC	35.5669	-1.02776	0.514772	-1.99653	0.0458767	0.719652	0.667011	RAP-Healthy
IRF1	PMN-MDSC	19.1131	-1.0334	0.519339	-1.98983	0.0466097	0.719652	0.671468	RAP-Healthy
MYO9B	PMN-MDSC	14.8277	-1.03835	0.390844	-2.6567	0.00789108	0.50061	0.346939	RAP-Healthy
STK4	PMN-MDSC	21.6259	-1.05025	0.384075	-2.73448	0.00624784	0.50061	0.31872	RAP-Healthy
KANSL1	PMN-MDSC	14.5704	-1.05228	0.512808	-2.052	0.0401692	0.67069	0.643439	RAP-Healthy
MTMR3	PMN-MDSC	18.778	-1.05588	0.53638	-1.96853	0.0490065	0.727479	0.679396	RAP-Healthy
INPP5D	PMN-MDSC	16.7955	-1.06541	0.350398	-3.04056	0.00236141	0.414428	0.22396	RAP-Healthy
CHIC2	PMN-MDSC	5.83646	-1.0748	0.515241	-2.08602	0.0369769	0.664296	0.624431	RAP-Healthy
BRWD3	PMN-MDSC	7.2212	-1.1477	0.546116	-2.10158	0.0355904	0.657485	0.61412	RAP-Healthy
GATAD2B	PMN-MDSC	7.30304	-1.15186	0.516796	-2.22884	0.0258242	0.628296	0.559936	RAP-Healthy
CARS2	PMN-MDSC	5.26671	-1.16304	0.562757	-2.06669	0.0387638	0.67069	0.6356	RAP-Healthy
FLI1	PMN-MDSC	16.3239	-1.18778	0.473472	-2.50866	0.0121189	0.522473	0.410446	RAP-Healthy
PARP8	PMN-MDSC	22.4793	-1.19583	0.555441	-2.15295	0.0313229	0.657485	0.597583	RAP-Healthy
CHST11	PMN-MDSC	39.3046	-1.21358	0.612221	-1.98227	0.0474495	0.719652	0.673064	RAP-Healthy
RAB11FIP1	PMN-MDSC	22.6243	-1.21664	0.478138	-2.54453	0.0109424	0.522473	0.391532	RAP-Healthy
CACUL1	PMN-MDSC	7.18704	-1.21816	0.531946	-2.29	0.0220212	0.614831	0.529756	RAP-Healthy
MPHOSPH8	PMN-MDSC	6.75129	-1.22613	0.585399	-2.09453	0.0362129	0.659075	0.619189	RAP-Healthy
NLRP1	PMN-MDSC	12.4972	-1.22859	0.539507	-2.27725	0.0227715	0.614831	0.535111	RAP-Healthy
ARHGAP15	PMN-MDSC	57.8269	-1.23058	0.593704	-2.07272	0.0381984	0.67069	0.631902	RAP-Healthy
SH2B3	PMN-MDSC	5.89041	-1.23302	0.602203	-2.04752	0.0406074	0.67069	0.646959	RAP-Healthy
MGRN1	PMN-MDSC	6.58766	-1.27051	0.570455	-2.22719	0.0259349	0.628296	0.559936	RAP-Healthy
MBP	PMN-MDSC	28.1073	-1.29477	0.557477	-2.32256	0.020203	0.604047	0.515719	RAP-Healthy
UIMC1	PMN-MDSC	9.05098	-1.3074	0.499438	-2.61774	0.00885152	0.50061	0.351455	RAP-Healthy
ANKRD13D	PMN-MDSC	5.85168	-1.33774	0.535869	-2.4964	0.0125462	0.522473	0.415436	RAP-Healthy
S100Z	PMN-MDSC	5.60037	-1.34171	0.653684	-2.05253	0.040118	0.67069	0.6434	RAP-Healthy
IRAG2	PMN-MDSC	8.23107	-1.3444	0.617025	-2.17885	0.0293431	0.642667	0.583454	RAP-Healthy
NEDD9	PMN-MDSC	23.0972	-1.34481	0.600803	-2.23836	0.0251976	0.628296	0.556805	RAP-Healthy
FGD3	PMN-MDSC	11.7597	-1.36583	0.504012	-2.70992	0.00672992	0.50061	0.325402	RAP-Healthy
CHST15	PMN-MDSC	14.4301	-1.36656	0.551972	-2.47579	0.0132943	0.540341	0.430612	RAP-Healthy
GATAD2A	PMN-MDSC	7.4191	-1.36822	0.523289	-2.61465	0.00893184	0.50061	0.35254	RAP-Healthy
HIP1	PMN-MDSC	6.52927	-1.38682	0.667941	-2.07626	0.03787	0.67069	0.630839	RAP-Healthy
TAGAP	PMN-MDSC	9.40431	-1.38927	0.522008	-2.6614	0.00778173	0.50061	0.346236	RAP-Healthy
PYGL	PMN-MDSC	14.7816	-1.43353	0.704394	-2.03512	0.0418389	0.680783	0.651195	RAP-Healthy
SRPK2	PMN-MDSC	30.3411	-1.44401	0.680075	-2.12332	0.0337274	0.657485	0.608919	RAP-Healthy
BBS9	PMN-MDSC	3.89356	-1.44733	0.702104	-2.06142	0.0392631	0.67069	0.637647	RAP-Healthy
ABTB1	PMN-MDSC	10.3045	-1.47272	0.695245	-2.11827	0.0341523	0.657485	0.614037	RAP-Healthy
CSF3R	PMN-MDSC	52.8704	-1.47344	0.616306	-2.39075	0.0168138	0.589929	0.481861	RAP-Healthy
RC3H1	PMN-MDSC	15.0917	-1.47883	0.577543	-2.56055	0.0104506	0.522473	0.379533	RAP-Healthy
MED28	PMN-MDSC	4.07452	-1.48481	0.706251	-2.10239	0.0355195	0.657485	0.614045	RAP-Healthy
RESF1	PMN-MDSC	21.0206	-1.4862	0.644275	-2.30678	0.0210668	0.604047	0.51911	RAP-Healthy
SLC6A6	PMN-MDSC	10.3551	-1.48786	0.695578	-2.13902	0.0324337	0.657485	0.604772	RAP-Healthy
CCM2	PMN-MDSC	8.5197	-1.54111	0.614482	-2.50798	0.0121425	0.522473	0.410446	RAP-Healthy
MAP2K4	PMN-MDSC	6.06614	-1.56574	0.74085	-2.11344	0.0345633	0.657485	0.614045	RAP-Healthy
PPP4R1	PMN-MDSC	5.96411	-1.57015	0.705938	-2.2242	0.0261351	0.628296	0.562053	RAP-Healthy
KATNBL1	PMN-MDSC	5.17905	-1.57213	0.768419	-2.04592	0.0407638	0.67069	0.647226	RAP-Healthy
VAV1	PMN-MDSC	9.30869	-1.57515	0.600627	-2.6225	0.00872867	0.50061	0.351205	RAP-Healthy
BANP	PMN-MDSC	6.88857	-1.58249	0.622684	-2.5414	0.011041	0.522473	0.392327	RAP-Healthy
CPPED1	PMN-MDSC	34.3357	-1.59748	0.632324	-2.52637	0.0115248	0.522473	0.400712	RAP-Healthy
CPQ	PMN-MDSC	26.0893	-1.64032	0.704397	-2.32869	0.0198754	0.604047	0.514355	RAP-Healthy
PIK3CD	PMN-MDSC	14.0138	-1.6607	0.55398	-2.99776	0.00271975	0.426675	0.237111	RAP-Healthy
NDE1	PMN-MDSC	5.76752	-1.67728	0.72492	-2.31374	0.0206819	0.604047	0.518566	RAP-Healthy
PACSIN2	PMN-MDSC	14.1387	-1.69365	0.568763	-2.97777	0.0029035	0.426675	0.242645	RAP-Healthy
TRAK1	PMN-MDSC	6.23941	-1.70593	0.647365	-2.63519	0.00840893	0.50061	0.351205	RAP-Healthy
NOTCH1	PMN-MDSC	4.4605	-1.71123	0.82061	-2.08532	0.0370405	0.664296	0.624431	RAP-Healthy
SORL1	PMN-MDSC	35.9385	-1.73137	0.615406	-2.81338	0.00490244	0.50061	0.289816	RAP-Healthy
SUSD6	PMN-MDSC	13.4852	-1.73628	0.540411	-3.21289	0.00131405	0.359339	0.188295	RAP-Healthy
SLC44A2	PMN-MDSC	7.90039	-1.74215	0.767577	-2.26968	0.0232271	0.620315	0.540233	RAP-Healthy
TECPR2	PMN-MDSC	8.32721	-1.74511	0.821231	-2.125	0.0335868	0.657485	0.608919	RAP-Healthy
STX3	PMN-MDSC	7.18895	-1.76417	0.693464	-2.544	0.0109592	0.522473	0.391532	RAP-Healthy
APC	PMN-MDSC	6.64655	-1.76419	0.549827	-3.20862	0.00133371	0.359339	0.189057	RAP-Healthy
PRKDC	PMN-MDSC	5.46222	-1.76761	0.698563	-2.53036	0.0113947	0.522473	0.398614	RAP-Healthy
ITPK1	PMN-MDSC	9.38064	-1.76962	0.630332	-2.80745	0.00499359	0.50061	0.29258	RAP-Healthy
TMEM154	PMN-MDSC	18.7766	-1.77398	0.601983	-2.9469	0.00320979	0.436098	0.24836	RAP-Healthy
SRPK1	PMN-MDSC	7.82204	-1.8016	0.777605	-2.31686	0.0205112	0.604047	0.518007	RAP-Healthy
IGF2R	PMN-MDSC	22.4649	-1.83121	0.624647	-2.93159	0.00337235	0.436098	0.249848	RAP-Healthy
RERE	PMN-MDSC	13.0418	-1.83687	0.574794	-3.1957	0.00139491	0.359339	0.194071	RAP-Healthy
IGF1R	PMN-MDSC	14.0041	-1.84028	0.853564	-2.15599	0.0310845	0.657485	0.597583	RAP-Healthy
LITAF	PMN-MDSC	36.3639	-1.87708	0.764365	-2.45574	0.0140594	0.540341	0.437614	RAP-Healthy
TBC1D1	PMN-MDSC	13.1611	-1.95507	0.687313	-2.84451	0.00444797	0.50061	0.274007	RAP-Healthy
ARHGAP25	PMN-MDSC	12.3679	-2.03304	0.638915	-3.18202	0.00146251	0.359339	0.194795	RAP-Healthy
IRF8	PMN-MDSC	4.26942	-2.05913	1.0503	-1.96051	0.0499363	0.730173	0.681517	RAP-Healthy
NIBAN1	PMN-MDSC	28.8931	-2.06822	0.864105	-2.39349	0.016689	0.589929	0.480374	RAP-Healthy
RNF24	PMN-MDSC	24.0025	-2.1131	0.7641	-2.76547	0.00568408	0.50061	0.307103	RAP-Healthy
PPCDC	PMN-MDSC	7.09433	-2.12327	1.03847	-2.04462	0.0408922	0.67069	0.647226	RAP-Healthy
CXCR4	PMN-MDSC	4.53592	-2.13087	0.848263	-2.51204	0.0120037	0.522473	0.409262	RAP-Healthy
EGLN1	PMN-MDSC	7.086	-2.13309	0.811928	-2.62719	0.00860924	0.50061	0.351205	RAP-Healthy
DGLUCY	PMN-MDSC	6.65044	-2.19016	0.709146	-3.08845	0.00201206	0.414428	0.21565	RAP-Healthy
SH2D3C	PMN-MDSC	6.3865	-2.20665	0.676857	-3.26015	0.00111354	0.359339	0.17917	RAP-Healthy
CAMK2G	PMN-MDSC	5.27383	-2.24807	0.942058	-2.38634	0.017017	0.589929	0.483297	RAP-Healthy
TMCC3	PMN-MDSC	12.2547	-2.27546	0.926735	-2.45535	0.0140748	0.540341	0.437614	RAP-Healthy
XPO6	PMN-MDSC	20.5869	-2.40346	0.924841	-2.59878	0.00935558	0.503438	0.360159	RAP-Healthy
TMCC1	PMN-MDSC	14.5002	-2.44158	0.798626	-3.05722	0.00223398	0.414428	0.223111	RAP-Healthy
RPS6KA5	PMN-MDSC	8.67919	-2.47505	0.909984	-2.71988	0.00653052	0.50061	0.32336	RAP-Healthy
NCAM1	PMN-MDSC	12.4116	-2.48978	1.26056	-1.97514	0.0482522	0.722901	0.676712	RAP-Healthy
TRPM6	PMN-MDSC	3.65925	-2.49093	1.16662	-2.13517	0.032747	0.657485	0.60698	RAP-Healthy
TNFRSF10C	PMN-MDSC	13.2544	-2.56387	1.27032	-2.01829	0.0435612	0.704144	0.660078	RAP-Healthy
MPZL1	PMN-MDSC	4.08069	-2.59254	1.11539	-2.32433	0.0201081	0.604047	0.515719	RAP-Healthy
XPO5	PMN-MDSC	20.0851	-2.59572	1.18194	-2.19616	0.0280804	0.642667	0.577337	RAP-Healthy
PIGB	PMN-MDSC	2.49966	-2.74765	1.19408	-2.30105	0.0213887	0.604047	0.523131	RAP-Healthy
DPEP2	PMN-MDSC	7.04734	-2.82534	0.795115	-3.55337	0.000380327	0.359339	0.11256	RAP-Healthy
ZEB1	PMN-MDSC	3.98955	-2.84026	1.26342	-2.24807	0.0245719	0.628296	0.551842	RAP-Healthy
CAMK1D	PMN-MDSC	27.7072	-2.84172	0.867265	-3.27664	0.0010505	0.359339	0.175301	RAP-Healthy
REPS2	PMN-MDSC	4.28257	-2.9098	1.07782	-2.6997	0.00694017	0.50061	0.329109	RAP-Healthy
AKR1A1	PMN-MDSC	3.78174	-3.0104	1.1357	-2.65069	0.00803286	0.50061	0.350257	RAP-Healthy
ADGRG3	PMN-MDSC	3.19859	-3.41689	1.45944	-2.34123	0.0192205	0.604047	0.508804	RAP-Healthy
EPHB1	PMN-MDSC	21.2048	-3.4248	1.35824	-2.5215	0.0116856	0.522473	0.403277	RAP-Healthy
IL1R1	PMN-MDSC	9.06873	-3.90652	1.60711	-2.43077	0.0150666	0.569518	0.453805	RAP-Healthy
FCGR3B	PMN-MDSC	15.802	-3.97356	1.8066	-2.19947	0.0278444	0.642667	0.577337	RAP-Healthy
SLC45A4	PMN-MDSC	6.62447	-4.56284	1.36316	-3.34725	0.00081618	0.359339	0.150145	RAP-Healthy
CYP4F3	PMN-MDSC	5.63767	-4.8579	1.96938	-2.46672	0.0136357	0.540341	0.4345	RAP-Healthy

## Sheet: Day4_v_Healthy
gene	cluster_id	baseMean	logFC	lfcSE	stat	p_val	p_adj.loc	p_adj.glb	contrast
C1QC	M-MDSC	11.2119	7.19398	0.959581	7.49701	6.52919e-14	7.00321e-10	8.60743e-10	Day4-Healthy
HBA1	M-MDSC	124.227	6.54605	1.83105	3.57503	0.000350186	0.0278229	0.032975	Day4-Healthy
HBA2	M-MDSC	139.127	6.32529	1.77902	3.5555	0.000377263	0.0289038	0.0342997	Day4-Healthy
MMP8	M-MDSC	23.183	5.36938	1.95582	2.74534	0.00604486	0.139435	0.161315	Day4-Healthy
C1QB	M-MDSC	17.1757	5.01872	1.1836	4.24022	2.23299e-05	0.00451906	0.00525669	Day4-Healthy
IL1R2	M-MDSC	229.297	4.95559	1.14991	4.30954	1.63591e-05	0.00373335	0.00431324	Day4-Healthy
ADAMTS2	M-MDSC	98.2157	4.89593	1.35957	3.60108	0.0003169	0.0269767	0.0318908	Day4-Healthy
DAAM2	M-MDSC	6.82273	4.84438	0.860512	5.62965	1.80579e-08	1.93689e-05	2.38057e-05	Day4-Healthy
AMPH	M-MDSC	33.7853	4.68094	1.02334	4.5742	4.78052e-06	0.00165406	0.00196943	Day4-Healthy
PGLYRP1	M-MDSC	10.0127	4.61066	1.78611	2.58139	0.00984021	0.177803	0.201076	Day4-Healthy
ALAS2	M-MDSC	9.31072	4.31963	2.01744	2.14115	0.0322623	0.288308	0.31783	Day4-Healthy
FAM20A	M-MDSC	100.581	4.25775	1.07707	3.95307	7.71551e-05	0.0118224	0.0139334	Day4-Healthy
MFGE8	M-MDSC	12.4788	4.12485	1.37255	3.00525	0.00265366	0.0897892	0.105371	Day4-Healthy
DDIT4	M-MDSC	113.606	3.97489	1.00038	3.97339	7.08555e-05	0.0111764	0.0131562	Day4-Healthy
VSIG4	M-MDSC	44.8827	3.94729	0.626891	6.29661	3.04229e-10	6.52632e-07	8.0213e-07	Day4-Healthy
AREG	M-MDSC	20.0136	3.93485	1.01544	3.87502	0.000106616	0.014118	0.0167323	Day4-Healthy
LTF	M-MDSC	31.8698	3.89843	1.97857	1.97032	0.0488013	0.347509	0.382036	Day4-Healthy
HOXA10	M-MDSC	12.8435	3.79209	0.761464	4.98	6.35844e-07	0.00040118	0.000465685	Day4-Healthy
LCN2	M-MDSC	79.0744	3.77552	1.33546	2.82713	0.0046967	0.12287	0.143326	Day4-Healthy
TPST1	M-MDSC	92.1552	3.75676	1.00264	3.74687	0.000179058	0.0190736	0.0225745	Day4-Healthy
C1QA	M-MDSC	23.3388	3.3277	0.689789	4.82423	1.40543e-06	0.000628109	0.00074111	Day4-Healthy
ID1	M-MDSC	68.8489	3.30752	1.19309	2.77222	0.00556745	0.133894	0.15583	Day4-Healthy
SDC2	M-MDSC	11.0827	3.11816	0.858631	3.63155	0.000281726	0.0249735	0.0294761	Day4-Healthy
FLT3	M-MDSC	102.685	3.10197	0.651704	4.75978	1.93805e-06	0.00079952	0.000946271	Day4-Healthy
SCD	M-MDSC	5.29636	3.00296	0.75777	3.96289	7.40474e-05	0.0115106	0.0135579	Day4-Healthy
HPGD	M-MDSC	11.6891	2.97087	0.741147	4.00847	6.11136e-05	0.0099727	0.01173	Day4-Healthy
SH3PXD2B	M-MDSC	43.2346	2.90781	0.587879	4.94627	7.56491e-07	0.000427059	0.000498641	Day4-Healthy
KCNJ6	M-MDSC	11.6403	2.86269	0.69105	4.14253	3.43501e-05	0.00635239	0.00742355	Day4-Healthy
RNASE1	M-MDSC	65.2931	2.81606	1.05087	2.67974	0.00736792	0.154957	0.176282	Day4-Healthy
DHCR24	M-MDSC	11.9116	2.78498	0.799345	3.48408	0.00049383	0.0355491	0.0422738	Day4-Healthy
ZBTB16	M-MDSC	98.9807	2.76005	0.56517	4.88357	1.0418e-06	0.000507722	0.000597134	Day4-Healthy
FKBP5	M-MDSC	729.145	2.72008	0.412824	6.58896	4.42915e-11	2.37536e-07	2.91948e-07	Day4-Healthy
IGKV3-20	M-MDSC	11.3753	2.67466	1.04992	2.5475	0.0108499	0.182981	0.206996	Day4-Healthy
SLC4A1	M-MDSC	14.7092	2.65536	0.591528	4.48898	7.1565e-06	0.00213224	0.00241908	Day4-Healthy
CDKL4	M-MDSC	48.2218	2.65002	0.543607	4.87488	1.08872e-06	0.000507722	0.000598024	Day4-Healthy
ANXA3	M-MDSC	14.7053	2.59432	1.24104	2.09044	0.0365786	0.305562	0.337214	Day4-Healthy
THBS1	M-MDSC	329.66	2.58392	0.925138	2.79301	0.00522196	0.130257	0.151632	Day4-Healthy
PDK4	M-MDSC	114.503	2.53389	0.56023	4.52295	6.09836e-06	0.00198215	0.00229699	Day4-Healthy
KCNMA1	M-MDSC	9.40437	2.5296	0.621755	4.06848	4.73201e-05	0.00793786	0.00931934	Day4-Healthy
CAND2	M-MDSC	4.73942	2.49206	0.622401	4.00395	6.22945e-05	0.0099727	0.0117318	Day4-Healthy
FCGR3B	M-MDSC	8.68876	2.47753	1.08851	2.27608	0.0228412	0.254752	0.280979	Day4-Healthy
GPER1	M-MDSC	7.74203	2.46331	0.636841	3.86801	0.000109726	0.0141797	0.0168199	Day4-Healthy
ADM	M-MDSC	36.43	2.44921	0.642938	3.80941	0.0001393	0.0162889	0.0191946	Day4-Healthy
CACNB2	M-MDSC	12.2489	2.41829	0.510039	4.74137	2.12277e-06	0.000837295	0.000993607	Day4-Healthy
CHEK1	M-MDSC	3.34078	2.35328	0.73821	3.18782	0.00143348	0.0648755	0.0765083	Day4-Healthy
CRYBG2	M-MDSC	10.5566	2.33909	0.655861	3.56644	0.000361868	0.0283314	0.0335951	Day4-Healthy
GDPD4	M-MDSC	5.52247	2.33657	0.705481	3.31202	0.000926233	0.0517436	0.061215	Day4-Healthy
OLFML2B	M-MDSC	4.84425	2.3115	0.741874	3.11576	0.0018347	0.0720841	0.0851648	Day4-Healthy
PHGDH	M-MDSC	5.36934	2.31122	0.705572	3.27567	0.00105412	0.0573933	0.0677875	Day4-Healthy
SLC39A8	M-MDSC	106.534	2.30695	0.991765	2.32611	0.0200128	0.239573	0.266763	Day4-Healthy
SLC1A3	M-MDSC	24.6414	2.29932	0.44861	5.12544	2.96849e-07	0.000244923	0.000301028	Day4-Healthy
NAB2	M-MDSC	19.5153	2.29212	0.778521	2.94419	0.00323799	0.0990562	0.116454	Day4-Healthy
GRIN2B	M-MDSC	4.80279	2.28331	0.731656	3.12074	0.00180399	0.0714006	0.0843331	Day4-Healthy
ALOX15B	M-MDSC	14.7569	2.27863	0.799005	2.85184	0.00434675	0.118937	0.138749	Day4-Healthy
FMN1	M-MDSC	209.851	2.27214	0.479815	4.73545	2.18574e-06	0.000837295	0.000993607	Day4-Healthy
GRB10	M-MDSC	42.464	2.26435	0.505505	4.47938	7.48614e-06	0.00217017	0.00246724	Day4-Healthy
RETN	M-MDSC	398.117	2.25939	0.746516	3.02658	0.00247338	0.0861348	0.101263	Day4-Healthy
KLF9	M-MDSC	43.2576	2.25583	0.381174	5.91811	3.2567e-09	4.58998e-06	5.64141e-06	Day4-Healthy
P2RY1	M-MDSC	5.5674	2.23987	0.684698	3.27133	0.00107044	0.0576962	0.0681721	Day4-Healthy
GPR85	M-MDSC	11.4725	2.23882	0.598578	3.74023	0.000183849	0.0190736	0.0225745	Day4-Healthy
TDRKH	M-MDSC	3.01812	2.22985	1.00473	2.21934	0.0264634	0.267694	0.294835	Day4-Healthy
HOXA9	M-MDSC	10.9095	2.22761	0.748736	2.97516	0.00292832	0.0950646	0.111788	Day4-Healthy
SORCS2	M-MDSC	16.1676	2.17227	0.703299	3.08869	0.00201039	0.0754955	0.0893526	Day4-Healthy
CAMP	M-MDSC	11.8404	2.16496	0.827687	2.61567	0.00890522	0.169061	0.191517	Day4-Healthy
FEZ1	M-MDSC	55.7747	2.15953	0.60537	3.56729	0.000360694	0.0283314	0.0335951	Day4-Healthy
ARMC3	M-MDSC	16.4673	2.14675	0.712034	3.01495	0.00257019	0.0886428	0.103935	Day4-Healthy
EMP2	M-MDSC	6.70229	2.14271	0.883502	2.42525	0.015298	0.214656	0.240641	Day4-Healthy
SQLE	M-MDSC	44.9753	2.13292	0.462726	4.60946	4.0371e-06	0.0014434	0.00171681	Day4-Healthy
CLEC3A	M-MDSC	6.14585	2.12166	0.68796	3.08398	0.00204248	0.0763333	0.0903559	Day4-Healthy
ELAPOR1	M-MDSC	9.31216	2.11997	0.651173	3.25561	0.00113148	0.0589139	0.0697024	Day4-Healthy
NRG3	M-MDSC	9.26188	2.1176	0.611577	3.46253	0.000535126	0.0367933	0.0438171	Day4-Healthy
UHRF1	M-MDSC	9.00242	2.1165	0.803977	2.63254	0.00847485	0.166486	0.189042	Day4-Healthy
TFPI	M-MDSC	5.03241	2.10014	0.767769	2.73538	0.00623081	0.142093	0.163178	Day4-Healthy
HOPX	M-MDSC	6.92869	2.07883	1.01362	2.0509	0.0402771	0.320009	0.351871	Day4-Healthy
PTTG1	M-MDSC	10.5599	2.07696	0.813353	2.55357	0.0106625	0.181704	0.205696	Day4-Healthy
SOBP	M-MDSC	6.62434	2.06497	0.904142	2.2839	0.0223774	0.251976	0.278493	Day4-Healthy
FSIP1	M-MDSC	32.2259	2.06334	0.703452	2.93316	0.00335527	0.101663	0.119534	Day4-Healthy
PAX5	M-MDSC	26.1616	2.06332	0.651067	3.16914	0.00152893	0.066936	0.0790427	Day4-Healthy
CYP51A1	M-MDSC	59.7424	2.05635	0.386407	5.32172	1.02793e-07	9.18795e-05	0.000112926	Day4-Healthy
PDZRN4	M-MDSC	5.5394	2.01507	0.646616	3.11633	0.00183115	0.0720841	0.0851648	Day4-Healthy
BCAT1	M-MDSC	72.2153	1.99936	0.338189	5.91195	3.38071e-09	4.58998e-06	5.64141e-06	Day4-Healthy
CLU	M-MDSC	349.328	1.99932	0.918509	2.1767	0.0295029	0.277838	0.306286	Day4-Healthy
TMEM52B	M-MDSC	3.73268	1.99931	0.636312	3.14202	0.00167785	0.0701408	0.0829769	Day4-Healthy
MCTP2	M-MDSC	156.62	1.99854	0.508869	3.92742	8.58622e-05	0.0124454	0.0147003	Day4-Healthy
ASPH	M-MDSC	144.243	1.99481	0.316123	6.31023	2.78617e-10	6.52632e-07	8.0213e-07	Day4-Healthy
SLC9B2	M-MDSC	4.01465	1.98412	0.83573	2.37412	0.017591	0.227876	0.255681	Day4-Healthy
LTBP1	M-MDSC	30.8195	1.97713	0.528533	3.74078	0.000183448	0.0190736	0.0225745	Day4-Healthy
C10orf90	M-MDSC	11.2126	1.9714	0.721438	2.7326	0.00628367	0.142093	0.163178	Day4-Healthy
LEMD1	M-MDSC	6.46104	1.97073	0.778917	2.53009	0.0114034	0.184665	0.209097	Day4-Healthy
GRHL3	M-MDSC	8.83611	1.97015	0.71254	2.76497	0.00569274	0.135258	0.157236	Day4-Healthy
IL10	M-MDSC	5.72145	1.96888	0.660559	2.98063	0.00287655	0.0944223	0.110962	Day4-Healthy
CDCP1	M-MDSC	4.33717	1.9627	0.827035	2.37318	0.0176358	0.227905	0.255767	Day4-Healthy
EPHA6	M-MDSC	4.11371	1.96233	0.610122	3.21629	0.0012986	0.0629522	0.0740662	Day4-Healthy
SYN3	M-MDSC	74.0827	1.95899	0.640783	3.05718	0.00223428	0.0809624	0.0950145	Day4-Healthy
CD163	M-MDSC	563.184	1.95861	0.445145	4.39992	1.08289e-05	0.00283293	0.00324447	Day4-Healthy
RGL1	M-MDSC	28.8615	1.95734	0.481124	4.06827	4.73637e-05	0.00793786	0.00931934	Day4-Healthy
RUNDC3B	M-MDSC	12.7757	1.94276	0.689229	2.81875	0.00482113	0.124008	0.144448	Day4-Healthy
KCNG2	M-MDSC	4.38144	1.94152	0.838403	2.31574	0.0205724	0.243141	0.270148	Day4-Healthy
IL5RA	M-MDSC	5.16524	1.9384	0.653816	2.96475	0.00302931	0.0965568	0.113371	Day4-Healthy
MLC1	M-MDSC	5.39836	1.93771	0.70439	2.75091	0.00594308	0.138143	0.160413	Day4-Healthy
CAMK2B	M-MDSC	20.9029	1.9325	0.604305	3.19788	0.00138441	0.0642821	0.0757289	Day4-Healthy
IGFBP2	M-MDSC	15.9205	1.93168	0.933329	2.06967	0.0384834	0.313857	0.345575	Day4-Healthy
SEMA6D	M-MDSC	13.4354	1.92437	0.717717	2.68124	0.00733498	0.154872	0.176133	Day4-Healthy
PCDH15	M-MDSC	68.7688	1.91458	0.659244	2.90421	0.00368179	0.107312	0.125419	Day4-Healthy
NOS1AP	M-MDSC	3.19212	1.91396	0.766437	2.49722	0.012517	0.193455	0.218276	Day4-Healthy
PAQR5	M-MDSC	4.07558	1.90528	0.721295	2.64147	0.00825472	0.164573	0.186659	Day4-Healthy
KCNK2	M-MDSC	3.48057	1.89936	0.791286	2.40035	0.0163794	0.220227	0.246855	Day4-Healthy
AVPI1	M-MDSC	8.20502	1.89522	0.587092	3.22816	0.00124591	0.0618689	0.0729995	Day4-Healthy
ENTHD1	M-MDSC	6.29139	1.89479	0.734351	2.58022	0.00987371	0.177803	0.201076	Day4-Healthy
TUBB2A	M-MDSC	11.7058	1.89464	0.879889	2.15327	0.0312977	0.284009	0.313048	Day4-Healthy
EMP1	M-MDSC	31.1339	1.89312	0.754848	2.50794	0.0121437	0.191267	0.215755	Day4-Healthy
ABCG2	M-MDSC	5.16537	1.88945	0.796966	2.37081	0.0177492	0.227997	0.256004	Day4-Healthy
TNR	M-MDSC	83.4018	1.88219	0.627674	2.99868	0.00271152	0.0908868	0.106704	Day4-Healthy
ARHGAP29	M-MDSC	10.1464	1.8821	0.578775	3.25186	0.00114651	0.0591223	0.0699741	Day4-Healthy
SYN1	M-MDSC	3.62695	1.8699	0.902955	2.07087	0.0383714	0.313459	0.345055	Day4-Healthy
RAB13	M-MDSC	98.639	1.8675	0.435948	4.28377	1.83749e-05	0.00404771	0.0046879	Day4-Healthy
KCNJ3	M-MDSC	122.68	1.8666	0.84905	2.19846	0.0279165	0.274205	0.301658	Day4-Healthy
PPARG	M-MDSC	45.8083	1.86585	0.675232	2.76328	0.0057224	0.135258	0.157236	Day4-Healthy
FCGR3A	M-MDSC	89.709	1.86564	0.502543	3.7124	0.000205299	0.0205624	0.0243704	Day4-Healthy
ABCC8	M-MDSC	6.04523	1.86484	0.691537	2.69666	0.00700382	0.149946	0.17162	Day4-Healthy
TMOD1	M-MDSC	3.92839	1.85394	0.609326	3.04262	0.00234531	0.0832974	0.0978425	Day4-Healthy
ARHGEF37	M-MDSC	19.176	1.85145	0.768292	2.40982	0.0159602	0.218242	0.244504	Day4-Healthy
MRC1	M-MDSC	79.6718	1.83958	0.61661	2.98337	0.00285094	0.0941067	0.110561	Day4-Healthy
NELL1	M-MDSC	6.51981	1.83593	0.660107	2.78126	0.00541485	0.132459	0.15403	Day4-Healthy
ZFYVE9	M-MDSC	16.962	1.82791	0.658104	2.77754	0.00547727	0.132482	0.154169	Day4-Healthy
ABLIM2	M-MDSC	5.98534	1.82687	0.709062	2.57645	0.00998194	0.178053	0.201466	Day4-Healthy
PSAT1	M-MDSC	24.6513	1.82557	0.616702	2.96021	0.00307425	0.0965568	0.113371	Day4-Healthy
CTNND2	M-MDSC	65.1204	1.82449	0.830742	2.19622	0.028076	0.274464	0.302144	Day4-Healthy
LARGE1	M-MDSC	8.37952	1.82116	0.425269	4.28237	1.84913e-05	0.00404771	0.0046879	Day4-Healthy
AGBL1	M-MDSC	8.79921	1.81747	0.685758	2.65031	0.0080419	0.163047	0.184713	Day4-Healthy
SORCS1	M-MDSC	8.68903	1.81542	0.556593	3.26167	0.00110759	0.058559	0.0692442	Day4-Healthy
GRID2	M-MDSC	73.8158	1.81234	0.63618	2.84879	0.00438863	0.119473	0.13941	Day4-Healthy
NTN1	M-MDSC	5.67482	1.81203	0.603586	3.00211	0.00268115	0.0901507	0.105825	Day4-Healthy
TTC25	M-MDSC	10.946	1.81075	0.624616	2.89898	0.00374382	0.107947	0.126227	Day4-Healthy
EPAS1	M-MDSC	5.59245	1.80584	0.571873	3.15776	0.00158987	0.0689137	0.0814168	Day4-Healthy
POLQ	M-MDSC	3.92367	1.79721	0.581399	3.09118	0.00199363	0.0752946	0.0890916	Day4-Healthy
GTF2IRD1	M-MDSC	9.42065	1.79547	0.707239	2.53871	0.0111263	0.184665	0.209097	Day4-Healthy
HTRA1	M-MDSC	20.1373	1.79485	0.495773	3.62031	0.000294247	0.0254523	0.0300702	Day4-Healthy
SRGAP1	M-MDSC	46.2678	1.79402	0.387487	4.62988	3.65884e-06	0.00135327	0.00160782	Day4-Healthy
LIMA1	M-MDSC	54.7162	1.79173	0.625824	2.86299	0.00419666	0.116539	0.136195	Day4-Healthy
ZNF536	M-MDSC	3.77195	1.79147	0.627155	2.85651	0.00428327	0.117801	0.137723	Day4-Healthy
SNTG1	M-MDSC	58.042	1.78995	0.547599	3.26872	0.00108033	0.0579382	0.0684713	Day4-Healthy
GSG1	M-MDSC	87.9047	1.78461	0.651882	2.73762	0.00618853	0.141531	0.163167	Day4-Healthy
SVOPL	M-MDSC	7.79545	1.7798	0.508475	3.50028	0.000464768	0.0345013	0.040991	Day4-Healthy
GNG12	M-MDSC	11.5808	1.7743	0.812718	2.18317	0.0290232	0.276468	0.304386	Day4-Healthy
RELN	M-MDSC	8.9758	1.76647	0.519812	3.39829	0.000678076	0.0425324	0.0507902	Day4-Healthy
PLCXD3	M-MDSC	7.73594	1.76633	0.797081	2.21599	0.0266919	0.26933	0.296444	Day4-Healthy
NKG7	M-MDSC	151.332	1.76367	0.57108	3.0883	0.00201303	0.0754955	0.0893526	Day4-Healthy
MSX1	M-MDSC	4.37728	1.76267	0.894864	1.96977	0.0488651	0.347509	0.38211	Day4-Healthy
TEX2	M-MDSC	51.1988	1.76239	0.36039	4.89023	1.00719e-06	0.000507722	0.000597134	Day4-Healthy
IGKC	M-MDSC	16.4088	1.75851	0.785589	2.23846	0.0251909	0.263538	0.290033	Day4-Healthy
MNS1	M-MDSC	88.4242	1.75009	0.637815	2.74388	0.00607172	0.139754	0.161704	Day4-Healthy
SLC35E4	M-MDSC	12.8216	1.74923	0.472756	3.70006	0.00021555	0.0208828	0.0247736	Day4-Healthy
CTNNA2	M-MDSC	14.6279	1.74635	0.615931	2.8353	0.00457829	0.121987	0.142555	Day4-Healthy
PGAP4	M-MDSC	22.0931	1.7462	0.71606	2.43862	0.0147436	0.21227	0.238806	Day4-Healthy
GSTO2	M-MDSC	4.86694	1.74525	0.676413	2.58015	0.00987579	0.177803	0.201076	Day4-Healthy
FRMD4A	M-MDSC	11.6861	1.74197	0.521181	3.34235	0.000830712	0.0495012	0.0588778	Day4-Healthy
RAB11FIP5	M-MDSC	4.80711	1.73419	0.800181	2.16725	0.0302157	0.280913	0.310064	Day4-Healthy
FRAS1	M-MDSC	37.8777	1.73252	0.536539	3.22907	0.00124192	0.0618689	0.0729995	Day4-Healthy
SPACA3	M-MDSC	34.673	1.73181	0.717545	2.41353	0.015799	0.218096	0.244172	Day4-Healthy
SLC13A4	M-MDSC	10.2327	1.73068	0.63346	2.7321	0.00629311	0.142093	0.163178	Day4-Healthy
COL28A1	M-MDSC	2.44571	1.72836	0.858596	2.01301	0.0441136	0.333619	0.367097	Day4-Healthy
NEK10	M-MDSC	3.98884	1.72832	0.711952	2.42758	0.0152	0.214656	0.240641	Day4-Healthy
CRTAC1	M-MDSC	19.1144	1.72708	0.699692	2.46834	0.0135741	0.201656	0.226515	Day4-Healthy
KLHL4	M-MDSC	20.7724	1.72636	0.743339	2.32244	0.020209	0.241115	0.268024	Day4-Healthy
CFAP100	M-MDSC	48.7565	1.70675	0.825287	2.06807	0.0386334	0.314163	0.34576	Day4-Healthy
NYAP2	M-MDSC	24.3782	1.7042	0.641459	2.65676	0.00788946	0.162423	0.184083	Day4-Healthy
NAV3	M-MDSC	33.2661	1.70148	0.464697	3.66147	0.000250771	0.0231877	0.0273216	Day4-Healthy
RANBP17	M-MDSC	6.12408	1.70047	0.512747	3.31639	0.000911887	0.0514784	0.061215	Day4-Healthy
SLIT2	M-MDSC	4.47171	1.70012	0.558714	3.04292	0.00234291	0.0832974	0.0978425	Day4-Healthy
VPS13A	M-MDSC	883.386	1.6996	0.63493	2.67683	0.00743226	0.155396	0.176858	Day4-Healthy
SLC35F4	M-MDSC	7.75942	1.69855	0.575023	2.95388	0.00313805	0.0978451	0.114914	Day4-Healthy
SHOC1	M-MDSC	15.392	1.69783	0.560129	3.03114	0.00243636	0.0859619	0.101002	Day4-Healthy
CELA2A	M-MDSC	7.27365	1.69543	0.841503	2.01477	0.0439289	0.333226	0.366528	Day4-Healthy
GABBR2	M-MDSC	45.375	1.69354	0.702104	2.41209	0.0158612	0.218242	0.244504	Day4-Healthy
TMPRSS12	M-MDSC	6.46093	1.69271	0.735499	2.30145	0.0213664	0.246691	0.273176	Day4-Healthy
DCC	M-MDSC	296.209	1.69215	0.711931	2.37685	0.0174612	0.227568	0.2552	Day4-Healthy
TTC29	M-MDSC	18.132	1.69175	0.811849	2.08382	0.0371763	0.308871	0.34058	Day4-Healthy
SLC14A2	M-MDSC	4.1739	1.69028	0.639728	2.64219	0.00823723	0.16453	0.186583	Day4-Healthy
AP3B2	M-MDSC	13.7344	1.68789	0.787048	2.14458	0.0319863	0.2871	0.316335	Day4-Healthy
MSMO1	M-MDSC	20.2278	1.68764	0.530873	3.179	0.00147787	0.0663246	0.0782438	Day4-Healthy
IZUMO2	M-MDSC	19.7012	1.68723	0.835434	2.01959	0.0434262	0.332134	0.365026	Day4-Healthy
RSPO2	M-MDSC	10.5014	1.68076	0.648585	2.59143	0.00955781	0.17565	0.19886	Day4-Healthy
TIMM50	M-MDSC	94.9653	1.67691	0.387312	4.3296	1.49379e-05	0.00364146	0.00418993	Day4-Healthy
RSPO3	M-MDSC	20.599	1.67515	0.653829	2.56206	0.0104053	0.180011	0.20352	Day4-Healthy
ENPP4	M-MDSC	4.84758	1.67448	0.63766	2.62598	0.00863991	0.168494	0.191107	Day4-Healthy
TRPM6	M-MDSC	36.0656	1.66852	0.695449	2.3992	0.0164307	0.220295	0.246985	Day4-Healthy
CDH8	M-MDSC	8.12327	1.66812	0.767381	2.17378	0.0297215	0.279147	0.307792	Day4-Healthy
FAM135B	M-MDSC	20.1796	1.66629	0.704131	2.36644	0.0179599	0.22934	0.257391	Day4-Healthy
AGBL4	M-MDSC	7.17386	1.66517	0.500979	3.32383	0.000887914	0.0509375	0.0606594	Day4-Healthy
ADAMTS6	M-MDSC	37.7277	1.66441	0.726996	2.28944	0.022054	0.251383	0.277911	Day4-Healthy
CACNG3	M-MDSC	13.6864	1.66335	0.758936	2.19169	0.0284022	0.275106	0.303165	Day4-Healthy
EIF5A2	M-MDSC	8.9209	1.6609	0.535098	3.10392	0.00190977	0.0742459	0.0877558	Day4-Healthy
TRPM3	M-MDSC	9.27376	1.65894	0.497415	3.33511	0.000852649	0.0505277	0.0601095	Day4-Healthy
ABCB5	M-MDSC	11.9175	1.65197	0.758022	2.17932	0.0293081	0.276968	0.305189	Day4-Healthy
HTR2C	M-MDSC	29.7012	1.64983	0.782748	2.10774	0.0350536	0.300547	0.331738	Day4-Healthy
FGFRL1	M-MDSC	5.2452	1.64791	0.615304	2.67821	0.00740176	0.155175	0.17658	Day4-Healthy
SLC24A2	M-MDSC	50.0128	1.64762	0.684656	2.4065	0.0161062	0.218401	0.244618	Day4-Healthy
FGFR2	M-MDSC	82.1576	1.64727	0.826608	1.99281	0.0462825	0.340952	0.37432	Day4-Healthy
MERTK	M-MDSC	46.1775	1.64405	0.467688	3.51527	0.000439304	0.0331829	0.0393969	Day4-Healthy
FLVCR2	M-MDSC	110.643	1.64228	0.277887	5.90989	3.42344e-09	4.58998e-06	5.64141e-06	Day4-Healthy
PRR16	M-MDSC	19.4967	1.63453	0.433645	3.76929	0.000163714	0.0177373	0.0209538	Day4-Healthy
OR56A3	M-MDSC	6.09341	1.63272	0.705741	2.31349	0.0206959	0.243392	0.270148	Day4-Healthy
MYO5C	M-MDSC	6.88484	1.63199	0.494112	3.30288	0.000956978	0.052898	0.0624532	Day4-Healthy
NTSR1	M-MDSC	12.341	1.63086	0.548268	2.97457	0.00293398	0.0950646	0.111788	Day4-Healthy
CNKSR2	M-MDSC	4.59226	1.63074	0.695891	2.34339	0.0191095	0.23386	0.261246	Day4-Healthy
MAMLD1	M-MDSC	8.88572	1.63031	0.594685	2.74147	0.00611656	0.140342	0.162099	Day4-Healthy
SHOX	M-MDSC	4.56479	1.62879	0.807863	2.01617	0.0437823	0.33282	0.366	Day4-Healthy
RGS21	M-MDSC	8.25369	1.62741	0.785843	2.07092	0.0383666	0.313459	0.345055	Day4-Healthy
MORC4	M-MDSC	7.6002	1.62633	0.623126	2.60995	0.00905561	0.171306	0.193799	Day4-Healthy
MAST4	M-MDSC	83.4747	1.62558	0.801674	2.02774	0.0425872	0.329574	0.362445	Day4-Healthy
CCDC178	M-MDSC	5.19149	1.62397	0.797697	2.03582	0.0417681	0.325963	0.358405	Day4-Healthy
EPHA3	M-MDSC	11.7228	1.62244	0.677089	2.3962	0.0165659	0.221554	0.248169	Day4-Healthy
KLHL29	M-MDSC	6.47673	1.61745	0.599198	2.69936	0.00694728	0.149332	0.170869	Day4-Healthy
SOX5	M-MDSC	12.9293	1.6142	0.460804	3.50301	0.000460025	0.0345013	0.0409764	Day4-Healthy
SLC16A4	M-MDSC	8.96852	1.61325	0.636527	2.53446	0.0112621	0.184665	0.209097	Day4-Healthy
LSAMP	M-MDSC	34.2065	1.61121	0.61151	2.63481	0.00841838	0.166366	0.188879	Day4-Healthy
CNTN5	M-MDSC	12.4729	1.6029	0.624206	2.56791	0.0102315	0.178785	0.202279	Day4-Healthy
H2BC5	M-MDSC	8.13308	1.60039	0.814125	1.96578	0.0493242	0.348196	0.383174	Day4-Healthy
PICK1	M-MDSC	31.2697	1.60034	0.441026	3.62868	0.000284872	0.0250454	0.0295706	Day4-Healthy
ZC3H12B	M-MDSC	8.86668	1.59762	0.687728	2.32305	0.0201766	0.241115	0.268024	Day4-Healthy
CNTN4	M-MDSC	4.9737	1.59574	0.577432	2.76351	0.00571837	0.135258	0.157236	Day4-Healthy
B4GALT6	M-MDSC	187.319	1.59462	0.747369	2.13364	0.0328723	0.290226	0.320169	Day4-Healthy
CLDN14	M-MDSC	13.6784	1.59052	0.641806	2.4782	0.0132047	0.198254	0.223363	Day4-Healthy
PLCH1	M-MDSC	37.6559	1.5905	0.705852	2.25331	0.0242398	0.258407	0.285076	Day4-Healthy
TEX11	M-MDSC	11.0169	1.58883	0.527612	3.01137	0.00260073	0.0892993	0.104736	Day4-Healthy
EMCN	M-MDSC	23.157	1.58852	0.583699	2.72146	0.00649936	0.144631	0.165727	Day4-Healthy
ABCA13	M-MDSC	10.3235	1.58714	0.660291	2.4037	0.0162299	0.218696	0.245085	Day4-Healthy
ARL4A	M-MDSC	86.0548	1.58292	0.454094	3.48588	0.000490524	0.0355491	0.0422652	Day4-Healthy
ST8SIA5	M-MDSC	29.5617	1.58138	0.713127	2.21753	0.0265868	0.268522	0.295775	Day4-Healthy
NTM	M-MDSC	20.7172	1.57919	0.623409	2.53316	0.011304	0.184665	0.209097	Day4-Healthy
ANO8	M-MDSC	14.5253	1.57089	0.494439	3.17711	0.00148753	0.0664069	0.0783669	Day4-Healthy
MS4A4A	M-MDSC	91.9434	1.56691	0.397724	3.9397	8.15851e-05	0.0121539	0.0143405	Day4-Healthy
CLMP	M-MDSC	7.99877	1.56643	0.68847	2.27524	0.0228918	0.254972	0.281252	Day4-Healthy
DIXDC1	M-MDSC	4.64159	1.55847	0.529516	2.9432	0.00324836	0.0990562	0.116454	Day4-Healthy
KCNQ5	M-MDSC	5.61135	1.55528	0.671599	2.31578	0.0205702	0.243141	0.270148	Day4-Healthy
CACNA2D1	M-MDSC	4.77854	1.55207	0.791498	1.96093	0.0498875	0.349185	0.384525	Day4-Healthy
SLC30A10	M-MDSC	8.99916	1.55187	0.672226	2.30856	0.0209679	0.244193	0.271266	Day4-Healthy
DACH2	M-MDSC	21.6847	1.55154	0.76889	2.01789	0.0436028	0.332634	0.365659	Day4-Healthy
PARD3	M-MDSC	18.5159	1.5509	0.602806	2.57279	0.0100882	0.178749	0.202279	Day4-Healthy
MAFB	M-MDSC	632.993	1.54964	0.402534	3.8497	0.000118262	0.0147497	0.0175174	Day4-Healthy
LIMCH1	M-MDSC	10.5758	1.54631	0.446228	3.46529	0.000529669	0.0367933	0.0438171	Day4-Healthy
FARP1	M-MDSC	9.34125	1.54516	0.5317	2.90608	0.00365989	0.106965	0.124996	Day4-Healthy
COL25A1	M-MDSC	7.39516	1.5412	0.684954	2.25008	0.0244439	0.259589	0.286185	Day4-Healthy
SEMA3A	M-MDSC	18.3853	1.54046	0.619452	2.48682	0.0128891	0.195824	0.220702	Day4-Healthy
NCAM2	M-MDSC	7.1609	1.53916	0.583764	2.63662	0.00837366	0.166018	0.188379	Day4-Healthy
CFAP20DC	M-MDSC	3.00315	1.53665	0.754872	2.03564	0.0417862	0.325963	0.358405	Day4-Healthy
VSIG10L	M-MDSC	2.95733	1.53499	0.758517	2.02367	0.0430043	0.331362	0.364369	Day4-Healthy
PPP2R2B	M-MDSC	7.51566	1.53198	0.540582	2.83395	0.00459771	0.121987	0.142555	Day4-Healthy
TMEM132B	M-MDSC	23.6925	1.53074	0.630695	2.42706	0.0152216	0.214656	0.240641	Day4-Healthy
DSCAM	M-MDSC	44.6366	1.52906	0.690271	2.21515	0.0267495	0.269657	0.296834	Day4-Healthy
BBS12	M-MDSC	3.66248	1.52823	0.698527	2.18779	0.0286848	0.275506	0.303559	Day4-Healthy
ANKRD28	M-MDSC	102.79	1.52684	0.684849	2.22946	0.0257833	0.265308	0.292214	Day4-Healthy
CNTNAP2	M-MDSC	122.803	1.52651	0.752115	2.02962	0.0423953	0.329039	0.361845	Day4-Healthy
SGCD	M-MDSC	38.9329	1.52408	0.674218	2.26051	0.0237895	0.257483	0.283816	Day4-Healthy
FUT8	M-MDSC	58.9403	1.52189	0.398317	3.82081	0.000133016	0.0160307	0.0190604	Day4-Healthy
KCNC4	M-MDSC	4.03526	1.52146	0.676824	2.24794	0.0245798	0.260517	0.287011	Day4-Healthy
IL1RAPL1	M-MDSC	33.3698	1.52049	0.706978	2.15069	0.0315009	0.285182	0.314586	Day4-Healthy
CNGB3	M-MDSC	57.8596	1.51759	0.60017	2.52861	0.0114516	0.184665	0.209097	Day4-Healthy
CABLES1	M-MDSC	8.81949	1.51673	0.696474	2.17772	0.0294266	0.277838	0.306181	Day4-Healthy
SGCZ	M-MDSC	34.5803	1.51537	0.625169	2.42394	0.015353	0.214656	0.240641	Day4-Healthy
RNF152	M-MDSC	17.0579	1.51341	0.412411	3.66966	0.000242873	0.0226526	0.0266816	Day4-Healthy
BRINP3	M-MDSC	3.18358	1.51235	0.605185	2.49898	0.012455	0.193052	0.218053	Day4-Healthy
JDP2	M-MDSC	124.783	1.50933	0.302498	4.98955	6.05189e-07	0.00040118	0.000465685	Day4-Healthy
FILIP1L	M-MDSC	15.0766	1.50647	0.398207	3.78314	0.000154862	0.0173026	0.0204154	Day4-Healthy
ZMAT4	M-MDSC	13.1301	1.50577	0.635056	2.37109	0.0177358	0.227997	0.256004	Day4-Healthy
CDH18	M-MDSC	24.1268	1.50344	0.673772	2.23138	0.0256559	0.264602	0.29132	Day4-Healthy
HIPK4	M-MDSC	10.3499	1.50336	0.762488	1.97165	0.0486501	0.347133	0.381526	Day4-Healthy
PCDH11X	M-MDSC	27.8617	1.50288	0.359458	4.18095	2.90296e-05	0.00562455	0.00656146	Day4-Healthy
TLN2	M-MDSC	10.9335	1.50247	0.520294	2.88774	0.0038802	0.110395	0.129173	Day4-Healthy
CENPO	M-MDSC	8.28526	1.49993	0.608985	2.46299	0.0137783	0.203282	0.228477	Day4-Healthy
CRACD	M-MDSC	10.2558	1.49647	0.477922	3.1312	0.00174093	0.0701408	0.0829769	Day4-Healthy
EDIL3	M-MDSC	105.317	1.4934	0.503813	2.96418	0.00303486	0.0965568	0.113371	Day4-Healthy
ALCAM	M-MDSC	100.07	1.49248	0.341649	4.36845	1.25129e-05	0.00312124	0.00358603	Day4-Healthy
CSMD3	M-MDSC	7.94577	1.48803	0.514376	2.89289	0.0038172	0.109182	0.127721	Day4-Healthy
UNC45B	M-MDSC	9.09848	1.48527	0.752383	1.97408	0.0483724	0.34682	0.381168	Day4-Healthy
OPCML	M-MDSC	27.5703	1.48504	0.663374	2.23862	0.0251806	0.263538	0.290033	Day4-Healthy
UNC13B	M-MDSC	7.27356	1.4849	0.554066	2.68001	0.00736197	0.154957	0.176282	Day4-Healthy
AK5	M-MDSC	19.7942	1.48096	0.51452	2.87833	0.00399793	0.113064	0.132346	Day4-Healthy
SLC24A3	M-MDSC	7.80124	1.47878	0.468397	3.15712	0.00159338	0.0689137	0.0814168	Day4-Healthy
ANO1	M-MDSC	6.056	1.47873	0.738952	2.00111	0.0453802	0.338019	0.371582	Day4-Healthy
SDC4	M-MDSC	18.6632	1.47856	0.627331	2.3569	0.0184281	0.230267	0.258627	Day4-Healthy
FAM184B	M-MDSC	11.7372	1.47855	0.704315	2.09928	0.0357924	0.303188	0.33438	Day4-Healthy
CCDC141	M-MDSC	4.21686	1.47553	0.6205	2.37797	0.0174084	0.22722	0.254782	Day4-Healthy
CD96	M-MDSC	11.8774	1.4713	0.505523	2.91045	0.00360907	0.106348	0.124225	Day4-Healthy
TSHZ2	M-MDSC	22.5291	1.46481	0.550378	2.66146	0.00778015	0.16079	0.182177	Day4-Healthy
TSPAN5	M-MDSC	5.62243	1.46228	0.601028	2.43296	0.0149761	0.214099	0.240416	Day4-Healthy
PER1	M-MDSC	141.401	1.46088	0.420278	3.47599	0.000508974	0.036154	0.0430115	Day4-Healthy
IL1RAP	M-MDSC	106.817	1.4599	0.454244	3.21392	0.00130937	0.0629522	0.0740662	Day4-Healthy
GPC6	M-MDSC	9.57576	1.45883	0.477111	3.05762	0.00223099	0.0809624	0.0950145	Day4-Healthy
ABCA4	M-MDSC	6.25453	1.45831	0.679398	2.14647	0.0318352	0.28632	0.315482	Day4-Healthy
TENM1	M-MDSC	6.48776	1.45821	0.6818	2.13877	0.0324542	0.289319	0.319048	Day4-Healthy
DCX	M-MDSC	9.09892	1.45793	0.538373	2.70802	0.00676855	0.147907	0.169692	Day4-Healthy
IL2RA	M-MDSC	11.132	1.45669	0.672479	2.16615	0.0302995	0.281324	0.310332	Day4-Healthy
ENPP2	M-MDSC	15.016	1.45656	0.707714	2.05812	0.039579	0.316943	0.348924	Day4-Healthy
ADAMTSL1	M-MDSC	5.69504	1.4528	0.634476	2.28976	0.0220353	0.251383	0.277911	Day4-Healthy
CADPS2	M-MDSC	3.5248	1.45265	0.561204	2.58845	0.00964093	0.175747	0.199103	Day4-Healthy
SPSB1	M-MDSC	6.35352	1.45172	0.682251	2.12784	0.0333503	0.292013	0.322329	Day4-Healthy
PGBD5	M-MDSC	12.2078	1.45005	0.672408	2.1565	0.031045	0.283282	0.312137	Day4-Healthy
CADM1	M-MDSC	8.44738	1.44809	0.676395	2.1409	0.0322821	0.288308	0.31783	Day4-Healthy
ARNT2	M-MDSC	9.6476	1.44781	0.628928	2.30203	0.0213337	0.246579	0.27305	Day4-Healthy
NELL2	M-MDSC	8.6474	1.44477	0.612056	2.36051	0.0182497	0.230267	0.258627	Day4-Healthy
ARNTL2	M-MDSC	26.3818	1.44343	0.509849	2.83109	0.004639	0.122255	0.142555	Day4-Healthy
TMEM108	M-MDSC	14.4259	1.44257	0.579703	2.48846	0.0128299	0.195615	0.220533	Day4-Healthy
H1-3	M-MDSC	81.3339	1.44095	0.378567	3.80633	0.000141047	0.0162889	0.0191946	Day4-Healthy
ROS1	M-MDSC	18.5426	1.43718	0.698274	2.05819	0.0395723	0.316943	0.348924	Day4-Healthy
BCAR3	M-MDSC	6.97941	1.43433	0.522445	2.74542	0.00604342	0.139435	0.161315	Day4-Healthy
LINGO2	M-MDSC	6.69561	1.43396	0.561624	2.55324	0.0106725	0.181704	0.205696	Day4-Healthy
OSBPL10	M-MDSC	4.57114	1.43327	0.573286	2.50009	0.0124161	0.192728	0.217661	Day4-Healthy
ID2	M-MDSC	314.582	1.43325	0.453107	3.16316	0.00156069	0.0680487	0.0803695	Day4-Healthy
PDGFA	M-MDSC	8.11327	1.43225	0.498912	2.87075	0.00409499	0.114981	0.134289	Day4-Healthy
B3GAT2	M-MDSC	6.78499	1.4322	0.594975	2.40715	0.0160775	0.218288	0.244504	Day4-Healthy
LRP1B	M-MDSC	85.848	1.43122	0.691078	2.071	0.0383588	0.313459	0.345055	Day4-Healthy
ULK4	M-MDSC	1071.88	1.43108	0.63016	2.27097	0.0231486	0.255775	0.282115	Day4-Healthy
FSHR	M-MDSC	8.41854	1.42798	0.647831	2.20425	0.0275071	0.273003	0.300264	Day4-Healthy
TBC1D16	M-MDSC	18.0296	1.42755	0.507125	2.81499	0.00487782	0.12412	0.144668	Day4-Healthy
PTPN13	M-MDSC	4.84263	1.42689	0.672887	2.12055	0.0339599	0.29399	0.324651	Day4-Healthy
KIRREL3	M-MDSC	14.4724	1.42676	0.596702	2.39108	0.016799	0.223834	0.250806	Day4-Healthy
PDC	M-MDSC	15.0683	1.42546	0.679653	2.09734	0.0359638	0.303977	0.335297	Day4-Healthy
GALNTL6	M-MDSC	6.70111	1.42515	0.538305	2.64747	0.00810958	0.163518	0.185301	Day4-Healthy
DNAH6	M-MDSC	11.0735	1.42502	0.507397	2.8085	0.00497736	0.125913	0.146793	Day4-Healthy
AGFG1	M-MDSC	372.69	1.42477	0.314956	4.52369	6.07693e-06	0.00198215	0.00229699	Day4-Healthy
LRGUK	M-MDSC	4.67033	1.42347	0.719835	1.97749	0.0479862	0.345204	0.379713	Day4-Healthy
LAMC1	M-MDSC	10.6662	1.42124	0.661393	2.14886	0.0316455	0.285182	0.314586	Day4-Healthy
CADM2	M-MDSC	13.1627	1.42082	0.604998	2.34847	0.0188508	0.23246	0.260319	Day4-Healthy
FRMPD4	M-MDSC	32.068	1.41956	0.657779	2.15811	0.0309191	0.283282	0.312103	Day4-Healthy
TULP2	M-MDSC	44.5098	1.41814	0.705766	2.00936	0.0444986	0.334733	0.368538	Day4-Healthy
FAM189A1	M-MDSC	16.5846	1.41367	0.661843	2.13595	0.0326832	0.289826	0.319512	Day4-Healthy
ABCA12	M-MDSC	33.3042	1.41352	0.67193	2.10367	0.0354076	0.301414	0.332937	Day4-Healthy
RHOBTB1	M-MDSC	40.0271	1.40685	0.572929	2.45555	0.014067	0.206406	0.232097	Day4-Healthy
MYRIP	M-MDSC	4.44878	1.4035	0.544358	2.57827	0.0099295	0.177803	0.201076	Day4-Healthy
PCDH11Y	M-MDSC	14.442	1.40133	0.496731	2.8211	0.00478595	0.123994	0.144378	Day4-Healthy
RNASE3	M-MDSC	11.901	1.39772	0.632911	2.2084	0.0272165	0.272151	0.299121	Day4-Healthy
GRM7	M-MDSC	21.438	1.39691	0.64292	2.17275	0.0297989	0.279147	0.307868	Day4-Healthy
GRIA1	M-MDSC	9.73542	1.39625	0.621081	2.24809	0.0245703	0.260517	0.287011	Day4-Healthy
MCEMP1	M-MDSC	229.226	1.39568	0.477026	2.9258	0.00343572	0.103515	0.121429	Day4-Healthy
SYNJ2	M-MDSC	67.551	1.39422	0.623968	2.23443	0.0254546	0.263538	0.290033	Day4-Healthy
TTC28	M-MDSC	10.0907	1.39313	0.49325	2.82439	0.00473714	0.123028	0.143563	Day4-Healthy
MYO16	M-MDSC	5.43017	1.39239	0.664389	2.09574	0.036105	0.304212	0.335427	Day4-Healthy
IL19	M-MDSC	12.2636	1.39094	0.604998	2.29908	0.0215002	0.247703	0.274117	Day4-Healthy
CDH4	M-MDSC	9.07367	1.38971	0.64104	2.16791	0.0301658	0.280913	0.310064	Day4-Healthy
INSIG1	M-MDSC	84.7607	1.38724	0.35918	3.86225	0.000112349	0.0142766	0.0169488	Day4-Healthy
ITGA9	M-MDSC	5.28594	1.38722	0.56755	2.44423	0.014516	0.210404	0.236838	Day4-Healthy
COL6A6	M-MDSC	37.6421	1.38701	0.676733	2.04957	0.0404065	0.320563	0.352534	Day4-Healthy
GRM8	M-MDSC	11.7794	1.38571	0.698981	1.98248	0.0474257	0.343476	0.377544	Day4-Healthy
KAZN	M-MDSC	88.6131	1.38534	0.634277	2.18412	0.0289532	0.276468	0.304337	Day4-Healthy
IL1RAPL2	M-MDSC	10.6693	1.38147	0.603977	2.28729	0.022179	0.251738	0.278169	Day4-Healthy
MANSC1	M-MDSC	6.08786	1.37892	0.667673	2.06526	0.0388987	0.315113	0.346956	Day4-Healthy
NINL	M-MDSC	9.28023	1.37843	0.589984	2.33638	0.0194715	0.235193	0.262483	Day4-Healthy
IL1R1	M-MDSC	10.1774	1.37518	0.642974	2.13878	0.0324538	0.289319	0.319048	Day4-Healthy
MSR1	M-MDSC	42.7515	1.37458	0.630663	2.17957	0.0292893	0.276968	0.305189	Day4-Healthy
TG	M-MDSC	18.5987	1.37345	0.368672	3.7254	0.000195003	0.01992	0.0235846	Day4-Healthy
MAP3K8	M-MDSC	265.626	1.37164	0.382777	3.58338	0.000339174	0.0277708	0.0328774	Day4-Healthy
IL22RA2	M-MDSC	3.64468	1.36976	0.678638	2.0184	0.0435498	0.332467	0.365447	Day4-Healthy
IL7	M-MDSC	9.78588	1.36609	0.496667	2.75051	0.00595023	0.138143	0.160413	Day4-Healthy
TTC7B	M-MDSC	14.3381	1.3608	0.412177	3.3015	0.000961692	0.052898	0.0624532	Day4-Healthy
RNASE2	M-MDSC	284.949	1.36042	0.519644	2.61799	0.00884492	0.169061	0.191466	Day4-Healthy
CDH13	M-MDSC	40.7615	1.35975	0.630667	2.15605	0.0310801	0.283282	0.312137	Day4-Healthy
PLIN2	M-MDSC	175.435	1.35704	0.369243	3.6752	0.000237661	0.0225589	0.026563	Day4-Healthy
FMN2	M-MDSC	12.1875	1.34853	0.533515	2.52763	0.0114835	0.184665	0.209097	Day4-Healthy
LMNTD1	M-MDSC	13.3424	1.34822	0.651379	2.06979	0.0384718	0.313857	0.345575	Day4-Healthy
SEMA6B	M-MDSC	12.5906	1.34533	0.684335	1.9659	0.0493102	0.348196	0.383174	Day4-Healthy
CRPPA	M-MDSC	9.58356	1.34175	0.500183	2.68251	0.00730719	0.154872	0.176133	Day4-Healthy
GPHN	M-MDSC	107.63	1.34124	0.355195	3.77607	0.000159323	0.0174378	0.0205918	Day4-Healthy
WWC1	M-MDSC	7.86334	1.34106	0.538604	2.48988	0.0127788	0.195335	0.22031	Day4-Healthy
SLC39A13	M-MDSC	11.4229	1.33765	0.481791	2.7764	0.00549642	0.132482	0.154169	Day4-Healthy
SHANK2	M-MDSC	28.3975	1.33238	0.662428	2.01136	0.0442877	0.334295	0.367922	Day4-Healthy
ERC2	M-MDSC	6.75965	1.33095	0.516155	2.57858	0.00992072	0.177803	0.201076	Day4-Healthy
THBD	M-MDSC	27.8119	1.33059	0.461883	2.88079	0.00396682	0.112561	0.131724	Day4-Healthy
SH3D19	M-MDSC	10.5171	1.32831	0.439043	3.02547	0.00248246	0.0861709	0.10132	Day4-Healthy
SPRED2	M-MDSC	21.5323	1.32598	0.47627	2.7841	0.00536764	0.132353	0.153971	Day4-Healthy
PTPRD	M-MDSC	45.9866	1.32538	0.40576	3.26642	0.00108915	0.0581204	0.0686997	Day4-Healthy
MYO7A	M-MDSC	17.9463	1.31991	0.5116	2.57996	0.0098811	0.177803	0.201076	Day4-Healthy
PHC2	M-MDSC	161.549	1.31404	0.357952	3.671	0.000241604	0.0226526	0.0266816	Day4-Healthy
GPC5	M-MDSC	128.721	1.3131	0.551549	2.38075	0.0172774	0.226827	0.254206	Day4-Healthy
LRRTM4	M-MDSC	11.6397	1.31152	0.594982	2.20431	0.0275027	0.273003	0.300264	Day4-Healthy
PRDX4	M-MDSC	355.071	1.31142	0.606838	2.16106	0.0306903	0.282927	0.311949	Day4-Healthy
RBMS3	M-MDSC	11.8489	1.30912	0.50958	2.56901	0.0101988	0.178785	0.202279	Day4-Healthy
HPSE2	M-MDSC	25.2549	1.30389	0.660261	1.97481	0.0482898	0.34662	0.380921	Day4-Healthy
TPM4	M-MDSC	716.034	1.29813	0.380521	3.41147	0.000646148	0.0417505	0.0498138	Day4-Healthy
ANKS1B	M-MDSC	26.9783	1.29798	0.413911	3.1359	0.00171329	0.0701408	0.0829769	Day4-Healthy
HCN1	M-MDSC	17.8473	1.29774	0.550035	2.35938	0.0183053	0.230267	0.258627	Day4-Healthy
WIPI2	M-MDSC	672.685	1.29704	0.591896	2.19133	0.0284276	0.275106	0.303165	Day4-Healthy
NCALD	M-MDSC	17.0496	1.29603	0.521176	2.48673	0.0128921	0.195824	0.220702	Day4-Healthy
PNMA1	M-MDSC	12.2034	1.2942	0.617811	2.09482	0.0361874	0.304667	0.335956	Day4-Healthy
PACRG	M-MDSC	5.19414	1.29278	0.62166	2.07957	0.0375653	0.3109	0.342479	Day4-Healthy
ITPKC	M-MDSC	13.7003	1.29239	0.513164	2.51848	0.0117861	0.187196	0.21132	Day4-Healthy
TMEM132D	M-MDSC	13.733	1.29166	0.527846	2.44703	0.0144038	0.209476	0.235766	Day4-Healthy
STPG1	M-MDSC	4.4379	1.29025	0.606793	2.12635	0.0334744	0.292383	0.322819	Day4-Healthy
TCN2	M-MDSC	52.0997	1.28948	0.404017	3.19164	0.00141468	0.0646927	0.0762664	Day4-Healthy
H1-4	M-MDSC	380.504	1.28768	0.58232	2.2113	0.0270151	0.27114	0.297863	Day4-Healthy
SPOCK1	M-MDSC	103.724	1.28557	0.543262	2.36639	0.0179625	0.22934	0.257391	Day4-Healthy
LRRC69	M-MDSC	32.8838	1.28183	0.514301	2.49237	0.0126892	0.194435	0.219243	Day4-Healthy
TLK1	M-MDSC	616.716	1.28171	0.501393	2.55629	0.0105794	0.181269	0.2051	Day4-Healthy
DCUN1D3	M-MDSC	11.4007	1.28057	0.442585	2.89338	0.00381123	0.109182	0.127721	Day4-Healthy
XKR4	M-MDSC	6.09654	1.27955	0.562201	2.27596	0.0228483	0.254752	0.280979	Day4-Healthy
IFITM10	M-MDSC	7.63137	1.27903	0.575142	2.22384	0.0261589	0.266191	0.292993	Day4-Healthy
STEAP3	M-MDSC	12.9339	1.27396	0.528208	2.41185	0.015872	0.218242	0.244504	Day4-Healthy
STARD4	M-MDSC	18.8044	1.2713	0.465381	2.73174	0.0063001	0.142093	0.163178	Day4-Healthy
CCDC85C	M-MDSC	16.9892	1.26949	0.403553	3.14578	0.00165644	0.0701408	0.0829769	Day4-Healthy
CNBD1	M-MDSC	3.54296	1.26852	0.613661	2.06713	0.0387218	0.314644	0.346316	Day4-Healthy
GNPNAT1	M-MDSC	18.0724	1.26611	0.457671	2.76642	0.00566758	0.135258	0.157236	Day4-Healthy
PRC1	M-MDSC	9.74346	1.26599	0.460599	2.74857	0.00598567	0.138666	0.160711	Day4-Healthy
SAP30	M-MDSC	59.94	1.26288	0.408388	3.09235	0.0019858	0.0752946	0.0890916	Day4-Healthy
ADAM9	M-MDSC	109.106	1.25758	0.28007	4.49024	7.11445e-06	0.00213224	0.00241908	Day4-Healthy
TMC1	M-MDSC	6.35902	1.25748	0.640536	1.96316	0.0496273	0.348283	0.38348	Day4-Healthy
TXLNB	M-MDSC	6.28392	1.25677	0.639628	1.96484	0.0494329	0.348196	0.383174	Day4-Healthy
TMC5	M-MDSC	43.0639	1.25217	0.571927	2.1894	0.0285681	0.275506	0.303559	Day4-Healthy
E2F2	M-MDSC	15.0783	1.2462	0.590507	2.11039	0.0348246	0.299062	0.330282	Day4-Healthy
CFAP299	M-MDSC	17.3916	1.24449	0.349869	3.55702	0.000375085	0.0289038	0.0342997	Day4-Healthy
RPH3A	M-MDSC	98.3844	1.24311	0.520274	2.38934	0.0168787	0.224616	0.25171	Day4-Healthy
WDR27	M-MDSC	59.9716	1.23988	0.4855	2.55382	0.0106549	0.181704	0.205696	Day4-Healthy
TMEM232	M-MDSC	5.11641	1.23988	0.491504	2.52262	0.0116484	0.185924	0.209825	Day4-Healthy
C3AR1	M-MDSC	123.886	1.23881	0.565474	2.19075	0.0284698	0.275106	0.303165	Day4-Healthy
WWP2	M-MDSC	529.205	1.23742	0.399858	3.09465	0.00197044	0.0752946	0.0890916	Day4-Healthy
ZNF367	M-MDSC	6.02587	1.23607	0.611743	2.02057	0.0433246	0.332134	0.365026	Day4-Healthy
ST18	M-MDSC	21.3188	1.23303	0.542679	2.27211	0.02308	0.255775	0.282115	Day4-Healthy
TFRC	M-MDSC	55.5585	1.23035	0.316242	3.89052	0.000100028	0.0136376	0.0161558	Day4-Healthy
DLG2	M-MDSC	14.8661	1.23007	0.364453	3.37511	0.000737858	0.0452244	0.0537413	Day4-Healthy
STEAP1B	M-MDSC	7.84505	1.22787	0.506925	2.42219	0.0154273	0.214901	0.24097	Day4-Healthy
NT5DC2	M-MDSC	15.1816	1.22659	0.57148	2.14634	0.031846	0.28632	0.315482	Day4-Healthy
ACAT2	M-MDSC	36.8948	1.22618	0.313438	3.91204	9.15183e-05	0.0129161	0.015272	Day4-Healthy
AEN	M-MDSC	5.59188	1.21416	0.511197	2.37513	0.0175428	0.227876	0.255681	Day4-Healthy
MSRB3	M-MDSC	5.67965	1.21132	0.57505	2.10646	0.0351645	0.300648	0.331957	Day4-Healthy
MACROD2	M-MDSC	32.1648	1.2112	0.543994	2.2265	0.025981	0.265838	0.292693	Day4-Healthy
LDLR	M-MDSC	81.3004	1.21066	0.438763	2.75926	0.00579332	0.136569	0.15878	Day4-Healthy
ARHGAP44	M-MDSC	10.8062	1.21054	0.568537	2.12922	0.033236	0.291488	0.321696	Day4-Healthy
SHMT1	M-MDSC	12.3612	1.20996	0.455876	2.65415	0.00795086	0.163047	0.184713	Day4-Healthy
MACIR	M-MDSC	6.43657	1.20869	0.555574	2.17556	0.0295878	0.278141	0.306648	Day4-Healthy
PTBP2	M-MDSC	103.37	1.20643	0.238598	5.05632	4.27417e-07	0.000305632	0.000352165	Day4-Healthy
THEMIS	M-MDSC	9.30001	1.19593	0.549515	2.17634	0.0295296	0.277838	0.306286	Day4-Healthy
TBL1X	M-MDSC	1360.24	1.195	0.585507	2.04097	0.0412539	0.324882	0.357326	Day4-Healthy
APMAP	M-MDSC	70.1156	1.19385	0.315972	3.77834	0.00015788	0.0174378	0.0205918	Day4-Healthy
UGGT2	M-MDSC	299.571	1.19282	0.550363	2.16733	0.0302098	0.280913	0.310064	Day4-Healthy
KLHL2	M-MDSC	186.922	1.19237	0.27607	4.31909	1.56673e-05	0.00370478	0.00427465	Day4-Healthy
AHDC1	M-MDSC	15.632	1.19215	0.467628	2.54936	0.0107922	0.18298	0.206969	Day4-Healthy
EPHB1	M-MDSC	49.059	1.19132	0.45856	2.59796	0.0093779	0.173426	0.196236	Day4-Healthy
NFIA	M-MDSC	168.751	1.19107	0.379028	3.14244	0.00167544	0.0701408	0.0829769	Day4-Healthy
DST	M-MDSC	510.029	1.18927	0.576346	2.06347	0.0390684	0.315441	0.347205	Day4-Healthy
BMERB1	M-MDSC	34.7148	1.18855	0.365233	3.25424	0.00113697	0.0589139	0.0697149	Day4-Healthy
ISOC1	M-MDSC	43.5807	1.18719	0.462133	2.56894	0.0102011	0.178785	0.202279	Day4-Healthy
ADGRL3	M-MDSC	16.4651	1.18496	0.491447	2.41117	0.0159016	0.218242	0.244504	Day4-Healthy
ROBO2	M-MDSC	15.4263	1.18471	0.368078	3.21863	0.00128804	0.0629522	0.0740662	Day4-Healthy
DOCK1	M-MDSC	15.166	1.18259	0.46783	2.52782	0.0114774	0.184665	0.209097	Day4-Healthy
SPTBN1	M-MDSC	45.7433	1.1811	0.485527	2.4326	0.0149907	0.214099	0.240416	Day4-Healthy
CCDC9B	M-MDSC	4.64491	1.17988	0.592019	1.99298	0.0462633	0.340952	0.37432	Day4-Healthy
RNF215	M-MDSC	9.22122	1.17823	0.427544	2.75581	0.00585477	0.137636	0.160077	Day4-Healthy
IFNGR1	M-MDSC	516.73	1.17743	0.314925	3.73875	0.000184939	0.0190736	0.0225745	Day4-Healthy
PCSK6	M-MDSC	6.93844	1.17655	0.586857	2.00484	0.0449804	0.336267	0.370212	Day4-Healthy
TMEM267	M-MDSC	38.029	1.17566	0.425117	2.76549	0.00568382	0.135258	0.157236	Day4-Healthy
DPP10	M-MDSC	25.4987	1.1756	0.510667	2.30208	0.0213305	0.246579	0.27305	Day4-Healthy
EVC	M-MDSC	13.8853	1.17217	0.590127	1.9863	0.0469996	0.343171	0.376883	Day4-Healthy
JAK3	M-MDSC	118.528	1.17183	0.408514	2.86851	0.00412414	0.115197	0.134576	Day4-Healthy
ATRNL1	M-MDSC	12.5629	1.16728	0.548892	2.12661	0.0334527	0.292383	0.322819	Day4-Healthy
PLXNA4	M-MDSC	6.55211	1.16719	0.540178	2.16075	0.0307144	0.282927	0.311949	Day4-Healthy
CDYL2	M-MDSC	40.3989	1.1667	0.360781	3.23381	0.00122151	0.0617882	0.0728632	Day4-Healthy
MYL6B	M-MDSC	24.5655	1.15988	0.474133	2.44632	0.0144325	0.209476	0.235766	Day4-Healthy
ZDHHC20	M-MDSC	422.226	1.15955	0.201746	5.74756	9.05424e-09	1.07906e-05	1.32624e-05	Day4-Healthy
BCL2L14	M-MDSC	7.18442	1.15932	0.483003	2.40023	0.0163846	0.220227	0.246855	Day4-Healthy
SLC11A1	M-MDSC	662.65	1.15795	0.240953	4.80571	1.54201e-06	0.000661585	0.00078186	Day4-Healthy
LRRC7	M-MDSC	4.75925	1.14959	0.543469	2.11529	0.0344053	0.296411	0.327484	Day4-Healthy
PROS1	M-MDSC	9.86618	1.13908	0.568429	2.0039	0.0450806	0.336489	0.370442	Day4-Healthy
HMGCS1	M-MDSC	43.1644	1.13878	0.431447	2.63944	0.0083043	0.164948	0.187138	Day4-Healthy
SCYL3	M-MDSC	104.674	1.13616	0.516577	2.19941	0.0278491	0.274045	0.301424	Day4-Healthy
MARCO	M-MDSC	137.154	1.13538	0.354733	3.20065	0.00137118	0.0639445	0.0753175	Day4-Healthy
WDR76	M-MDSC	6.32325	1.13473	0.527335	2.15182	0.0314117	0.284803	0.31395	Day4-Healthy
PPIL1	M-MDSC	6.25616	1.13158	0.576622	1.96243	0.049713	0.348283	0.38348	Day4-Healthy
GCNT1	M-MDSC	63.1155	1.13069	0.353179	3.20147	0.00136729	0.0639445	0.0753175	Day4-Healthy
CPT1A	M-MDSC	149.409	1.1272	0.264224	4.26606	1.98953e-05	0.00426794	0.00494867	Day4-Healthy
CTSB	M-MDSC	1177.69	1.12364	0.358563	3.13375	0.00172589	0.0701408	0.0829769	Day4-Healthy
SIGLEC10	M-MDSC	85.8411	1.12221	0.441129	2.54395	0.0109606	0.184557	0.208805	Day4-Healthy
GRIN3A	M-MDSC	6.14463	1.12105	0.569529	1.96839	0.0490237	0.347509	0.382207	Day4-Healthy
PRR5L	M-MDSC	10.7344	1.11768	0.560255	1.99494	0.046049	0.340401	0.374039	Day4-Healthy
FADS2	M-MDSC	22.9468	1.11649	0.514519	2.16997	0.0300095	0.280462	0.309401	Day4-Healthy
TRPC6	M-MDSC	7.02682	1.11427	0.5652	1.97147	0.0486706	0.347133	0.381526	Day4-Healthy
EML2	M-MDSC	61.4087	1.11377	0.297656	3.7418	0.000182709	0.0190736	0.0225745	Day4-Healthy
CALN1	M-MDSC	15.2281	1.112	0.502167	2.2144	0.026801	0.269922	0.296905	Day4-Healthy
THSD7B	M-MDSC	6.50386	1.1101	0.548908	2.02237	0.0431378	0.331806	0.364967	Day4-Healthy
MEAK7	M-MDSC	27.5909	1.10836	0.338592	3.27343	0.00106251	0.057558	0.0679954	Day4-Healthy
PDZD2	M-MDSC	11.9378	1.1077	0.436711	2.53646	0.011198	0.184665	0.209097	Day4-Healthy
H1-2	M-MDSC	88.7778	1.10511	0.471402	2.3443	0.0190629	0.233692	0.260977	Day4-Healthy
USP54	M-MDSC	6.37325	1.10498	0.511626	2.15973	0.0307934	0.282927	0.311949	Day4-Healthy
SLA	M-MDSC	259.856	1.10343	0.223082	4.94632	7.56286e-07	0.000427059	0.000498641	Day4-Healthy
ZFP30	M-MDSC	26.6413	1.10091	0.515452	2.13581	0.0326953	0.289826	0.319512	Day4-Healthy
MYO10	M-MDSC	19.266	1.09541	0.399625	2.7411	0.00612343	0.140342	0.162099	Day4-Healthy
C11orf80	M-MDSC	9.85429	1.09475	0.527205	2.07651	0.0378467	0.311307	0.342674	Day4-Healthy
ZNF219	M-MDSC	6.36633	1.09406	0.547443	1.9985	0.0456628	0.339182	0.372508	Day4-Healthy
NEK11	M-MDSC	18.4449	1.09334	0.499639	2.18826	0.0286503	0.275506	0.303559	Day4-Healthy
PAG1	M-MDSC	189.438	1.0932	0.338188	3.23253	0.00122701	0.0617882	0.0728632	Day4-Healthy
UNC5D	M-MDSC	18.7509	1.09271	0.52239	2.09175	0.0364611	0.305532	0.337073	Day4-Healthy
PKD2L2	M-MDSC	7.85161	1.08788	0.486868	2.23444	0.0254539	0.263538	0.290033	Day4-Healthy
KCNB1	M-MDSC	9.56129	1.08725	0.505713	2.14994	0.0315599	0.285182	0.314586	Day4-Healthy
LUZP2	M-MDSC	7.00206	1.08507	0.485555	2.23469	0.0254376	0.263538	0.290033	Day4-Healthy
KIF3C	M-MDSC	6.29265	1.08231	0.550849	1.9648	0.0494368	0.348196	0.383174	Day4-Healthy
LHFPL2	M-MDSC	52.1204	1.08123	0.368531	2.93388	0.00334752	0.101663	0.119534	Day4-Healthy
RPAP2	M-MDSC	186.834	1.0767	0.52168	2.06391	0.0390264	0.315441	0.347205	Day4-Healthy
BLM	M-MDSC	16.6106	1.07509	0.35516	3.02706	0.00246943	0.0861348	0.101263	Day4-Healthy
SDC3	M-MDSC	7.80912	1.06563	0.457785	2.32778	0.0199236	0.238771	0.265842	Day4-Healthy
GFOD1	M-MDSC	109.623	1.06529	0.523136	2.03636	0.0417146	0.325963	0.358405	Day4-Healthy
TSC22D3	M-MDSC	662.23	1.06361	0.339772	3.13035	0.001746	0.0701408	0.0829769	Day4-Healthy
PPM1N	M-MDSC	13.868	1.06355	0.478968	2.22051	0.0263843	0.267531	0.294569	Day4-Healthy
TMED8	M-MDSC	66.5586	1.06292	0.287834	3.69283	0.000221776	0.021239	0.025204	Day4-Healthy
STARD13	M-MDSC	16.2744	1.06241	0.485914	2.18642	0.0287848	0.275913	0.304063	Day4-Healthy
ETS2	M-MDSC	222.245	1.06168	0.388216	2.73477	0.00624241	0.142093	0.163178	Day4-Healthy
CPA6	M-MDSC	25.8896	1.05693	0.378757	2.79052	0.00526237	0.130462	0.151926	Day4-Healthy
VWA5A	M-MDSC	20.9155	1.05525	0.447523	2.35798	0.0183746	0.230267	0.258627	Day4-Healthy
CD82	M-MDSC	84.9834	1.05279	0.469145	2.24406	0.0248285	0.261678	0.288242	Day4-Healthy
LAIR1	M-MDSC	118.101	1.05276	0.328045	3.2092	0.00133104	0.0631736	0.0743547	Day4-Healthy
STOM	M-MDSC	87.57	1.05169	0.331391	3.17357	0.00150579	0.0667401	0.0787732	Day4-Healthy
ST7	M-MDSC	16.2562	1.0472	0.355434	2.94626	0.00321641	0.0990562	0.116454	Day4-Healthy
TMEM39A	M-MDSC	48.0705	1.04481	0.314344	3.32378	0.000888058	0.0509375	0.0606594	Day4-Healthy
THSD4	M-MDSC	20.0996	1.04402	0.522161	1.99942	0.0455628	0.338732	0.371986	Day4-Healthy
CCSER1	M-MDSC	27.2458	1.04314	0.412287	2.53013	0.0114021	0.184665	0.209097	Day4-Healthy
L3MBTL1	M-MDSC	9.41818	1.04288	0.450832	2.31323	0.0207101	0.243392	0.270148	Day4-Healthy
GLUL	M-MDSC	483.775	1.04268	0.306303	3.40409	0.000663852	0.0423157	0.050523	Day4-Healthy
KANK1	M-MDSC	6.45202	1.04106	0.444086	2.34428	0.019064	0.233692	0.260977	Day4-Healthy
KCNE1	M-MDSC	104.718	1.03956	0.412769	2.5185	0.0117857	0.187196	0.21132	Day4-Healthy
PAPSS2	M-MDSC	36.9658	1.03679	0.366949	2.82543	0.00472165	0.123028	0.143563	Day4-Healthy
SUGCT	M-MDSC	6.05978	1.0351	0.493703	2.0966	0.0360293	0.304138	0.33538	Day4-Healthy
EFHC2	M-MDSC	29.3714	1.03265	0.343749	3.0041	0.00266372	0.0898459	0.105453	Day4-Healthy
CAPS2	M-MDSC	7.02495	1.03112	0.462557	2.22918	0.0258018	0.265308	0.292214	Day4-Healthy
ADAM17	M-MDSC	264.387	1.02609	0.30037	3.41609	0.000635275	0.0417505	0.0498138	Day4-Healthy
SIPA1L2	M-MDSC	40.2613	1.02029	0.324809	3.1412	0.00168258	0.0701408	0.0829769	Day4-Healthy
EFCAB6	M-MDSC	12.1706	1.01949	0.514684	1.9808	0.0476133	0.344138	0.378352	Day4-Healthy
SCN9A	M-MDSC	15.4246	1.01702	0.515528	1.97278	0.0485211	0.34706	0.381526	Day4-Healthy
TIMP1	M-MDSC	1016.47	1.01695	0.386147	2.63358	0.00844888	0.166366	0.188879	Day4-Healthy
ACSL1	M-MDSC	712.367	1.01391	0.517235	1.96025	0.0499666	0.349376	0.384761	Day4-Healthy
MDM2	M-MDSC	165.302	1.01113	0.305179	3.31323	0.000922245	0.0517436	0.061215	Day4-Healthy
GAR1	M-MDSC	45.6837	1.01029	0.330958	3.05262	0.00226851	0.081813	0.0960419	Day4-Healthy
POLR2M	M-MDSC	59.0549	1.01015	0.356411	2.83423	0.00459364	0.121987	0.142555	Day4-Healthy
SLC25A20	M-MDSC	51.1639	1.00586	0.258652	3.88886	0.000100717	0.0136376	0.0161558	Day4-Healthy
TRMT12	M-MDSC	15.0771	1.00356	0.40805	2.4594	0.013917	0.204509	0.229937	Day4-Healthy
LXN	M-MDSC	10.2839	1.00296	0.400428	2.50472	0.012255	0.191335	0.215986	Day4-Healthy
PDE1B	M-MDSC	20.0792	0.994691	0.384144	2.58937	0.00961527	0.175747	0.199103	Day4-Healthy
ARRDC3	M-MDSC	60.6104	0.993885	0.412388	2.41007	0.0159494	0.218242	0.244504	Day4-Healthy
KIF3B	M-MDSC	115.851	0.992137	0.391059	2.53705	0.011179	0.184665	0.209097	Day4-Healthy
GPATCH3	M-MDSC	53.939	0.987271	0.454994	2.16986	0.0300178	0.280462	0.309401	Day4-Healthy
GSR	M-MDSC	114.846	0.987228	0.354998	2.78094	0.00542018	0.132459	0.15403	Day4-Healthy
CCND3	M-MDSC	345.684	0.984258	0.298628	3.29593	0.000980966	0.0536829	0.0633925	Day4-Healthy
CDK2	M-MDSC	7.40991	0.983995	0.487851	2.017	0.0436959	0.332634	0.365741	Day4-Healthy
ZBTB49	M-MDSC	13.8039	0.98368	0.350385	2.80743	0.00499389	0.126034	0.146952	Day4-Healthy
PARG	M-MDSC	169.036	0.983107	0.339057	2.89953	0.00373722	0.107947	0.126227	Day4-Healthy
DSC2	M-MDSC	88.591	0.982843	0.436304	2.25266	0.0242809	0.258407	0.285076	Day4-Healthy
ME1	M-MDSC	44.248	0.978319	0.471096	2.07669	0.0378304	0.311307	0.342674	Day4-Healthy
PTTG1IP	M-MDSC	450.16	0.978196	0.362183	2.70083	0.0069166	0.149271	0.170752	Day4-Healthy
HSDL1	M-MDSC	25.3837	0.977233	0.328505	2.97479	0.00293192	0.0950646	0.111788	Day4-Healthy
DLGAP1	M-MDSC	11.9631	0.976624	0.422847	2.30964	0.0209082	0.244193	0.271266	Day4-Healthy
LONRF1	M-MDSC	46.2527	0.97627	0.477223	2.04573	0.0407826	0.322185	0.354277	Day4-Healthy
SDK1	M-MDSC	8.7779	0.973921	0.480649	2.02626	0.0427379	0.330502	0.363259	Day4-Healthy
DAPK3	M-MDSC	46.1091	0.973198	0.325836	2.98678	0.00281936	0.0939145	0.11029	Day4-Healthy
COG3	M-MDSC	191.033	0.97014	0.405438	2.39282	0.0167194	0.22305	0.2499	Day4-Healthy
MMAB	M-MDSC	22.4001	0.96792	0.366143	2.64356	0.00820396	0.164171	0.18615	Day4-Healthy
MRPL45	M-MDSC	136.872	0.964263	0.468364	2.05879	0.0395146	0.316943	0.348909	Day4-Healthy
BRCA1	M-MDSC	18.2545	0.964143	0.320785	3.00557	0.00265085	0.0897892	0.105371	Day4-Healthy
AC005726.1	M-MDSC	26.5723	0.962434	0.403755	2.38371	0.0171392	0.225594	0.252769	Day4-Healthy
ASGR2	M-MDSC	249.102	0.962097	0.373552	2.57553	0.0100085	0.178053	0.201466	Day4-Healthy
ZC4H2	M-MDSC	12.1541	0.961426	0.398891	2.41025	0.0159416	0.218242	0.244504	Day4-Healthy
SREBF2	M-MDSC	155.754	0.960353	0.235699	4.07449	4.61161e-05	0.00793786	0.00931934	Day4-Healthy
ST14	M-MDSC	55.6799	0.957035	0.368276	2.59869	0.00935792	0.173426	0.196236	Day4-Healthy
LARS2	M-MDSC	59.2714	0.95494	0.413573	2.309	0.0209437	0.244193	0.271266	Day4-Healthy
TCF4	M-MDSC	88.788	0.948703	0.278015	3.41241	0.000643905	0.0417505	0.0498138	Day4-Healthy
TNIP2	M-MDSC	95.2469	0.948195	0.363485	2.60862	0.00909073	0.171668	0.194235	Day4-Healthy
PGM1	M-MDSC	93.6002	0.947932	0.361983	2.61872	0.00882601	0.16905	0.191371	Day4-Healthy
FDFT1	M-MDSC	254.932	0.946577	0.192998	4.90459	9.36243e-07	0.000502107	0.000587738	Day4-Healthy
TSR2	M-MDSC	64.8885	0.944475	0.417297	2.26332	0.0236161	0.25662	0.283254	Day4-Healthy
ZNF366	M-MDSC	17.6541	0.94389	0.460973	2.0476	0.0405989	0.321186	0.353096	Day4-Healthy
AK4	M-MDSC	13.4376	0.939289	0.376441	2.49518	0.0125893	0.194013	0.218663	Day4-Healthy
FDX2	M-MDSC	19.7314	0.939194	0.365477	2.56978	0.0101764	0.178785	0.202279	Day4-Healthy
TUBB6	M-MDSC	60.6548	0.938769	0.475419	1.97461	0.0483122	0.34662	0.380921	Day4-Healthy
ABCC4	M-MDSC	65.5028	0.937512	0.450362	2.08169	0.0373712	0.310011	0.341417	Day4-Healthy
TNIK	M-MDSC	25.4831	0.936	0.326157	2.86979	0.00410748	0.115031	0.134365	Day4-Healthy
ANKDD1A	M-MDSC	13.6481	0.935192	0.430926	2.17019	0.0299922	0.280462	0.309401	Day4-Healthy
DONSON	M-MDSC	11.9158	0.935109	0.455026	2.05507	0.0398724	0.317971	0.349836	Day4-Healthy
MCPH1	M-MDSC	141.352	0.934689	0.409427	2.28292	0.0224349	0.251976	0.278493	Day4-Healthy
KATNAL1	M-MDSC	9.991	0.933276	0.449321	2.07708	0.0377942	0.311307	0.342674	Day4-Healthy
STPG2	M-MDSC	11.7887	0.932557	0.431833	2.15953	0.0308092	0.282927	0.311949	Day4-Healthy
SLC16A7	M-MDSC	93.3276	0.931864	0.251316	3.70793	0.00020896	0.0205624	0.0243781	Day4-Healthy
OPHN1	M-MDSC	57.1896	0.9316	0.288929	3.22432	0.00126272	0.0624143	0.0736566	Day4-Healthy
CARHSP1	M-MDSC	113.361	0.930973	0.309482	3.00816	0.00262832	0.0894963	0.104997	Day4-Healthy
TUBGCP5	M-MDSC	45.5483	0.929225	0.450198	2.06404	0.0390141	0.315441	0.347205	Day4-Healthy
FARP2	M-MDSC	55.8773	0.927548	0.367292	2.52537	0.0115576	0.185147	0.20939	Day4-Healthy
CDK14	M-MDSC	98.0114	0.927469	0.349968	2.65016	0.00804544	0.163047	0.184713	Day4-Healthy
INSL6	M-MDSC	10.3464	0.924971	0.448638	2.06173	0.0392331	0.316402	0.348055	Day4-Healthy
CDK6	M-MDSC	49.062	0.924566	0.365976	2.52631	0.0115269	0.185086	0.20939	Day4-Healthy
H2AJ	M-MDSC	364.55	0.923033	0.313413	2.9451	0.00322849	0.0990562	0.116454	Day4-Healthy
SAP130	M-MDSC	97.0579	0.922705	0.352	2.62132	0.00875899	0.168869	0.191112	Day4-Healthy
ACACA	M-MDSC	54.7596	0.922126	0.282732	3.26149	0.00110829	0.058559	0.0692442	Day4-Healthy
SLC25A25	M-MDSC	45.9361	0.920197	0.325476	2.82723	0.00469522	0.12287	0.143326	Day4-Healthy
CRAT	M-MDSC	42.0002	0.918261	0.404879	2.26799	0.0233301	0.255931	0.282442	Day4-Healthy
MVD	M-MDSC	29.0645	0.918229	0.38673	2.37434	0.0175803	0.227876	0.255681	Day4-Healthy
C5	M-MDSC	15.3889	0.916194	0.387707	2.36311	0.0181224	0.229764	0.257999	Day4-Healthy
GNL1	M-MDSC	54.7431	0.914523	0.360382	2.53765	0.01116	0.184665	0.209097	Day4-Healthy
IRS2	M-MDSC	210.129	0.912305	0.312815	2.91643	0.00354058	0.104907	0.122508	Day4-Healthy
CD63	M-MDSC	666.486	0.911782	0.28155	3.23843	0.00120188	0.0610966	0.0723488	Day4-Healthy
CEACAM4	M-MDSC	57.1312	0.910352	0.385924	2.35889	0.0183298	0.230267	0.258627	Day4-Healthy
CSGALNACT1	M-MDSC	136.237	0.907529	0.452297	2.00649	0.044804	0.336171	0.370025	Day4-Healthy
TIPIN	M-MDSC	10.7332	0.907211	0.44355	2.04534	0.0408213	0.322185	0.354277	Day4-Healthy
FABP5	M-MDSC	78.9617	0.905378	0.415146	2.18087	0.0291934	0.276859	0.304957	Day4-Healthy
TMCO3	M-MDSC	98.7596	0.903586	0.320858	2.81616	0.00486016	0.12412	0.144668	Day4-Healthy
RNF144B	M-MDSC	334.931	0.90064	0.354357	2.54161	0.0110342	0.184665	0.209097	Day4-Healthy
KYAT1	M-MDSC	9.77141	0.899523	0.433273	2.07611	0.0378835	0.311313	0.342735	Day4-Healthy
TPM3	M-MDSC	2169.85	0.896101	0.330341	2.71265	0.0066747	0.147906	0.169542	Day4-Healthy
AKTIP	M-MDSC	15.1174	0.891744	0.386656	2.3063	0.0210941	0.245397	0.272631	Day4-Healthy
DARS2	M-MDSC	14.0745	0.890943	0.348329	2.55776	0.0105349	0.181109	0.204867	Day4-Healthy
FADS1	M-MDSC	66.9902	0.890256	0.294015	3.02793	0.00246237	0.0861348	0.101263	Day4-Healthy
TRMT6	M-MDSC	61.1138	0.889808	0.339582	2.62031	0.00878509	0.168869	0.191112	Day4-Healthy
PXMP2	M-MDSC	11.6052	0.885321	0.408757	2.16589	0.0303199	0.281324	0.310332	Day4-Healthy
IRF2BPL	M-MDSC	39.7161	0.881883	0.352651	2.50073	0.0123939	0.192662	0.217561	Day4-Healthy
SWAP70	M-MDSC	141.516	0.877756	0.300388	2.92208	0.00347706	0.103886	0.12191	Day4-Healthy
MYO18A	M-MDSC	84.4361	0.87715	0.434352	2.01945	0.043441	0.332134	0.365026	Day4-Healthy
MAPK7	M-MDSC	32.0496	0.87541	0.391899	2.23376	0.0254988	0.26362	0.290181	Day4-Healthy
GAS2L1	M-MDSC	65.6029	0.873233	0.40642	2.1486	0.0316662	0.285182	0.314586	Day4-Healthy
SLC41A3	M-MDSC	45.6044	0.87076	0.364919	2.38617	0.0170248	0.225443	0.252746	Day4-Healthy
GALC	M-MDSC	61.473	0.867819	0.194003	4.47323	7.70481e-06	0.00217478	0.00247738	Day4-Healthy
DPP3	M-MDSC	38.6121	0.866634	0.369924	2.34273	0.0191431	0.23386	0.261246	Day4-Healthy
CTIF	M-MDSC	95.5615	0.865634	0.35139	2.46346	0.0137605	0.203282	0.228469	Day4-Healthy
ENOX2	M-MDSC	126.917	0.865424	0.31702	2.72987	0.00633588	0.142273	0.163274	Day4-Healthy
PRPS2	M-MDSC	36.4748	0.865162	0.391811	2.20811	0.0272367	0.272151	0.299121	Day4-Healthy
CCDC47	M-MDSC	176.424	0.86413	0.380456	2.2713	0.0231288	0.255775	0.282115	Day4-Healthy
NEDD4	M-MDSC	19.8274	0.861584	0.410728	2.0977	0.0359318	0.303947	0.335236	Day4-Healthy
MSH2	M-MDSC	16.8065	0.861339	0.388	2.21994	0.0264225	0.267618	0.294694	Day4-Healthy
TRAF3IP2	M-MDSC	12.1417	0.861217	0.403794	2.13281	0.0329402	0.290226	0.320169	Day4-Healthy
RIN1	M-MDSC	39.0612	0.859645	0.287926	2.98565	0.00282979	0.0939702	0.11037	Day4-Healthy
EPS8	M-MDSC	37.5809	0.854742	0.332079	2.57391	0.0100556	0.17857	0.202077	Day4-Healthy
SPACA6	M-MDSC	17.6339	0.854228	0.422546	2.02162	0.0432158	0.331806	0.364967	Day4-Healthy
ST6GALNAC3	M-MDSC	202.192	0.85247	0.315172	2.70478	0.00683501	0.148669	0.170635	Day4-Healthy
DNAJC14	M-MDSC	20.1621	0.850432	0.398454	2.13433	0.0328159	0.290226	0.320169	Day4-Healthy
MTSS1	M-MDSC	265.23	0.848094	0.327977	2.58583	0.0097144	0.176604	0.199862	Day4-Healthy
RNF149	M-MDSC	792.819	0.847425	0.167244	5.067	4.04125e-07	0.000305632	0.000352165	Day4-Healthy
AP2A2	M-MDSC	142.851	0.84233	0.253321	3.32515	0.000883713	0.0509375	0.0606594	Day4-Healthy
SCAPER	M-MDSC	216.83	0.838826	0.326228	2.57129	0.010132	0.178749	0.202279	Day4-Healthy
HK1	M-MDSC	376.689	0.836727	0.274154	3.05203	0.00227301	0.081813	0.0960419	Day4-Healthy
NF1	M-MDSC	258.3	0.834447	0.199281	4.18729	2.82301e-05	0.00560734	0.00652908	Day4-Healthy
ELAC2	M-MDSC	36.9188	0.83035	0.379314	2.18908	0.0285909	0.275506	0.303559	Day4-Healthy
TFIP11	M-MDSC	51.8641	0.828366	0.351941	2.3537	0.0185874	0.231286	0.259574	Day4-Healthy
NUDT2	M-MDSC	68.1162	0.827174	0.386211	2.14177	0.0322121	0.288162	0.317615	Day4-Healthy
TMEM63B	M-MDSC	29.7856	0.824542	0.304493	2.70792	0.0067707	0.147907	0.169692	Day4-Healthy
ATP13A3	M-MDSC	135.582	0.823258	0.324637	2.53593	0.0112149	0.184665	0.209097	Day4-Healthy
F8	M-MDSC	11.1227	0.822441	0.354394	2.3207	0.0203032	0.241969	0.269002	Day4-Healthy
PLBD1	M-MDSC	1048.15	0.821325	0.288613	2.84576	0.00443049	0.119932	0.14	Day4-Healthy
NAF1	M-MDSC	21.0949	0.821092	0.311678	2.63442	0.00842807	0.166366	0.188879	Day4-Healthy
USB1	M-MDSC	77.6055	0.817881	0.281145	2.90911	0.00362463	0.106514	0.124436	Day4-Healthy
GM2A	M-MDSC	183.109	0.817772	0.360333	2.26949	0.0232385	0.255931	0.282442	Day4-Healthy
DPY19L3	M-MDSC	25.6265	0.816322	0.387899	2.10447	0.0353376	0.301199	0.332673	Day4-Healthy
TUT7	M-MDSC	360.945	0.815803	0.126328	6.4578	1.06239e-10	3.79839e-07	4.66848e-07	Day4-Healthy
ZNF669	M-MDSC	14.5114	0.813974	0.410521	1.98278	0.0473917	0.343476	0.377544	Day4-Healthy
SKIV2L	M-MDSC	43.3812	0.812706	0.319924	2.54031	0.0110754	0.184665	0.209097	Day4-Healthy
MTARC1	M-MDSC	131.787	0.811772	0.309336	2.62424	0.0086842	0.168744	0.191112	Day4-Healthy
MAP2K1	M-MDSC	262.151	0.808715	0.221151	3.65685	0.000255337	0.0234081	0.027591	Day4-Healthy
PIM1	M-MDSC	102.551	0.807882	0.411396	1.96376	0.0495581	0.348283	0.383445	Day4-Healthy
PGS1	M-MDSC	123.771	0.80707	0.249876	3.22989	0.00123839	0.0618689	0.0729995	Day4-Healthy
IRAK3	M-MDSC	748.805	0.806378	0.184193	4.3779	1.19829e-05	0.00306019	0.00351044	Day4-Healthy
LCP1	M-MDSC	2471	0.806041	0.368568	2.18695	0.0287458	0.275785	0.303894	Day4-Healthy
VAPB	M-MDSC	45.4042	0.805817	0.344749	2.3374	0.0194182	0.235104	0.262483	Day4-Healthy
C1GALT1C1	M-MDSC	32.0847	0.805084	0.355939	2.26186	0.0237058	0.256996	0.283254	Day4-Healthy
GASK1B	M-MDSC	263.786	0.804892	0.2968	2.7119	0.00668982	0.147906	0.169598	Day4-Healthy
COMTD1	M-MDSC	46.4	0.803089	0.365488	2.19731	0.0279987	0.274464	0.302051	Day4-Healthy
ANKRD6	M-MDSC	12.9374	0.802793	0.399335	2.01033	0.0443966	0.334644	0.368333	Day4-Healthy
SLC25A37	M-MDSC	258.984	0.800002	0.269028	2.97368	0.00294252	0.0950646	0.11179	Day4-Healthy
SRSF1	M-MDSC	159.976	0.799474	0.333923	2.39418	0.0166574	0.2225	0.249256	Day4-Healthy
CHSY1	M-MDSC	77.5571	0.798561	0.260147	3.06966	0.00214304	0.0792629	0.0929331	Day4-Healthy
NOL3	M-MDSC	16.9686	0.796981	0.334065	2.38571	0.0170463	0.225449	0.252769	Day4-Healthy
LYAR	M-MDSC	90.5074	0.79653	0.222468	3.58043	0.000343033	0.0278229	0.032975	Day4-Healthy
ACVR1B	M-MDSC	62.2009	0.794618	0.209197	3.79842	0.000145624	0.0166166	0.0195893	Day4-Healthy
AK3	M-MDSC	29.9017	0.793788	0.326678	2.42988	0.0151038	0.214656	0.240641	Day4-Healthy
SYT11	M-MDSC	30.5042	0.79356	0.295397	2.68642	0.00722217	0.154006	0.175989	Day4-Healthy
CCNT1	M-MDSC	158.86	0.793061	0.285523	2.77757	0.00547671	0.132482	0.154169	Day4-Healthy
UPP1	M-MDSC	231.349	0.784577	0.31301	2.50656	0.0121913	0.191335	0.215986	Day4-Healthy
ACAA2	M-MDSC	111.062	0.782684	0.201002	3.89392	9.86372e-05	0.0136376	0.0161558	Day4-Healthy
C1orf162	M-MDSC	753.609	0.781055	0.321141	2.43213	0.0150105	0.214099	0.240441	Day4-Healthy
HIPK2	M-MDSC	262.404	0.780761	0.197895	3.94532	7.96919e-05	0.0120391	0.014197	Day4-Healthy
ZBTB40	M-MDSC	58.1505	0.778511	0.266193	2.92462	0.00344881	0.103619	0.121566	Day4-Healthy
ARMH4	M-MDSC	54.1264	0.776478	0.296804	2.61613	0.00889321	0.169061	0.191517	Day4-Healthy
REPS1	M-MDSC	102.102	0.772933	0.204122	3.78663	0.000152707	0.0172414	0.0203347	Day4-Healthy
FAS	M-MDSC	43.9313	0.772084	0.315004	2.45103	0.0142448	0.208382	0.2344	Day4-Healthy
DYSF	M-MDSC	306.623	0.771428	0.392765	1.96409	0.0495193	0.348283	0.383445	Day4-Healthy
SLC3A2	M-MDSC	163.761	0.770749	0.363393	2.12098	0.0339232	0.29399	0.324651	Day4-Healthy
CSGALNACT2	M-MDSC	319.029	0.770498	0.185138	4.16175	3.15821e-05	0.00594298	0.00693912	Day4-Healthy
RAB39A	M-MDSC	26.9565	0.770196	0.328905	2.3417	0.0191963	0.233976	0.26143	Day4-Healthy
SYNE3	M-MDSC	117.732	0.762453	0.372106	2.04902	0.0404602	0.320751	0.352769	Day4-Healthy
MAP2K6	M-MDSC	72.9196	0.758781	0.370968	2.04541	0.0408147	0.322185	0.354277	Day4-Healthy
DGKH	M-MDSC	21.1445	0.756208	0.379274	1.99383	0.0461708	0.340758	0.374179	Day4-Healthy
MSH6	M-MDSC	53.0116	0.756093	0.367827	2.05557	0.039824	0.317821	0.349767	Day4-Healthy
SLC46A3	M-MDSC	31.1318	0.755529	0.337145	2.24096	0.0250287	0.262422	0.289179	Day4-Healthy
OCRL	M-MDSC	19.3402	0.754894	0.379614	1.98858	0.0467471	0.342493	0.376002	Day4-Healthy
NRDC	M-MDSC	320.932	0.753682	0.222957	3.3804	0.000723808	0.0446182	0.0530109	Day4-Healthy
PRDX2	M-MDSC	126.437	0.752771	0.300501	2.50505	0.0122434	0.191335	0.215986	Day4-Healthy
SH2B2	M-MDSC	51.7931	0.752721	0.305491	2.46397	0.0137407	0.203282	0.228429	Day4-Healthy
PNP	M-MDSC	103.913	0.752344	0.279241	2.69425	0.00705478	0.150736	0.172548	Day4-Healthy
IFT88	M-MDSC	57.9142	0.750595	0.381064	1.96973	0.0488689	0.347509	0.38211	Day4-Healthy
FPR1	M-MDSC	836.288	0.749931	0.286629	2.61638	0.00888666	0.169061	0.191517	Day4-Healthy
SPATS2	M-MDSC	31.8871	0.745972	0.334688	2.22886	0.0258234	0.265308	0.292214	Day4-Healthy
ZNF449	M-MDSC	10.5823	0.744837	0.334836	2.22449	0.0261157	0.266018	0.292758	Day4-Healthy
NIBAN2	M-MDSC	105.838	0.742576	0.327825	2.26516	0.0235029	0.255931	0.282442	Day4-Healthy
KRR1	M-MDSC	46.2229	0.74097	0.302574	2.44889	0.0143297	0.208832	0.234961	Day4-Healthy
PCM1	M-MDSC	287.533	0.740704	0.188757	3.92412	8.70459e-05	0.0124487	0.0147119	Day4-Healthy
DNAJB11	M-MDSC	87.4981	0.739066	0.27556	2.68205	0.00731721	0.154872	0.176133	Day4-Healthy
GEN1	M-MDSC	12.5492	0.736786	0.321467	2.29195	0.0219087	0.251383	0.277911	Day4-Healthy
ZCCHC2	M-MDSC	70.5054	0.73623	0.248329	2.96474	0.00302938	0.0965568	0.113371	Day4-Healthy
SGMS1	M-MDSC	235.193	0.736101	0.202686	3.63173	0.000281531	0.0249735	0.0294761	Day4-Healthy
MRTFB	M-MDSC	20.0086	0.735927	0.359419	2.04754	0.0406048	0.321186	0.353096	Day4-Healthy
ERLIN1	M-MDSC	41.3456	0.734013	0.367381	1.99796	0.045721	0.33938	0.372752	Day4-Healthy
ZNF586	M-MDSC	47.983	0.733969	0.301495	2.43444	0.014915	0.21359	0.240366	Day4-Healthy
ECE1	M-MDSC	130.901	0.73365	0.336395	2.18092	0.0291896	0.276859	0.304957	Day4-Healthy
ACTR3	M-MDSC	812.195	0.733125	0.320852	2.28493	0.0223167	0.251976	0.278493	Day4-Healthy
KIF13B	M-MDSC	248.625	0.730316	0.322367	2.26548	0.0234832	0.255931	0.282442	Day4-Healthy
UBE2D2	M-MDSC	545.839	0.725657	0.364325	1.99178	0.0463947	0.341309	0.374768	Day4-Healthy
ACTN4	M-MDSC	346.097	0.724173	0.306064	2.36608	0.0179776	0.22934	0.257391	Day4-Healthy
GSN	M-MDSC	207.111	0.720556	0.322282	2.2358	0.0253651	0.263538	0.290033	Day4-Healthy
IGF2R	M-MDSC	336.403	0.720389	0.243133	2.96295	0.00304707	0.0965568	0.113371	Day4-Healthy
ZBTB43	M-MDSC	63.0793	0.718573	0.326614	2.20007	0.027802	0.273998	0.301394	Day4-Healthy
JARID2	M-MDSC	692.101	0.715456	0.275185	2.59991	0.00932481	0.173426	0.196236	Day4-Healthy
GFPT1	M-MDSC	60.7769	0.714192	0.254104	2.81063	0.00494445	0.125376	0.146149	Day4-Healthy
ARHGAP24	M-MDSC	487.953	0.707555	0.237402	2.98041	0.00287862	0.0944223	0.110962	Day4-Healthy
TMEM38B	M-MDSC	23.0621	0.707071	0.33316	2.12232	0.0338111	0.293888	0.324405	Day4-Healthy
NMD3	M-MDSC	54.3687	0.706765	0.308142	2.29363	0.0218117	0.250813	0.277351	Day4-Healthy
HMOX1	M-MDSC	257.224	0.706335	0.204771	3.44939	0.000561851	0.037902	0.0451639	Day4-Healthy
IDI1	M-MDSC	75.3184	0.704321	0.273892	2.57153	0.010125	0.178749	0.202279	Day4-Healthy
SMAD1	M-MDSC	36.2108	0.70419	0.307772	2.28803	0.022136	0.251738	0.278169	Day4-Healthy
CTTNBP2NL	M-MDSC	24.327	0.699993	0.335777	2.0847	0.0370969	0.30869	0.340326	Day4-Healthy
SYAP1	M-MDSC	137	0.699742	0.210879	3.31821	0.000905965	0.0514147	0.061215	Day4-Healthy
BATF	M-MDSC	64.7658	0.696451	0.308628	2.2566	0.0240328	0.258407	0.284848	Day4-Healthy
LDLRAD3	M-MDSC	94.3165	0.694511	0.193012	3.59827	0.000320336	0.0270545	0.0319924	Day4-Healthy
WDR1	M-MDSC	421.38	0.690541	0.33613	2.05439	0.0399381	0.318022	0.349836	Day4-Healthy
DMAC2	M-MDSC	26.6263	0.688846	0.33303	2.06842	0.0386008	0.314163	0.34576	Day4-Healthy
CYP2R1	M-MDSC	21.0501	0.684801	0.293033	2.33694	0.0194422	0.235104	0.262483	Day4-Healthy
SLC9A6	M-MDSC	32.6094	0.684674	0.231132	2.96227	0.00305381	0.0965568	0.113371	Day4-Healthy
FBXO38	M-MDSC	86.2801	0.68062	0.209908	3.24247	0.00118498	0.0608139	0.0719889	Day4-Healthy
THOC5	M-MDSC	48.1881	0.678863	0.30355	2.23641	0.0253247	0.263538	0.290033	Day4-Healthy
DNAJC9	M-MDSC	21.091	0.677966	0.314694	2.15436	0.0312117	0.283709	0.312663	Day4-Healthy
MAPK6	M-MDSC	81.9466	0.677737	0.264467	2.56265	0.0103877	0.180011	0.20352	Day4-Healthy
EIF1AD	M-MDSC	37.2686	0.676313	0.254043	2.6622	0.0077632	0.16079	0.182177	Day4-Healthy
HDAC4	M-MDSC	229.088	0.674884	0.278257	2.4254	0.0152915	0.214656	0.240641	Day4-Healthy
MED20	M-MDSC	25.2863	0.670126	0.30509	2.19649	0.0280572	0.274464	0.302144	Day4-Healthy
AGK	M-MDSC	20.9486	0.668768	0.272895	2.45065	0.01426	0.208382	0.2344	Day4-Healthy
ANKLE2	M-MDSC	92.6113	0.666636	0.172679	3.86054	0.000113137	0.0142766	0.0169488	Day4-Healthy
NEDD1	M-MDSC	26.7281	0.66564	0.33948	1.96076	0.0499068	0.349185	0.384525	Day4-Healthy
AFMID	M-MDSC	19.0162	0.665488	0.327113	2.03443	0.0419087	0.326471	0.359018	Day4-Healthy
NIBAN1	M-MDSC	231.691	0.663633	0.308097	2.15398	0.0312421	0.283745	0.312729	Day4-Healthy
FLOT2	M-MDSC	242.139	0.662892	0.302504	2.19135	0.0284266	0.275106	0.303165	Day4-Healthy
RIPOR2	M-MDSC	981.964	0.660618	0.259229	2.5484	0.0108218	0.18298	0.206969	Day4-Healthy
ELMO2	M-MDSC	45.7826	0.659295	0.290092	2.27271	0.0230435	0.255775	0.282115	Day4-Healthy
ERGIC1	M-MDSC	165.02	0.658373	0.241035	2.73144	0.00630583	0.142093	0.163178	Day4-Healthy
TPD52L2	M-MDSC	174.135	0.656761	0.224034	2.93152	0.00337303	0.101913	0.119534	Day4-Healthy
C12orf43	M-MDSC	32.9916	0.656563	0.275336	2.38459	0.0170982	0.225594	0.252769	Day4-Healthy
LNPK	M-MDSC	52.0503	0.656066	0.222926	2.94297	0.00325077	0.0990562	0.116454	Day4-Healthy
PKM	M-MDSC	1729.72	0.6546	0.291828	2.2431	0.0248903	0.261738	0.288338	Day4-Healthy
GART	M-MDSC	58.5923	0.652862	0.208527	3.13083	0.00174316	0.0701408	0.0829769	Day4-Healthy
PTPN1	M-MDSC	187.621	0.651126	0.210115	3.0989	0.00194242	0.074944	0.0886054	Day4-Healthy
DGKA	M-MDSC	55.779	0.650227	0.309403	2.10155	0.0355923	0.302305	0.333938	Day4-Healthy
SOCS6	M-MDSC	30.3154	0.649786	0.301549	2.15483	0.0311754	0.283619	0.312536	Day4-Healthy
GNAI3	M-MDSC	250.294	0.646525	0.285149	2.26733	0.0233702	0.255931	0.282442	Day4-Healthy
TMED5	M-MDSC	218.657	0.645039	0.267809	2.40857	0.016015	0.218242	0.244504	Day4-Healthy
ITSN1	M-MDSC	104.744	0.641121	0.210837	3.04083	0.00235926	0.0835162	0.0981139	Day4-Healthy
KIF9	M-MDSC	20.3518	0.640934	0.300511	2.13282	0.0329399	0.290226	0.320169	Day4-Healthy
CTNNA1	M-MDSC	320.674	0.638253	0.187079	3.41167	0.000645661	0.0417505	0.0498138	Day4-Healthy
ASCC1	M-MDSC	41.9863	0.637984	0.263244	2.42355	0.0153698	0.214656	0.240641	Day4-Healthy
SH3TC1	M-MDSC	111.472	0.637355	0.27213	2.34209	0.0191759	0.233976	0.261423	Day4-Healthy
RSU1	M-MDSC	199.673	0.635333	0.21102	3.01077	0.00260588	0.0892993	0.104736	Day4-Healthy
VCAN	M-MDSC	7919.34	0.634086	0.197584	3.20919	0.00133109	0.0631736	0.0743547	Day4-Healthy
SULT1B1	M-MDSC	65.3242	0.633881	0.29489	2.14955	0.0315907	0.285182	0.314586	Day4-Healthy
PDCD10	M-MDSC	204.388	0.633878	0.239144	2.65061	0.00803465	0.163047	0.184713	Day4-Healthy
TECPR1	M-MDSC	80.3873	0.63375	0.274489	2.30883	0.0209528	0.244193	0.271266	Day4-Healthy
TAF8	M-MDSC	49.0374	0.627442	0.289941	2.16403	0.030462	0.281668	0.310821	Day4-Healthy
TSPAN14	M-MDSC	202.503	0.626499	0.202392	3.09547	0.00196503	0.0752946	0.0890916	Day4-Healthy
RBBP5	M-MDSC	41.9704	0.617212	0.306876	2.01128	0.0442961	0.334295	0.367922	Day4-Healthy
PANK3	M-MDSC	54.9888	0.616123	0.251564	2.44917	0.0143186	0.208832	0.234961	Day4-Healthy
ANKS1A	M-MDSC	139.878	0.615567	0.289	2.12999	0.0331728	0.291174	0.321323	Day4-Healthy
TTC17	M-MDSC	358.729	0.613614	0.311638	1.96899	0.0489539	0.347509	0.382207	Day4-Healthy
IDH1	M-MDSC	102.328	0.613533	0.271952	2.25604	0.0240682	0.258407	0.284848	Day4-Healthy
SMG5	M-MDSC	86.565	0.612439	0.303148	2.02026	0.043356	0.332134	0.365026	Day4-Healthy
NUDT16	M-MDSC	220.924	0.611657	0.185202	3.30264	0.000957791	0.052898	0.0624532	Day4-Healthy
XPNPEP1	M-MDSC	72.818	0.609788	0.246682	2.47196	0.0134374	0.200458	0.225662	Day4-Healthy
UBE2O	M-MDSC	54.9264	0.609475	0.291423	2.09138	0.0364941	0.305562	0.337142	Day4-Healthy
ATP8B4	M-MDSC	146.945	0.609013	0.28072	2.16947	0.030047	0.280491	0.30946	Day4-Healthy
AP1G1	M-MDSC	134.714	0.60078	0.20967	2.86537	0.00416528	0.116044	0.135583	Day4-Healthy
NISCH	M-MDSC	103.205	0.597811	0.263681	2.26717	0.0233797	0.255931	0.282442	Day4-Healthy
GNS	M-MDSC	333.491	0.597325	0.229829	2.599	0.00934971	0.173426	0.196236	Day4-Healthy
GPATCH4	M-MDSC	28.9355	0.59613	0.270849	2.20097	0.0277383	0.273785	0.301298	Day4-Healthy
MYD88	M-MDSC	246.334	0.594967	0.268955	2.21214	0.026957	0.270985	0.297633	Day4-Healthy
PRKCE	M-MDSC	160.916	0.594506	0.249877	2.37919	0.0173506	0.22722	0.254714	Day4-Healthy
NDUFB9	M-MDSC	629.277	0.593049	0.295908	2.00417	0.0450521	0.336489	0.370442	Day4-Healthy
CD164	M-MDSC	342.705	0.592013	0.186147	3.18034	0.001471	0.066294	0.0781945	Day4-Healthy
DSE	M-MDSC	189.342	0.590193	0.278774	2.1171	0.0342516	0.295561	0.326492	Day4-Healthy
NAA50	M-MDSC	149.462	0.587651	0.234097	2.51029	0.0120633	0.190281	0.214616	Day4-Healthy
TMPO	M-MDSC	324.025	0.581566	0.209419	2.77705	0.00548555	0.132482	0.154169	Day4-Healthy
ST8SIA4	M-MDSC	303.849	0.580537	0.203002	2.85975	0.00423969	0.117203	0.13699	Day4-Healthy
CEMIP2	M-MDSC	163.103	0.579432	0.207587	2.79127	0.00525014	0.130462	0.151926	Day4-Healthy
MRPL42	M-MDSC	49.0209	0.578089	0.276077	2.09394	0.0362654	0.304843	0.336231	Day4-Healthy
SGMS2	M-MDSC	166.622	0.577193	0.224781	2.56781	0.0102344	0.178785	0.202279	Day4-Healthy
CORO1C	M-MDSC	237.307	0.575597	0.287448	2.00244	0.0452378	0.337193	0.370877	Day4-Healthy
SMAP2	M-MDSC	780.081	0.574719	0.261515	2.19765	0.0279739	0.274464	0.302031	Day4-Healthy
HMGB2	M-MDSC	430.774	0.573872	0.221607	2.58959	0.009609	0.175747	0.199103	Day4-Healthy
LDHA	M-MDSC	464.105	0.571777	0.285982	1.99935	0.0455706	0.338732	0.371986	Day4-Healthy
NSD2	M-MDSC	43.9798	0.571488	0.226382	2.52443	0.0115885	0.185243	0.20939	Day4-Healthy
YARS1	M-MDSC	73.93	0.571126	0.235967	2.42037	0.0155048	0.215421	0.241608	Day4-Healthy
TEC	M-MDSC	48.5766	0.570167	0.249233	2.28768	0.022156	0.251738	0.278169	Day4-Healthy
PSMD12	M-MDSC	120.894	0.567869	0.184985	3.06981	0.00214197	0.0792629	0.0929331	Day4-Healthy
CCDC14	M-MDSC	27.9416	0.564928	0.249641	2.26296	0.0236379	0.25662	0.283254	Day4-Healthy
MYO1G	M-MDSC	423.793	0.564347	0.212656	2.6538	0.00795901	0.163047	0.184713	Day4-Healthy
G3BP1	M-MDSC	130.983	0.562204	0.261564	2.14939	0.0316035	0.285182	0.314586	Day4-Healthy
ITGAM	M-MDSC	467.191	0.562063	0.262265	2.14312	0.0321038	0.287434	0.316785	Day4-Healthy
AMMECR1	M-MDSC	31.1939	0.561959	0.238897	2.35231	0.0186574	0.231462	0.25985	Day4-Healthy
SUGP1	M-MDSC	40.0521	0.559695	0.219614	2.54854	0.0108175	0.18298	0.206969	Day4-Healthy
TLR2	M-MDSC	550.626	0.559091	0.191781	2.91526	0.0035539	0.105011	0.122647	Day4-Healthy
ZFP64	M-MDSC	24.4497	0.558174	0.265066	2.10579	0.0352222	0.300791	0.332142	Day4-Healthy
ETNK1	M-MDSC	134.91	0.556342	0.226215	2.45936	0.0139187	0.204509	0.229937	Day4-Healthy
GMFB	M-MDSC	58.3267	0.555168	0.246027	2.25654	0.0240371	0.258407	0.284848	Day4-Healthy
MKNK1	M-MDSC	106.893	0.553654	0.22029	2.5133	0.0119607	0.189039	0.21319	Day4-Healthy
CNTRL	M-MDSC	209.326	0.552343	0.164239	3.36304	0.000770884	0.0469801	0.0558383	Day4-Healthy
WDR26	M-MDSC	201.121	0.551701	0.187029	2.94982	0.0031796	0.098809	0.116075	Day4-Healthy
PLIN3	M-MDSC	243.91	0.55102	0.26223	2.10128	0.0356162	0.302305	0.333938	Day4-Healthy
COMMD2	M-MDSC	75.6335	0.550811	0.194388	2.83356	0.00460324	0.121987	0.142555	Day4-Healthy
EXOC5	M-MDSC	84.4044	0.548145	0.244412	2.24271	0.0249156	0.261748	0.288378	Day4-Healthy
ZC3H18	M-MDSC	103.568	0.547708	0.258831	2.11609	0.0343376	0.296065	0.327075	Day4-Healthy
CYFIP1	M-MDSC	225.55	0.545512	0.233607	2.33516	0.0195349	0.235428	0.262784	Day4-Healthy
APH1B	M-MDSC	73.8658	0.545325	0.241443	2.25861	0.0239078	0.258243	0.284713	Day4-Healthy
CLPB	M-MDSC	77.8926	0.544687	0.2657	2.05001	0.0403637	0.32046	0.352394	Day4-Healthy
SAYSD1	M-MDSC	23.745	0.542707	0.276116	1.96551	0.0493557	0.348196	0.383174	Day4-Healthy
DNTTIP2	M-MDSC	132.071	0.541229	0.239993	2.25519	0.0241216	0.258407	0.284942	Day4-Healthy
MPP1	M-MDSC	267.385	0.540249	0.213948	2.52514	0.0115652	0.185147	0.20939	Day4-Healthy
SLC25A12	M-MDSC	65.8623	0.539593	0.22094	2.44226	0.0145955	0.211005	0.237568	Day4-Healthy
FBXL12	M-MDSC	28.8547	0.539414	0.251017	2.14891	0.0316413	0.285182	0.314586	Day4-Healthy
PAPSS1	M-MDSC	148.178	0.538758	0.19958	2.69946	0.00694518	0.149332	0.170869	Day4-Healthy
PGD	M-MDSC	1123.92	0.537515	0.229977	2.33726	0.0194259	0.235104	0.262483	Day4-Healthy
GGA2	M-MDSC	87.6544	0.53719	0.243784	2.20355	0.0275562	0.273168	0.300474	Day4-Healthy
SENP1	M-MDSC	33.8722	0.533144	0.229937	2.31865	0.0204138	0.242343	0.269532	Day4-Healthy
ING5	M-MDSC	46.9006	0.532692	0.244085	2.1824	0.0290799	0.276543	0.304524	Day4-Healthy
ELL2	M-MDSC	50.1192	0.528204	0.218752	2.41463	0.0157512	0.217997	0.244005	Day4-Healthy
PITPNB	M-MDSC	128.056	0.527824	0.204472	2.5814	0.00984002	0.177803	0.201076	Day4-Healthy
CALM3	M-MDSC	486.29	0.526512	0.251484	2.09362	0.0362935	0.304843	0.336231	Day4-Healthy
LBR	M-MDSC	207.284	0.526264	0.14534	3.62091	0.000293567	0.0254523	0.0300702	Day4-Healthy
CXCL16	M-MDSC	89.108	0.525685	0.260954	2.01447	0.04396	0.333226	0.366555	Day4-Healthy
GARS1	M-MDSC	115.038	0.522588	0.236194	2.21254	0.0269297	0.270964	0.297581	Day4-Healthy
SASH3	M-MDSC	248.145	0.52135	0.263182	1.98095	0.0475969	0.344138	0.378352	Day4-Healthy
LPIN1	M-MDSC	40.1713	0.520872	0.240618	2.16473	0.0304087	0.281662	0.310758	Day4-Healthy
ANKRD10	M-MDSC	129.123	0.519364	0.263891	1.9681	0.0490563	0.347509	0.382207	Day4-Healthy
FLOT1	M-MDSC	292.377	0.518487	0.254257	2.03922	0.0414276	0.325567	0.357955	Day4-Healthy
RIOX2	M-MDSC	44.5778	0.517406	0.246245	2.10118	0.035625	0.302305	0.333938	Day4-Healthy
DCTN4	M-MDSC	149.286	0.517132	0.149288	3.464	0.000532204	0.0367933	0.0438171	Day4-Healthy
MARCHF5	M-MDSC	64.7272	0.515372	0.197428	2.61043	0.00904279	0.171306	0.193799	Day4-Healthy
UFD1	M-MDSC	118.126	0.514683	0.216975	2.37209	0.0176879	0.227997	0.256004	Day4-Healthy
CRCP	M-MDSC	82.2455	0.514409	0.163339	3.14934	0.0016364	0.0701408	0.0829716	Day4-Healthy
SPTLC2	M-MDSC	451.206	0.513615	0.182204	2.8189	0.0048188	0.124008	0.144448	Day4-Healthy
ACOT9	M-MDSC	129.885	0.512783	0.255238	2.00904	0.0445332	0.334733	0.368538	Day4-Healthy
SLC6A6	M-MDSC	165.779	0.511074	0.245915	2.07825	0.0376859	0.311307	0.342674	Day4-Healthy
MLX	M-MDSC	169.774	0.510941	0.221856	2.30303	0.021277	0.246579	0.27305	Day4-Healthy
FDPS	M-MDSC	109.634	0.508256	0.231982	2.19093	0.0284567	0.275106	0.303165	Day4-Healthy
TAB3	M-MDSC	32.3127	0.506548	0.252955	2.00252	0.045229	0.337193	0.370877	Day4-Healthy
CCDC186	M-MDSC	96.1756	0.506327	0.21019	2.40891	0.0160004	0.218242	0.244504	Day4-Healthy
ETFB	M-MDSC	228.592	0.504705	0.237625	2.12395	0.033674	0.29341	0.323796	Day4-Healthy
FOXJ3	M-MDSC	129.312	0.503512	0.192014	2.62227	0.00873466	0.168869	0.191112	Day4-Healthy
FGD4	M-MDSC	393.934	0.50109	0.180192	2.78087	0.00542136	0.132459	0.15403	Day4-Healthy
NSUN2	M-MDSC	59.8497	0.500413	0.160329	3.12115	0.00180143	0.0714006	0.0843331	Day4-Healthy
TCERG1	M-MDSC	144.736	0.496008	0.180273	2.75143	0.00593363	0.138143	0.160413	Day4-Healthy
HAVCR2	M-MDSC	83.0059	0.494609	0.222446	2.2235	0.0261823	0.266191	0.293006	Day4-Healthy
RSRC2	M-MDSC	217.233	0.493642	0.209378	2.35766	0.0183906	0.230267	0.258627	Day4-Healthy
BCL10	M-MDSC	89.0025	0.492501	0.246868	1.995	0.0460426	0.340401	0.374039	Day4-Healthy
STAT3	M-MDSC	368.492	0.489917	0.17782	2.75512	0.00586698	0.137636	0.160077	Day4-Healthy
CRYBG1	M-MDSC	220.554	0.485661	0.190171	2.55382	0.0106549	0.181704	0.205696	Day4-Healthy
EIF4G3	M-MDSC	338.026	0.484566	0.213976	2.26458	0.0235385	0.256059	0.282612	Day4-Healthy
DCUN1D5	M-MDSC	59.2441	0.482284	0.226336	2.13083	0.0331029	0.291034	0.321115	Day4-Healthy
RALGAPA2	M-MDSC	232.065	0.48222	0.185135	2.60469	0.00919572	0.173345	0.19616	Day4-Healthy
DNAJB12	M-MDSC	114.353	0.481763	0.215692	2.23357	0.0255116	0.26362	0.290181	Day4-Healthy
NARF	M-MDSC	84.0008	0.481299	0.239848	2.00668	0.0447837	0.336171	0.370025	Day4-Healthy
ARF1	M-MDSC	568.902	0.477361	0.193072	2.47245	0.013419	0.200458	0.225644	Day4-Healthy
MED1	M-MDSC	89.3225	0.476534	0.224719	2.12057	0.0339579	0.29399	0.324651	Day4-Healthy
TBXAS1	M-MDSC	991.707	0.473244	0.127152	3.72187	0.000197752	0.0200102	0.0236996	Day4-Healthy
EXTL3	M-MDSC	55.3884	0.472943	0.186182	2.54021	0.0110785	0.184665	0.209097	Day4-Healthy
VPS25	M-MDSC	77.5484	0.472146	0.228831	2.0633	0.0390846	0.315441	0.347205	Day4-Healthy
RRBP1	M-MDSC	210.595	0.470795	0.22877	2.05794	0.0395957	0.316943	0.348924	Day4-Healthy
CHKA	M-MDSC	51.0158	0.468707	0.197493	2.37329	0.0176306	0.227905	0.255767	Day4-Healthy
RNF214	M-MDSC	45.1659	0.466948	0.207497	2.25039	0.0244243	0.259589	0.286185	Day4-Healthy
CLASP1	M-MDSC	134.586	0.462614	0.194077	2.38366	0.0171414	0.225594	0.252769	Day4-Healthy
KLHL24	M-MDSC	151.023	0.462024	0.229523	2.01298	0.044117	0.333619	0.367097	Day4-Healthy
ZEB2	M-MDSC	2616.52	0.461835	0.185284	2.49258	0.012682	0.194435	0.219243	Day4-Healthy
UBA6	M-MDSC	114.471	0.460845	0.182047	2.53146	0.0113589	0.184665	0.209097	Day4-Healthy
SMARCC1	M-MDSC	196.199	0.458892	0.19651	2.33521	0.0195326	0.235428	0.262784	Day4-Healthy
EXOC6	M-MDSC	159.394	0.457229	0.20743	2.20425	0.0275068	0.273003	0.300264	Day4-Healthy
CHMP2A	M-MDSC	345.157	0.455412	0.193359	2.35526	0.0185097	0.230587	0.258763	Day4-Healthy
BZW1	M-MDSC	283.761	0.454005	0.226427	2.00508	0.0449546	0.336267	0.370212	Day4-Healthy
EIF2S1	M-MDSC	94.9861	0.451476	0.219556	2.05631	0.0397525	0.317487	0.349371	Day4-Healthy
HSDL2	M-MDSC	79.88	0.451301	0.228922	1.97142	0.048676	0.347133	0.381526	Day4-Healthy
CHIC2	M-MDSC	168.513	0.449803	0.196296	2.29145	0.0219375	0.251383	0.277911	Day4-Healthy
CCDC69	M-MDSC	376.96	0.449332	0.208359	2.15653	0.0310423	0.283282	0.312137	Day4-Healthy
SECISBP2L	M-MDSC	107.132	0.448122	0.161319	2.77786	0.00547177	0.132482	0.154169	Day4-Healthy
VPS13D	M-MDSC	189.72	0.446244	0.227023	1.96563	0.0493409	0.348196	0.383174	Day4-Healthy
FXR1	M-MDSC	221.621	0.445931	0.156604	2.84751	0.00440632	0.119651	0.139636	Day4-Healthy
RAP1GDS1	M-MDSC	129.216	0.444592	0.189143	2.35056	0.0187453	0.231949	0.260319	Day4-Healthy
ATG101	M-MDSC	75.752	0.444155	0.223469	1.98754	0.0468621	0.343074	0.376695	Day4-Healthy
LCOR	M-MDSC	186.71	0.443775	0.196973	2.25298	0.0242605	0.258407	0.285076	Day4-Healthy
HADHB	M-MDSC	213.448	0.443048	0.142807	3.10243	0.00191939	0.0743226	0.0878587	Day4-Healthy
IFNAR2	M-MDSC	235.045	0.441886	0.19026	2.32254	0.0202039	0.241115	0.268024	Day4-Healthy
RBM47	M-MDSC	866.058	0.440331	0.194219	2.26719	0.0233789	0.255931	0.282442	Day4-Healthy
YWHAE	M-MDSC	493.966	0.43975	0.173578	2.53345	0.0112947	0.184665	0.209097	Day4-Healthy
CPNE8	M-MDSC	232.594	0.43828	0.166431	2.63341	0.00845322	0.166366	0.188879	Day4-Healthy
RIC1	M-MDSC	212.012	0.437953	0.165168	2.65156	0.00801219	0.163047	0.184713	Day4-Healthy
PSMD11	M-MDSC	126.985	0.43788	0.213335	2.05255	0.0401166	0.319207	0.350934	Day4-Healthy
ARHGDIA	M-MDSC	396.514	0.436026	0.22161	1.96754	0.0491207	0.347539	0.382266	Day4-Healthy
HDLBP	M-MDSC	310.209	0.434475	0.218827	1.98548	0.0470916	0.343375	0.377162	Day4-Healthy
RASSF2	M-MDSC	463.515	0.433935	0.215983	2.00912	0.0445244	0.334733	0.368538	Day4-Healthy
GLYR1	M-MDSC	146.233	0.433626	0.187749	2.30961	0.0209098	0.244193	0.271266	Day4-Healthy
CELF2	M-MDSC	797.138	0.428121	0.159868	2.67796	0.00740719	0.155175	0.17658	Day4-Healthy
CXorf38	M-MDSC	107.058	0.428034	0.189406	2.25988	0.0238288	0.257649	0.284029	Day4-Healthy
UBXN2B	M-MDSC	90.5414	0.426911	0.166579	2.56282	0.0103826	0.180011	0.20352	Day4-Healthy
PIK3C2A	M-MDSC	115.92	0.425404	0.149241	2.85044	0.00436582	0.119155	0.139021	Day4-Healthy
HADHA	M-MDSC	542.264	0.422357	0.167726	2.51813	0.0117979	0.187196	0.21132	Day4-Healthy
ATP11B	M-MDSC	179.228	0.421737	0.203161	2.07588	0.0379055	0.311313	0.342735	Day4-Healthy
LONP2	M-MDSC	176.635	0.421719	0.178438	2.36339	0.0181087	0.229764	0.257999	Day4-Healthy
PSPC1	M-MDSC	153.111	0.420286	0.200535	2.09582	0.0360978	0.304212	0.335427	Day4-Healthy
PRKAR2A	M-MDSC	224.873	0.420009	0.210533	1.99498	0.0460448	0.340401	0.374039	Day4-Healthy
ADAM10	M-MDSC	440.932	0.419881	0.162236	2.58809	0.00965085	0.175747	0.199103	Day4-Healthy
CBL	M-MDSC	269.442	0.417222	0.19759	2.11155	0.0347249	0.298445	0.329574	Day4-Healthy
RAB5A	M-MDSC	124.094	0.416388	0.210797	1.9753	0.0482342	0.34662	0.380921	Day4-Healthy
CLIC1	M-MDSC	1939.52	0.414492	0.198654	2.0865	0.036933	0.307565	0.339401	Day4-Healthy
PSMB6	M-MDSC	324.426	0.413995	0.197874	2.09222	0.0364189	0.305418	0.33692	Day4-Healthy
E2F3	M-MDSC	157.063	0.413667	0.182162	2.27087	0.0231547	0.255775	0.282115	Day4-Healthy
MEF2A	M-MDSC	457.888	0.411798	0.187706	2.19384	0.0282468	0.274683	0.3025	Day4-Healthy
PTBP1	M-MDSC	144.215	0.411791	0.193044	2.13314	0.0329131	0.290226	0.320169	Day4-Healthy
CHP1	M-MDSC	257.141	0.411461	0.189352	2.173	0.0297804	0.279147	0.307868	Day4-Healthy
PGK1	M-MDSC	777.59	0.407263	0.181433	2.2447	0.0247871	0.261678	0.288156	Day4-Healthy
SH3BP2	M-MDSC	253.1	0.40553	0.20217	2.00589	0.044868	0.336171	0.370025	Day4-Healthy
GOSR2	M-MDSC	68.4518	0.403578	0.205518	1.96372	0.0495631	0.348283	0.383445	Day4-Healthy
SLC8A1	M-MDSC	1073.07	0.401676	0.189574	2.11884	0.0341041	0.294763	0.325557	Day4-Healthy
PTDSS1	M-MDSC	157.768	0.4013	0.17497	2.29354	0.0218169	0.250813	0.277351	Day4-Healthy
ADD3	M-MDSC	323.982	0.399753	0.169628	2.35664	0.0184411	0.230267	0.258627	Day4-Healthy
LTBR	M-MDSC	167.993	0.399413	0.187872	2.12599	0.0335041	0.292405	0.322869	Day4-Healthy
TOX4	M-MDSC	138.22	0.399032	0.186728	2.13697	0.0326	0.289826	0.319512	Day4-Healthy
ELK3	M-MDSC	118.575	0.397496	0.196292	2.02502	0.0428648	0.331006	0.363868	Day4-Healthy
WDFY3	M-MDSC	348.321	0.393973	0.18032	2.18486	0.0288994	0.276463	0.304268	Day4-Healthy
RUNX1	M-MDSC	422.015	0.390578	0.154036	2.53563	0.0112246	0.184665	0.209097	Day4-Healthy
GPX4	M-MDSC	1143.54	0.389044	0.188115	2.06812	0.0386284	0.314163	0.34576	Day4-Healthy
SYK	M-MDSC	858.883	0.387052	0.100009	3.87017	0.000108762	0.0141797	0.0168199	Day4-Healthy
PSMD1	M-MDSC	197.801	0.386859	0.161318	2.39812	0.0164796	0.220675	0.247439	Day4-Healthy
RAB8B	M-MDSC	297.566	0.384504	0.110706	3.47319	0.00051432	0.0362934	0.0431865	Day4-Healthy
GNA13	M-MDSC	149.452	0.381991	0.188789	2.02338	0.0430344	0.331362	0.364369	Day4-Healthy
SFT2D2	M-MDSC	145.431	0.38167	0.187167	2.0392	0.04143	0.325567	0.357955	Day4-Healthy
ROCK1	M-MDSC	640.381	0.381349	0.128835	2.95999	0.00307649	0.0965568	0.113371	Day4-Healthy
CHD2	M-MDSC	264.801	0.377966	0.175196	2.15739	0.0309751	0.283282	0.312137	Day4-Healthy
RIOK3	M-MDSC	302.119	0.377855	0.167465	2.25632	0.0240509	0.258407	0.284848	Day4-Healthy
MAPKAPK3	M-MDSC	215.568	0.374425	0.19057	1.96477	0.0494408	0.348196	0.383174	Day4-Healthy
SLC25A24	M-MDSC	195.411	0.372279	0.187392	1.98663	0.0469632	0.343171	0.376868	Day4-Healthy
RIN3	M-MDSC	452.855	0.371145	0.172718	2.14884	0.0316468	0.285182	0.314586	Day4-Healthy
TMOD3	M-MDSC	405.895	0.369108	0.149418	2.4703	0.0135	0.20085	0.225869	Day4-Healthy
EML4	M-MDSC	177.5	0.369015	0.185914	1.98487	0.0471594	0.343476	0.377476	Day4-Healthy
HDAC1	M-MDSC	119.462	0.367807	0.158643	2.31845	0.020425	0.242343	0.269532	Day4-Healthy
PSMD4	M-MDSC	285.537	0.36719	0.162882	2.25432	0.0241759	0.258407	0.285076	Day4-Healthy
TCF12	M-MDSC	305.711	0.364203	0.153594	2.3712	0.0177304	0.227997	0.256004	Day4-Healthy
RAPGEF6	M-MDSC	126.86	0.364185	0.179168	2.03265	0.0420883	0.327276	0.359986	Day4-Healthy
PTPN2	M-MDSC	340.198	0.361805	0.152388	2.37424	0.0175852	0.227876	0.255681	Day4-Healthy
NCKAP1L	M-MDSC	407.587	0.361679	0.164846	2.19404	0.0282326	0.274683	0.3025	Day4-Healthy
STAU1	M-MDSC	183.948	0.358767	0.161476	2.2218	0.0262969	0.267103	0.294039	Day4-Healthy
USP4	M-MDSC	265.917	0.350715	0.164821	2.12786	0.0333491	0.292013	0.322329	Day4-Healthy
RAD50	M-MDSC	88.9676	0.349391	0.172058	2.03066	0.0422894	0.328455	0.36131	Day4-Healthy
NDFIP1	M-MDSC	290.928	0.346363	0.168148	2.05988	0.0394104	0.316641	0.348456	Day4-Healthy
FYTTD1	M-MDSC	106.346	0.345998	0.17113	2.02184	0.0431929	0.331806	0.364967	Day4-Healthy
DNAJC7	M-MDSC	269.037	0.344478	0.130252	2.64471	0.00817614	0.163978	0.185904	Day4-Healthy
ANXA5	M-MDSC	1313	0.343221	0.14398	2.3838	0.0171347	0.225594	0.252769	Day4-Healthy
TRIP12	M-MDSC	355.179	0.341615	0.150779	2.26567	0.0234716	0.255931	0.282442	Day4-Healthy
PARN	M-MDSC	85.3914	0.339826	0.15086	2.2526	0.0242844	0.258407	0.285076	Day4-Healthy
XRN2	M-MDSC	504.934	0.338984	0.149639	2.26534	0.0234916	0.255931	0.282442	Day4-Healthy
TTC1	M-MDSC	161.397	0.338832	0.151023	2.24358	0.0248595	0.261678	0.288242	Day4-Healthy
AKAP13	M-MDSC	1208.18	0.33874	0.141167	2.39958	0.016414	0.220295	0.246985	Day4-Healthy
PTBP3	M-MDSC	334.981	0.335088	0.152151	2.20234	0.0276411	0.273732	0.30115	Day4-Healthy
POLR2B	M-MDSC	121.963	0.332593	0.148655	2.23734	0.0252641	0.263538	0.290033	Day4-Healthy
ACTR2	M-MDSC	990.61	0.321655	0.123583	2.60275	0.009248	0.173426	0.1962	Day4-Healthy
PAK2	M-MDSC	758.567	0.317711	0.12098	2.62615	0.00863576	0.168494	0.191107	Day4-Healthy
RAD23B	M-MDSC	195.631	0.314517	0.153093	2.05442	0.0399353	0.318022	0.349836	Day4-Healthy
CD53	M-MDSC	479.88	0.311506	0.156218	1.99404	0.0461476	0.340758	0.374179	Day4-Healthy
CCDC88A	M-MDSC	542.845	0.30573	0.146066	2.09309	0.0363413	0.305005	0.336438	Day4-Healthy
DNAJC3	M-MDSC	234.721	0.300788	0.145974	2.06056	0.0393453	0.316593	0.348348	Day4-Healthy
MED13	M-MDSC	189.444	0.299939	0.150721	1.99003	0.0465872	0.341788	0.375174	Day4-Healthy
DICER1	M-MDSC	309.843	0.28998	0.146222	1.98314	0.0473513	0.343476	0.377544	Day4-Healthy
EXOC4	M-MDSC	367.833	0.28352	0.139269	2.03578	0.0417726	0.325963	0.358405	Day4-Healthy
CNTLN	M-MDSC	116.899	0.277531	0.133368	2.08094	0.037439	0.310333	0.341799	Day4-Healthy
RBM39	M-MDSC	606.822	0.256857	0.106837	2.4042	0.0162078	0.218696	0.245085	Day4-Healthy
WDR70	M-MDSC	240.203	-0.321995	0.162417	-1.98252	0.0474209	0.343476	0.377544	Day4-Healthy
ANKRD44	M-MDSC	573.49	-0.344857	0.174933	-1.97136	0.0486822	0.347133	0.381526	Day4-Healthy
RXRA	M-MDSC	325.47	-0.360214	0.141706	-2.54198	0.0110225	0.184665	0.209097	Day4-Healthy
MANBA	M-MDSC	341.087	-0.36229	0.178577	-2.02876	0.0424832	0.329245	0.362027	Day4-Healthy
GRK2	M-MDSC	346.503	-0.388839	0.184592	-2.10648	0.0351628	0.300648	0.331957	Day4-Healthy
RSF1	M-MDSC	223.343	-0.394301	0.155645	-2.53334	0.0112983	0.184665	0.209097	Day4-Healthy
IRF2BP2	M-MDSC	219.355	-0.397155	0.194861	-2.03814	0.0415358	0.32575	0.358239	Day4-Healthy
NDUFV1	M-MDSC	146.726	-0.397764	0.196424	-2.02503	0.0428642	0.331006	0.363868	Day4-Healthy
RNASET2	M-MDSC	576.157	-0.397933	0.195789	-2.03246	0.0421071	0.327276	0.359986	Day4-Healthy
ATG7	M-MDSC	604.607	-0.401679	0.173731	-2.31207	0.0207741	0.243522	0.27035	Day4-Healthy
ZNF652	M-MDSC	179.896	-0.403301	0.192136	-2.09903	0.0358138	0.303188	0.33438	Day4-Healthy
CTBP1	M-MDSC	109.355	-0.415762	0.162258	-2.56235	0.0103967	0.180011	0.20352	Day4-Healthy
CFP	M-MDSC	693.17	-0.416747	0.209384	-1.99035	0.0465521	0.341764	0.37512	Day4-Healthy
PBX2	M-MDSC	63.9116	-0.419395	0.201231	-2.08415	0.0371465	0.308863	0.340544	Day4-Healthy
MALT1	M-MDSC	109.381	-0.420773	0.212351	-1.9815	0.0475352	0.344037	0.378188	Day4-Healthy
TIAL1	M-MDSC	140.118	-0.42083	0.179464	-2.34492	0.0190312	0.233692	0.260977	Day4-Healthy
RNF130	M-MDSC	1074.29	-0.421552	0.198625	-2.12235	0.0338087	0.293888	0.324405	Day4-Healthy
IRF3	M-MDSC	90.4897	-0.422614	0.179673	-2.35213	0.0186663	0.231462	0.25985	Day4-Healthy
COMT	M-MDSC	355.629	-0.423635	0.215181	-1.96873	0.0489837	0.347509	0.382207	Day4-Healthy
NFE2L2	M-MDSC	348.741	-0.424837	0.192283	-2.20944	0.027144	0.271845	0.298697	Day4-Healthy
MFSD14B	M-MDSC	127.043	-0.426802	0.183083	-2.33119	0.0197434	0.236949	0.264275	Day4-Healthy
CWC22	M-MDSC	76.3662	-0.433851	0.188225	-2.30497	0.0211684	0.245994	0.27305	Day4-Healthy
INPPL1	M-MDSC	102.744	-0.435415	0.215614	-2.01941	0.0434443	0.332134	0.365026	Day4-Healthy
SNRPA	M-MDSC	129.129	-0.437249	0.18641	-2.34563	0.0189948	0.233692	0.260937	Day4-Healthy
DAZAP1	M-MDSC	105.609	-0.438015	0.221309	-1.9792	0.0477934	0.344813	0.379203	Day4-Healthy
PMS2	M-MDSC	66.5983	-0.439826	0.209015	-2.10428	0.0353543	0.301199	0.332673	Day4-Healthy
CDC42SE2	M-MDSC	309.327	-0.442959	0.131932	-3.35747	0.000786591	0.0476665	0.0566646	Day4-Healthy
IL16	M-MDSC	117.124	-0.445059	0.179232	-2.48314	0.0130229	0.197063	0.222177	Day4-Healthy
SMIM14	M-MDSC	134.263	-0.446298	0.225632	-1.97799	0.0479293	0.345027	0.379491	Day4-Healthy
CAMKK2	M-MDSC	170.258	-0.448764	0.190924	-2.35049	0.0187488	0.231949	0.260319	Day4-Healthy
TNFSF13	M-MDSC	286.268	-0.452774	0.183111	-2.47267	0.0134108	0.200458	0.225644	Day4-Healthy
BANP	M-MDSC	138.353	-0.453132	0.20002	-2.26543	0.0234862	0.255931	0.282442	Day4-Healthy
CD1D	M-MDSC	161.953	-0.46065	0.229777	-2.00477	0.0449882	0.336267	0.370212	Day4-Healthy
RASSF3	M-MDSC	349.825	-0.468648	0.197998	-2.36693	0.0179364	0.22934	0.257391	Day4-Healthy
NFE2	M-MDSC	270.516	-0.47091	0.233403	-2.01758	0.0436346	0.332634	0.365693	Day4-Healthy
EMC10	M-MDSC	133.905	-0.473516	0.181031	-2.61566	0.00890539	0.169061	0.191517	Day4-Healthy
EIF3M	M-MDSC	440.071	-0.474156	0.231988	-2.04388	0.0409654	0.322847	0.35506	Day4-Healthy
PHYKPL	M-MDSC	137.717	-0.47467	0.199796	-2.37578	0.017512	0.227876	0.25566	Day4-Healthy
DAPP1	M-MDSC	212.386	-0.476412	0.221007	-2.15564	0.0311119	0.283282	0.312137	Day4-Healthy
POM121	M-MDSC	82.0513	-0.47783	0.190669	-2.50608	0.0122079	0.191335	0.215986	Day4-Healthy
AHCYL2	M-MDSC	103.06	-0.484174	0.234948	-2.06077	0.0393255	0.316593	0.348348	Day4-Healthy
IRF2	M-MDSC	214.984	-0.486608	0.153456	-3.171	0.00151914	0.0667976	0.0788667	Day4-Healthy
LPIN2	M-MDSC	116.338	-0.492337	0.191162	-2.57549	0.0100099	0.178053	0.201466	Day4-Healthy
TRIM8	M-MDSC	151.569	-0.498064	0.238256	-2.09046	0.0365765	0.305562	0.337214	Day4-Healthy
STAM2	M-MDSC	63.5366	-0.499594	0.228691	-2.18458	0.0289196	0.276463	0.304268	Day4-Healthy
NUDT4	M-MDSC	84.8968	-0.502169	0.22805	-2.20202	0.0276642	0.273732	0.301153	Day4-Healthy
DENND5A	M-MDSC	250.654	-0.503832	0.22591	-2.23023	0.0257319	0.26513	0.291931	Day4-Healthy
HSPBAP1	M-MDSC	83.2269	-0.504336	0.249155	-2.02418	0.0429512	0.331362	0.364366	Day4-Healthy
RNASEH2B	M-MDSC	121.469	-0.504606	0.224551	-2.24718	0.0246288	0.260522	0.287075	Day4-Healthy
PTER	M-MDSC	37.5946	-0.510715	0.254121	-2.00973	0.0444598	0.334733	0.368538	Day4-Healthy
BMP2K	M-MDSC	226.699	-0.512553	0.215378	-2.37979	0.0173226	0.227141	0.254586	Day4-Healthy
MSI2	M-MDSC	61.6876	-0.515246	0.249518	-2.06496	0.0389264	0.315113	0.346969	Day4-Healthy
SH2B3	M-MDSC	188.05	-0.515479	0.164556	-3.13254	0.001733	0.0701408	0.0829769	Day4-Healthy
PNPLA2	M-MDSC	231.196	-0.519684	0.224601	-2.31381	0.0206784	0.243392	0.270148	Day4-Healthy
TNFRSF10B	M-MDSC	108.769	-0.519956	0.23686	-2.19521	0.0281487	0.274476	0.302186	Day4-Healthy
MAX	M-MDSC	189.286	-0.520488	0.180121	-2.88966	0.0038566	0.110016	0.128713	Day4-Healthy
CEP85L	M-MDSC	194.283	-0.521111	0.258602	-2.01511	0.0438931	0.333226	0.366528	Day4-Healthy
PCBP2	M-MDSC	1217.11	-0.521639	0.193129	-2.70098	0.00691353	0.149271	0.170752	Day4-Healthy
ATF1	M-MDSC	70.6514	-0.521789	0.232271	-2.24646	0.0246743	0.260745	0.287351	Day4-Healthy
RBBP6	M-MDSC	134.434	-0.525478	0.23604	-2.22623	0.0259989	0.265838	0.292693	Day4-Healthy
UBE2V2	M-MDSC	70.8243	-0.52722	0.264161	-1.99583	0.0459525	0.340401	0.374039	Day4-Healthy
SLC40A1	M-MDSC	104.491	-0.53051	0.267359	-1.98426	0.0472264	0.343476	0.377544	Day4-Healthy
MTERF4	M-MDSC	57.3435	-0.531877	0.250477	-2.12345	0.0337158	0.293536	0.323962	Day4-Healthy
RPS6KA5	M-MDSC	113.369	-0.533393	0.26523	-2.01106	0.0443192	0.334295	0.367922	Day4-Healthy
RABGGTA	M-MDSC	41.4826	-0.534341	0.271467	-1.96834	0.0490286	0.347509	0.382207	Day4-Healthy
TM7SF3	M-MDSC	66.8585	-0.534368	0.244857	-2.18236	0.0290826	0.276543	0.304524	Day4-Healthy
CYB5B	M-MDSC	44.9557	-0.534402	0.261383	-2.04452	0.0409025	0.322588	0.354748	Day4-Healthy
CNOT11	M-MDSC	46.6613	-0.535914	0.235156	-2.27897	0.0226689	0.25378	0.280341	Day4-Healthy
SPN	M-MDSC	114.262	-0.544146	0.249389	-2.18192	0.0291156	0.276611	0.304627	Day4-Healthy
ACADM	M-MDSC	61.9875	-0.54563	0.257375	-2.11998	0.0340076	0.294166	0.324871	Day4-Healthy
TMEM260	M-MDSC	41.1537	-0.547829	0.276306	-1.98269	0.0474023	0.343476	0.377544	Day4-Healthy
DEDD2	M-MDSC	65.7662	-0.550312	0.244214	-2.2534	0.0242342	0.258407	0.285076	Day4-Healthy
EGLN1	M-MDSC	83.1467	-0.550959	0.215503	-2.55662	0.0105693	0.181269	0.2051	Day4-Healthy
PAK1	M-MDSC	461.988	-0.551154	0.184187	-2.99237	0.00276824	0.0924988	0.108612	Day4-Healthy
GALNT6	M-MDSC	48.8798	-0.564644	0.243421	-2.31962	0.0203617	0.242128	0.269236	Day4-Healthy
GCLC	M-MDSC	32.8507	-0.565632	0.26523	-2.13261	0.0329568	0.290226	0.320169	Day4-Healthy
MRPS9	M-MDSC	37.6679	-0.565838	0.272389	-2.07732	0.0377723	0.311307	0.342674	Day4-Healthy
RPS6KA4	M-MDSC	139.888	-0.568531	0.250501	-2.26957	0.0232334	0.255931	0.282442	Day4-Healthy
ZNF385A	M-MDSC	312.703	-0.571757	0.162538	-3.51768	0.000435333	0.0331162	0.0393082	Day4-Healthy
TXNDC9	M-MDSC	60.5207	-0.572562	0.29025	-1.97265	0.0485353	0.34706	0.381526	Day4-Healthy
CBFA2T2	M-MDSC	73.099	-0.572629	0.290506	-1.97114	0.0487073	0.347133	0.381526	Day4-Healthy
POM121C	M-MDSC	64.7164	-0.575246	0.213258	-2.69742	0.00698793	0.149905	0.171549	Day4-Healthy
SLC9A3R1	M-MDSC	161.625	-0.576546	0.264913	-2.17636	0.0295285	0.277838	0.306286	Day4-Healthy
CARD9	M-MDSC	100.996	-0.578923	0.274805	-2.10667	0.0351464	0.300648	0.331957	Day4-Healthy
GPATCH2	M-MDSC	60.3276	-0.578963	0.238715	-2.42534	0.0152942	0.214656	0.240641	Day4-Healthy
GPAT3	M-MDSC	117.01	-0.579644	0.233135	-2.48631	0.0129076	0.195824	0.220702	Day4-Healthy
TFDP1	M-MDSC	72.8364	-0.580393	0.253583	-2.28877	0.0220929	0.251559	0.277911	Day4-Healthy
FNTA	M-MDSC	115.997	-0.580507	0.235368	-2.46638	0.0136487	0.202484	0.227472	Day4-Healthy
DUS1L	M-MDSC	42.3354	-0.580599	0.27767	-2.09097	0.0365308	0.305562	0.337214	Day4-Healthy
CLDND1	M-MDSC	63.0378	-0.581171	0.265608	-2.18808	0.0286638	0.275506	0.303559	Day4-Healthy
CLK4	M-MDSC	41.1854	-0.581261	0.281268	-2.06657	0.0387742	0.314832	0.34655	Day4-Healthy
ACBD3	M-MDSC	101.378	-0.581819	0.239707	-2.42721	0.0152154	0.214656	0.240641	Day4-Healthy
SPINT2	M-MDSC	144.841	-0.584427	0.261429	-2.23551	0.0253838	0.263538	0.290033	Day4-Healthy
TGFB1	M-MDSC	554.62	-0.586113	0.263428	-2.22495	0.0260849	0.265957	0.292738	Day4-Healthy
NOTCH2	M-MDSC	566.891	-0.588426	0.258048	-2.2803	0.02259	0.253187	0.27989	Day4-Healthy
ACYP2	M-MDSC	97.6629	-0.590892	0.275492	-2.14486	0.0319638	0.2871	0.316335	Day4-Healthy
TRIT1	M-MDSC	36.7183	-0.594867	0.274492	-2.16715	0.0302231	0.280913	0.310064	Day4-Healthy
CD86	M-MDSC	274.906	-0.598234	0.253322	-2.36156	0.0181984	0.230184	0.258523	Day4-Healthy
WDR6	M-MDSC	55.8912	-0.60021	0.27788	-2.15996	0.0307758	0.282927	0.311949	Day4-Healthy
MCM5	M-MDSC	48.2017	-0.601242	0.288014	-2.08754	0.0368392	0.307245	0.339152	Day4-Healthy
CCM2	M-MDSC	155.673	-0.601487	0.26128	-2.30208	0.0213308	0.246579	0.27305	Day4-Healthy
TMEM14C	M-MDSC	138.589	-0.604373	0.303897	-1.98874	0.0467299	0.342493	0.376002	Day4-Healthy
SARAF	M-MDSC	512.693	-0.605299	0.235408	-2.57128	0.0101323	0.178749	0.202279	Day4-Healthy
FCHO1	M-MDSC	64.1338	-0.607232	0.290008	-2.09384	0.0362739	0.304843	0.336231	Day4-Healthy
EIF4ENIF1	M-MDSC	39.9893	-0.608163	0.250256	-2.43016	0.0150921	0.214656	0.240641	Day4-Healthy
PAXX	M-MDSC	154.631	-0.609244	0.293326	-2.07702	0.0377997	0.311307	0.342674	Day4-Healthy
ARRDC1	M-MDSC	136.481	-0.610791	0.244143	-2.50177	0.0123573	0.192372	0.217208	Day4-Healthy
RRP8	M-MDSC	37.5323	-0.612445	0.258215	-2.37185	0.0176995	0.227997	0.256004	Day4-Healthy
SLC66A3	M-MDSC	124.895	-0.615649	0.267296	-2.30325	0.0212648	0.246579	0.27305	Day4-Healthy
LDLRAD4	M-MDSC	203.699	-0.615757	0.249267	-2.47027	0.0135011	0.20085	0.225869	Day4-Healthy
RARS1	M-MDSC	71.4493	-0.61812	0.275812	-2.24109	0.02502	0.262422	0.289179	Day4-Healthy
TYW3	M-MDSC	72.7356	-0.618665	0.269018	-2.29971	0.0214644	0.247557	0.273926	Day4-Healthy
NUDT3	M-MDSC	153.886	-0.622086	0.233897	-2.65966	0.00782194	0.161343	0.182831	Day4-Healthy
SPNS1	M-MDSC	91.3469	-0.623182	0.21995	-2.83329	0.00460715	0.121987	0.142555	Day4-Healthy
SLC24A4	M-MDSC	160.867	-0.623535	0.274897	-2.26825	0.0233137	0.255931	0.282442	Day4-Healthy
ESCO1	M-MDSC	58.3638	-0.624343	0.267835	-2.33107	0.0197494	0.236949	0.264275	Day4-Healthy
TSPAN32	M-MDSC	75.2368	-0.624367	0.257197	-2.42758	0.0151998	0.214656	0.240641	Day4-Healthy
OFD1	M-MDSC	25.609	-0.62753	0.280697	-2.23561	0.0253771	0.263538	0.290033	Day4-Healthy
DGCR6L	M-MDSC	100.821	-0.631988	0.296246	-2.13332	0.0328983	0.290226	0.320169	Day4-Healthy
NEDD9	M-MDSC	209.802	-0.632631	0.296488	-2.13375	0.0328633	0.290226	0.320169	Day4-Healthy
TRAF3IP3	M-MDSC	304.789	-0.63384	0.223768	-2.83258	0.00461743	0.121987	0.142555	Day4-Healthy
NAGK	M-MDSC	375.95	-0.633891	0.224043	-2.82933	0.00466455	0.122627	0.143006	Day4-Healthy
RNF31	M-MDSC	48.4016	-0.639302	0.252752	-2.52937	0.0114269	0.184665	0.209097	Day4-Healthy
ATG4C	M-MDSC	63.4496	-0.639342	0.276376	-2.3133	0.020706	0.243392	0.270148	Day4-Healthy
SLC25A43	M-MDSC	32.2365	-0.640501	0.299535	-2.13832	0.0324911	0.289319	0.319054	Day4-Healthy
LSP1	M-MDSC	1676.83	-0.641765	0.318153	-2.01716	0.0436788	0.332634	0.365741	Day4-Healthy
SCAI	M-MDSC	27.5681	-0.645758	0.324361	-1.99086	0.0464961	0.341587	0.374926	Day4-Healthy
EIF3L	M-MDSC	461.175	-0.646129	0.236762	-2.72902	0.00635228	0.142273	0.163274	Day4-Healthy
NSUN5	M-MDSC	59.5969	-0.648023	0.294698	-2.19894	0.0278823	0.27412	0.301536	Day4-Healthy
TMEM71	M-MDSC	140.288	-0.648221	0.211485	-3.06509	0.00217602	0.0802062	0.094054	Day4-Healthy
HSCB	M-MDSC	36.2834	-0.649639	0.28604	-2.27115	0.023138	0.255775	0.282115	Day4-Healthy
DYRK1B	M-MDSC	17.8327	-0.651213	0.330799	-1.96861	0.0489985	0.347509	0.382207	Day4-Healthy
TSEN34	M-MDSC	139.537	-0.653495	0.232178	-2.81463	0.00488335	0.12412	0.144668	Day4-Healthy
RUSC1	M-MDSC	26.682	-0.653582	0.324714	-2.01279	0.0441363	0.333619	0.367097	Day4-Healthy
COQ2	M-MDSC	61.8183	-0.654372	0.24786	-2.64009	0.00828846	0.164939	0.187101	Day4-Healthy
MXD4	M-MDSC	76.4729	-0.657283	0.269554	-2.43841	0.0147519	0.21227	0.238806	Day4-Healthy
GSAP	M-MDSC	185.002	-0.658368	0.258382	-2.54805	0.0108328	0.18298	0.206969	Day4-Healthy
CD74	M-MDSC	7365.22	-0.659293	0.253382	-2.60198	0.00926885	0.173426	0.1962	Day4-Healthy
ACVR2A	M-MDSC	62.4251	-0.660473	0.334628	-1.97375	0.0484102	0.346859	0.381237	Day4-Healthy
SREBF1	M-MDSC	27.944	-0.662535	0.333506	-1.98658	0.0469692	0.343171	0.376868	Day4-Healthy
TCAF1	M-MDSC	18.7349	-0.663103	0.328342	-2.01955	0.0434304	0.332134	0.365026	Day4-Healthy
TAPBPL	M-MDSC	39.8249	-0.663517	0.266122	-2.49329	0.0126567	0.194435	0.219243	Day4-Healthy
MBOAT7	M-MDSC	159.459	-0.664087	0.213279	-3.1137	0.0018476	0.0723261	0.0854628	Day4-Healthy
ZBTB7A	M-MDSC	229.957	-0.666579	0.29929	-2.22721	0.0259335	0.265838	0.292693	Day4-Healthy
TBRG4	M-MDSC	34.8913	-0.667479	0.33278	-2.00577	0.0448812	0.336171	0.370025	Day4-Healthy
AKT1S1	M-MDSC	33.3342	-0.667781	0.315364	-2.1175	0.0342178	0.295507	0.326406	Day4-Healthy
SIRT7	M-MDSC	83.0102	-0.668441	0.322378	-2.07347	0.0381288	0.312543	0.343937	Day4-Healthy
EEF1A1	M-MDSC	12305.3	-0.671602	0.247759	-2.7107	0.00671408	0.147906	0.169598	Day4-Healthy
ZNHIT3	M-MDSC	59.584	-0.675522	0.33382	-2.02361	0.0430101	0.331362	0.364369	Day4-Healthy
MPC1	M-MDSC	123.764	-0.683118	0.213941	-3.19302	0.00140795	0.0646927	0.0762664	Day4-Healthy
D2HGDH	M-MDSC	32.4537	-0.687562	0.34389	-1.99937	0.0455686	0.338732	0.371986	Day4-Healthy
PWWP2A	M-MDSC	79.773	-0.68779	0.300209	-2.29103	0.0219615	0.251383	0.277911	Day4-Healthy
ZNF322	M-MDSC	42.4293	-0.687797	0.274518	-2.50547	0.0122289	0.191335	0.215986	Day4-Healthy
URGCP	M-MDSC	25.5841	-0.688394	0.32977	-2.0875	0.0368433	0.307245	0.339152	Day4-Healthy
GTPBP6	M-MDSC	52.1204	-0.688678	0.322088	-2.13817	0.0325032	0.289319	0.319054	Day4-Healthy
CLEC2D	M-MDSC	48.9975	-0.692101	0.303046	-2.28382	0.0223822	0.251976	0.278493	Day4-Healthy
ZBTB20	M-MDSC	287.311	-0.69351	0.239168	-2.89968	0.00373544	0.107947	0.126227	Day4-Healthy
MZT1	M-MDSC	34.9607	-0.70022	0.321282	-2.17945	0.029298	0.276968	0.305189	Day4-Healthy
RELB	M-MDSC	174.822	-0.700783	0.329909	-2.12417	0.033656	0.29341	0.323796	Day4-Healthy
CCDC170	M-MDSC	48.9196	-0.70369	0.326002	-2.15855	0.0308852	0.283282	0.312019	Day4-Healthy
TMEM39B	M-MDSC	32.9194	-0.704264	0.290856	-2.42135	0.0154629	0.215117	0.24124	Day4-Healthy
FUOM	M-MDSC	106.5	-0.704911	0.341245	-2.0657	0.0388566	0.315024	0.346816	Day4-Healthy
DENND6B	M-MDSC	68.0653	-0.705752	0.359478	-1.96327	0.0496151	0.348283	0.38348	Day4-Healthy
SULF2	M-MDSC	343.775	-0.707078	0.292375	-2.4184	0.015589	0.216031	0.242347	Day4-Healthy
KRCC1	M-MDSC	120.996	-0.707707	0.212739	-3.32664	0.000878993	0.0509375	0.0606594	Day4-Healthy
DHRS7B	M-MDSC	79.0825	-0.710993	0.312574	-2.27464	0.0229275	0.255104	0.281428	Day4-Healthy
MXD3	M-MDSC	37.3898	-0.711034	0.323723	-2.19643	0.0280612	0.274464	0.302144	Day4-Healthy
DPEP2	M-MDSC	151.762	-0.711174	0.310558	-2.28999	0.0220219	0.251383	0.277911	Day4-Healthy
ESRRA	M-MDSC	47.7695	-0.711196	0.335372	-2.12062	0.0339539	0.29399	0.324651	Day4-Healthy
KCNK6	M-MDSC	91.8219	-0.712168	0.281471	-2.53016	0.011401	0.184665	0.209097	Day4-Healthy
STK11	M-MDSC	56.9441	-0.712246	0.346241	-2.05708	0.0396787	0.317134	0.349188	Day4-Healthy
CBFA2T3	M-MDSC	63.9225	-0.71255	0.27628	-2.57908	0.0099063	0.177803	0.201076	Day4-Healthy
DUSP10	M-MDSC	28.4125	-0.714064	0.336555	-2.12169	0.0338641	0.29399	0.324651	Day4-Healthy
ZNF639	M-MDSC	31.7364	-0.714464	0.304611	-2.3455	0.0190017	0.233692	0.260937	Day4-Healthy
LYZ	M-MDSC	18022.3	-0.715032	0.300704	-2.37786	0.0174133	0.22722	0.254782	Day4-Healthy
TBC1D4	M-MDSC	47.2577	-0.715434	0.339415	-2.10784	0.0350446	0.300547	0.331738	Day4-Healthy
EEPD1	M-MDSC	84.0528	-0.718367	0.287773	-2.4963	0.0125497	0.193681	0.218551	Day4-Healthy
TRMT1L	M-MDSC	44.3878	-0.718681	0.28407	-2.52994	0.0114082	0.184665	0.209097	Day4-Healthy
MFSD5	M-MDSC	48.4841	-0.719485	0.362044	-1.98729	0.0468904	0.343074	0.376695	Day4-Healthy
TBC1D10C	M-MDSC	53.0701	-0.720228	0.28159	-2.55771	0.0105363	0.181109	0.204867	Day4-Healthy
BRD7	M-MDSC	152.572	-0.723362	0.272999	-2.64969	0.00805659	0.163047	0.184713	Day4-Healthy
HLA-DMA	M-MDSC	348.404	-0.72428	0.300836	-2.40755	0.0160598	0.218288	0.244504	Day4-Healthy
KHDC4	M-MDSC	41.7248	-0.724722	0.317327	-2.28383	0.0223814	0.251976	0.278493	Day4-Healthy
ULK2	M-MDSC	54.4996	-0.725733	0.299539	-2.42284	0.0153999	0.214797	0.240826	Day4-Healthy
DEAF1	M-MDSC	34.7342	-0.726844	0.318345	-2.2832	0.0224186	0.251976	0.278493	Day4-Healthy
PPM1K	M-MDSC	33.1565	-0.728121	0.353957	-2.05709	0.0396779	0.317134	0.349188	Day4-Healthy
RPP38	M-MDSC	56.3648	-0.729958	0.30111	-2.42422	0.0153412	0.214656	0.240641	Day4-Healthy
FAM117A	M-MDSC	27.4985	-0.730668	0.332786	-2.19561	0.0281198	0.274464	0.302145	Day4-Healthy
ENC1	M-MDSC	34.1349	-0.742182	0.363998	-2.03898	0.0414524	0.325567	0.357955	Day4-Healthy
CIDEB	M-MDSC	63.8176	-0.743087	0.249081	-2.98331	0.00285145	0.0941067	0.110561	Day4-Healthy
CCNG2	M-MDSC	61.076	-0.743816	0.333324	-2.23151	0.0256472	0.264602	0.29132	Day4-Healthy
ZSCAN5A	M-MDSC	27.0638	-0.74492	0.335483	-2.22044	0.026389	0.267531	0.294569	Day4-Healthy
LYSMD2	M-MDSC	121.066	-0.747634	0.319119	-2.34281	0.0191394	0.23386	0.261246	Day4-Healthy
LIX1L	M-MDSC	35.4138	-0.747896	0.292239	-2.5592	0.0104915	0.181109	0.204867	Day4-Healthy
LYRM7	M-MDSC	17.9804	-0.749674	0.371799	-2.01634	0.0437643	0.33282	0.366	Day4-Healthy
RCN2	M-MDSC	38.082	-0.752211	0.333496	-2.25553	0.0241	0.258407	0.284941	Day4-Healthy
CPOX	M-MDSC	28.1997	-0.753864	0.36384	-2.07196	0.0382688	0.313337	0.344838	Day4-Healthy
SDHAF4	M-MDSC	17.6532	-0.758558	0.386479	-1.96274	0.0496762	0.348283	0.38348	Day4-Healthy
TNFRSF14	M-MDSC	153.329	-0.758616	0.260085	-2.9168	0.00353639	0.104907	0.122508	Day4-Healthy
MANBAL	M-MDSC	27.2359	-0.758914	0.347584	-2.1834	0.0290066	0.276468	0.304386	Day4-Healthy
GGPS1	M-MDSC	17.4835	-0.768292	0.363684	-2.11253	0.0346414	0.297966	0.329019	Day4-Healthy
EPDR1	M-MDSC	63.4828	-0.769622	0.307548	-2.50245	0.0123338	0.192285	0.217084	Day4-Healthy
ARRDC2	M-MDSC	48.2218	-0.771675	0.275547	-2.80052	0.00510201	0.12846	0.149466	Day4-Healthy
OAF	M-MDSC	72.6224	-0.773194	0.27224	-2.84012	0.00450959	0.121228	0.141547	Day4-Healthy
TMEM150A	M-MDSC	22.2921	-0.775474	0.390994	-1.98334	0.0473297	0.343476	0.377544	Day4-Healthy
TGIF2	M-MDSC	46.7076	-0.777038	0.355184	-2.18771	0.028691	0.275506	0.303559	Day4-Healthy
SECTM1	M-MDSC	119.306	-0.779709	0.331485	-2.35217	0.0186642	0.231462	0.25985	Day4-Healthy
GAPT	M-MDSC	130.866	-0.780786	0.321831	-2.42607	0.0152632	0.214656	0.240641	Day4-Healthy
HEXD	M-MDSC	43.491	-0.783753	0.332532	-2.35692	0.018427	0.230267	0.258627	Day4-Healthy
SH3GLB2	M-MDSC	23.2355	-0.785567	0.355498	-2.20977	0.0271214	0.271845	0.298697	Day4-Healthy
MCEE	M-MDSC	24.6124	-0.785826	0.339369	-2.31555	0.0205829	0.243141	0.270148	Day4-Healthy
GTF2H2C	M-MDSC	24.8692	-0.787092	0.357065	-2.20434	0.0275004	0.273003	0.300264	Day4-Healthy
RAB33B	M-MDSC	23.2274	-0.788806	0.344366	-2.29061	0.0219862	0.251383	0.277911	Day4-Healthy
NFKB2	M-MDSC	107.502	-0.788877	0.393248	-2.00605	0.0448507	0.336171	0.370025	Day4-Healthy
ZMYND11	M-MDSC	38.7412	-0.789111	0.30354	-2.59969	0.00933077	0.173426	0.196236	Day4-Healthy
ALDH1A1	M-MDSC	102.404	-0.789868	0.348452	-2.26679	0.0234031	0.255931	0.282442	Day4-Healthy
TTC39C	M-MDSC	91.7621	-0.791426	0.332402	-2.38093	0.0172692	0.226827	0.254206	Day4-Healthy
NSUN6	M-MDSC	63.0544	-0.791928	0.375979	-2.10631	0.0351774	0.300648	0.331957	Day4-Healthy
PIGS	M-MDSC	61.6807	-0.792909	0.22006	-3.60316	0.000314377	0.026976	0.0318802	Day4-Healthy
PLEKHO1	M-MDSC	312.901	-0.79444	0.218422	-3.63717	0.000275648	0.0248454	0.0293054	Day4-Healthy
ADO	M-MDSC	17.7042	-0.794625	0.401246	-1.98039	0.0476593	0.344238	0.378489	Day4-Healthy
C16orf54	M-MDSC	73.6054	-0.797202	0.301122	-2.64744	0.00811036	0.163518	0.185301	Day4-Healthy
CMTM3	M-MDSC	144.364	-0.797317	0.314752	-2.53316	0.0113041	0.184665	0.209097	Day4-Healthy
ST6GAL1	M-MDSC	115.741	-0.797653	0.248665	-3.20774	0.00133784	0.0632142	0.0744164	Day4-Healthy
TMEM102	M-MDSC	19.08	-0.799358	0.361506	-2.21119	0.027023	0.27114	0.297863	Day4-Healthy
CRELD1	M-MDSC	15.1189	-0.80268	0.404474	-1.9845	0.0472001	0.343476	0.377544	Day4-Healthy
AGPAT5	M-MDSC	30.465	-0.803458	0.377214	-2.12998	0.0331731	0.291174	0.321323	Day4-Healthy
TMEM104	M-MDSC	43.0284	-0.805609	0.356849	-2.25756	0.0239729	0.258407	0.284848	Day4-Healthy
USP42	M-MDSC	34.9816	-0.807315	0.289334	-2.79026	0.00526663	0.130462	0.151926	Day4-Healthy
NCAPD3	M-MDSC	25.0256	-0.808709	0.408675	-1.97885	0.0478325	0.344813	0.379203	Day4-Healthy
NFKBIE	M-MDSC	44.5662	-0.80927	0.386014	-2.09648	0.0360395	0.304138	0.33538	Day4-Healthy
TMEM250	M-MDSC	40.0429	-0.809492	0.406039	-1.99363	0.0461926	0.340758	0.374179	Day4-Healthy
MOB3B	M-MDSC	61.0844	-0.810251	0.326327	-2.48294	0.0130304	0.197063	0.222177	Day4-Healthy
NUDT15	M-MDSC	19.7812	-0.81314	0.356508	-2.28085	0.0225575	0.253087	0.279751	Day4-Healthy
CARS2	M-MDSC	161.13	-0.813207	0.338279	-2.40395	0.0162189	0.218696	0.245085	Day4-Healthy
MFHAS1	M-MDSC	30.6402	-0.814139	0.351267	-2.31772	0.0204645	0.242544	0.269783	Day4-Healthy
GALNS	M-MDSC	31.1352	-0.814395	0.358907	-2.2691	0.0232624	0.255931	0.282442	Day4-Healthy
EIF2D	M-MDSC	38.9052	-0.815217	0.358932	-2.27123	0.0231331	0.255775	0.282115	Day4-Healthy
KLHL5	M-MDSC	120.473	-0.820653	0.277608	-2.95616	0.00311495	0.0974081	0.114386	Day4-Healthy
OVCA2	M-MDSC	63.0562	-0.823431	0.401478	-2.051	0.0402671	0.320009	0.351871	Day4-Healthy
THAP11	M-MDSC	41.9807	-0.824025	0.370003	-2.22708	0.025942	0.265838	0.292693	Day4-Healthy
KLF6	M-MDSC	1036.31	-0.824442	0.348862	-2.36323	0.0181164	0.229764	0.257999	Day4-Healthy
CD4	M-MDSC	318.847	-0.825155	0.326307	-2.52877	0.0114462	0.184665	0.209097	Day4-Healthy
ZC2HC1A	M-MDSC	33.506	-0.826436	0.366071	-2.25758	0.0239717	0.258407	0.284848	Day4-Healthy
FLT3LG	M-MDSC	24.0033	-0.827641	0.363221	-2.27861	0.0226902	0.25378	0.280342	Day4-Healthy
CYB561A3	M-MDSC	56.1537	-0.829727	0.267326	-3.10381	0.00191049	0.0742459	0.0877558	Day4-Healthy
LIMD2	M-MDSC	603.61	-0.831033	0.295255	-2.81463	0.00488331	0.12412	0.144668	Day4-Healthy
KDM6B	M-MDSC	190.258	-0.831293	0.289255	-2.87391	0.0040543	0.114138	0.13362	Day4-Healthy
CDK2AP1	M-MDSC	79.3454	-0.83856	0.340298	-2.4642	0.0137321	0.203282	0.228429	Day4-Healthy
RTN1	M-MDSC	221.337	-0.840825	0.367718	-2.2866	0.0222189	0.251924	0.278169	Day4-Healthy
IMMP2L	M-MDSC	105.988	-0.845066	0.392013	-2.15571	0.0311063	0.283282	0.312137	Day4-Healthy
AP1S2	M-MDSC	1268.01	-0.845642	0.241657	-3.49934	0.000466407	0.0345013	0.040991	Day4-Healthy
SELENOO	M-MDSC	74.5084	-0.848533	0.358955	-2.3639	0.0180839	0.229764	0.257999	Day4-Healthy
MOGS	M-MDSC	47.9098	-0.849784	0.341526	-2.4882	0.0128392	0.195615	0.220533	Day4-Healthy
TPCN1	M-MDSC	126.496	-0.850465	0.280801	-3.02871	0.00245602	0.0861348	0.101263	Day4-Healthy
GRAMD1B	M-MDSC	52.6474	-0.856235	0.35388	-2.41956	0.0155392	0.215619	0.241857	Day4-Healthy
TTYH3	M-MDSC	82.0618	-0.860257	0.258348	-3.32984	0.000868949	0.0509375	0.0606594	Day4-Healthy
VIPR1	M-MDSC	35.9613	-0.861062	0.365271	-2.35732	0.0184073	0.230267	0.258627	Day4-Healthy
LTBP4	M-MDSC	19.0035	-0.86409	0.437982	-1.97289	0.0485084	0.34706	0.381526	Day4-Healthy
DNMT3A	M-MDSC	35.7446	-0.867334	0.330212	-2.6266	0.0086243	0.168494	0.191107	Day4-Healthy
LPAR2	M-MDSC	25.0973	-0.870114	0.400399	-2.17312	0.0297714	0.279147	0.307868	Day4-Healthy
TTYH2	M-MDSC	40.1142	-0.871536	0.368022	-2.36816	0.0178767	0.22934	0.257391	Day4-Healthy
BCL7C	M-MDSC	78.4522	-0.871944	0.387952	-2.24756	0.0246043	0.260519	0.287043	Day4-Healthy
CALHM2	M-MDSC	71.6565	-0.872041	0.254014	-3.43305	0.000596832	0.0397616	0.0473978	Day4-Healthy
ZMAT1	M-MDSC	20.9371	-0.874587	0.40797	-2.14375	0.0320526	0.287434	0.316754	Day4-Healthy
CAMK1D	M-MDSC	248.419	-0.875524	0.366666	-2.3878	0.0169497	0.224831	0.252033	Day4-Healthy
CYB5D2	M-MDSC	24.1585	-0.876901	0.400603	-2.18895	0.0286001	0.275506	0.303559	Day4-Healthy
RSAD1	M-MDSC	28.4637	-0.877861	0.383302	-2.29026	0.0220062	0.251383	0.277911	Day4-Healthy
RCE1	M-MDSC	25.7914	-0.878533	0.324766	-2.70513	0.00682777	0.148669	0.170635	Day4-Healthy
PNRC1	M-MDSC	1082.47	-0.878773	0.434628	-2.0219	0.0431868	0.331806	0.364967	Day4-Healthy
ASRGL1	M-MDSC	81.2043	-0.879376	0.341241	-2.577	0.0099663	0.178053	0.201466	Day4-Healthy
FGGY	M-MDSC	31.3276	-0.880974	0.310807	-2.83448	0.00459006	0.121987	0.142555	Day4-Healthy
ATRIP	M-MDSC	15.0964	-0.882239	0.413845	-2.13181	0.0330225	0.290566	0.320572	Day4-Healthy
PDCD7	M-MDSC	52.5686	-0.882428	0.362001	-2.43764	0.0147835	0.212273	0.238837	Day4-Healthy
FUT4	M-MDSC	18.4027	-0.885646	0.353487	-2.50545	0.0122295	0.191335	0.215986	Day4-Healthy
ARHGAP32	M-MDSC	39.3428	-0.888973	0.366159	-2.42784	0.0151892	0.214656	0.240641	Day4-Healthy
IRF7	M-MDSC	126.846	-0.890761	0.405706	-2.19558	0.028122	0.274464	0.302145	Day4-Healthy
PRR3	M-MDSC	22.4178	-0.893125	0.323021	-2.76491	0.00569379	0.135258	0.157236	Day4-Healthy
SESN3	M-MDSC	82.4057	-0.893654	0.312604	-2.85874	0.0042533	0.117277	0.137093	Day4-Healthy
KLHL6	M-MDSC	47.9881	-0.896587	0.258548	-3.46778	0.00052477	0.0367888	0.0437851	Day4-Healthy
RPA2	M-MDSC	54.3312	-0.897101	0.293162	-3.06009	0.00221274	0.0809624	0.0950145	Day4-Healthy
PRMT5	M-MDSC	21.9833	-0.897398	0.408898	-2.19467	0.028187	0.2746	0.302351	Day4-Healthy
ERF	M-MDSC	19.2045	-0.902483	0.43238	-2.08725	0.036866	0.307245	0.339152	Day4-Healthy
SMIM19	M-MDSC	63.3199	-0.903237	0.40408	-2.23529	0.0253982	0.263538	0.290033	Day4-Healthy
HSPE1	M-MDSC	108.105	-0.903858	0.362356	-2.49439	0.0126172	0.194164	0.218859	Day4-Healthy
PLGRKT	M-MDSC	28.0603	-0.907169	0.458532	-1.97842	0.0478811	0.344911	0.379337	Day4-Healthy
CAMK1	M-MDSC	93.723	-0.9076	0.288306	-3.14804	0.00164367	0.0701408	0.0829769	Day4-Healthy
RAB37	M-MDSC	51.1407	-0.910823	0.329257	-2.7663	0.00566969	0.135258	0.157236	Day4-Healthy
TMTC3	M-MDSC	12.0554	-0.912928	0.445726	-2.04818	0.0405423	0.321164	0.353096	Day4-Healthy
SSBP4	M-MDSC	92.4632	-0.913947	0.324582	-2.81577	0.00486612	0.12412	0.144668	Day4-Healthy
NLRX1	M-MDSC	20.6089	-0.917443	0.393341	-2.33244	0.0196775	0.236616	0.263895	Day4-Healthy
TTLL11	M-MDSC	12.4687	-0.919182	0.441473	-2.08208	0.0373353	0.309952	0.341325	Day4-Healthy
TATDN1	M-MDSC	59.188	-0.920804	0.312368	-2.94782	0.00320028	0.0989227	0.116224	Day4-Healthy
HMBS	M-MDSC	22.7878	-0.921764	0.417483	-2.20791	0.0272506	0.272151	0.299121	Day4-Healthy
SNRPD3	M-MDSC	86.7339	-0.926756	0.392279	-2.36249	0.0181525	0.229874	0.258149	Day4-Healthy
SLC39A10	M-MDSC	48.3088	-0.9274	0.31164	-2.97587	0.00292158	0.0950646	0.111788	Day4-Healthy
POLB	M-MDSC	53.4394	-0.928698	0.328781	-2.82467	0.00473295	0.123028	0.143563	Day4-Healthy
HLA-DMB	M-MDSC	226.059	-0.933771	0.364154	-2.56422	0.0103408	0.180011	0.20352	Day4-Healthy
ZFP36L2	M-MDSC	1039.21	-0.933849	0.363411	-2.56968	0.0101793	0.178785	0.202279	Day4-Healthy
PRKACB	M-MDSC	48.0127	-0.940314	0.382295	-2.45966	0.013907	0.204509	0.229937	Day4-Healthy
LRRC37A2	M-MDSC	28.6751	-0.940333	0.352456	-2.66795	0.00763162	0.159014	0.180055	Day4-Healthy
ROGDI	M-MDSC	89.7837	-0.940884	0.452743	-2.07818	0.0376924	0.311307	0.342674	Day4-Healthy
ABHD14A	M-MDSC	15.6035	-0.944669	0.463947	-2.03616	0.0417345	0.325963	0.358405	Day4-Healthy
BCL3	M-MDSC	141.876	-0.945495	0.392371	-2.4097	0.0159657	0.218242	0.244504	Day4-Healthy
PHF7	M-MDSC	10.2786	-0.949151	0.47104	-2.01501	0.0439034	0.333226	0.366528	Day4-Healthy
MROH6	M-MDSC	17.6871	-0.953198	0.472173	-2.01875	0.0435134	0.332425	0.365374	Day4-Healthy
LFNG	M-MDSC	133.045	-0.953685	0.341317	-2.79413	0.00520389	0.130109	0.151441	Day4-Healthy
TFB1M	M-MDSC	24.457	-0.955374	0.352694	-2.70879	0.00675293	0.147907	0.169692	Day4-Healthy
CD244	M-MDSC	49.5116	-0.957684	0.370015	-2.58823	0.00964699	0.175747	0.199103	Day4-Healthy
SPPL2B	M-MDSC	26.7503	-0.960784	0.41086	-2.33847	0.0193628	0.235104	0.262483	Day4-Healthy
MPHOSPH10	M-MDSC	104.912	-0.962897	0.226566	-4.24997	2.13802e-05	0.0044578	0.0051801	Day4-Healthy
PHF1	M-MDSC	14.6697	-0.963903	0.483845	-1.99217	0.0463519	0.341229	0.374652	Day4-Healthy
HDX	M-MDSC	25.6095	-0.965455	0.456683	-2.11406	0.0345103	0.297076	0.328009	Day4-Healthy
NSMCE3	M-MDSC	25.2045	-0.965751	0.404482	-2.38762	0.0169577	0.224831	0.252033	Day4-Healthy
SARS2	M-MDSC	17.2398	-0.966808	0.460123	-2.1012	0.0356236	0.302305	0.333938	Day4-Healthy
MYLIP	M-MDSC	45.644	-0.96818	0.303218	-3.19301	0.00140797	0.0646927	0.0762664	Day4-Healthy
RUBCNL	M-MDSC	21.1586	-0.968942	0.444601	-2.17935	0.0293055	0.276968	0.305189	Day4-Healthy
FAM174B	M-MDSC	17.9107	-0.970131	0.475816	-2.03888	0.0414623	0.325567	0.357955	Day4-Healthy
CNNM3	M-MDSC	14.5133	-0.975178	0.469444	-2.0773	0.0377736	0.311307	0.342674	Day4-Healthy
MBOAT2	M-MDSC	25.3913	-0.975603	0.473578	-2.06007	0.0393922	0.316641	0.348456	Day4-Healthy
UBFD1	M-MDSC	14.97	-0.979603	0.452387	-2.16541	0.0303564	0.28142	0.310464	Day4-Healthy
MSANTD2	M-MDSC	17.3078	-0.984944	0.435503	-2.26163	0.0237205	0.256996	0.283254	Day4-Healthy
PPFIBP2	M-MDSC	53.2531	-0.98574	0.38928	-2.53222	0.0113344	0.184665	0.209097	Day4-Healthy
YDJC	M-MDSC	38.9013	-0.988433	0.314761	-3.14026	0.00168796	0.0701408	0.0829769	Day4-Healthy
CYP27A1	M-MDSC	156.785	-0.989813	0.426672	-2.31984	0.0203493	0.242128	0.269236	Day4-Healthy
ZDHHC8	M-MDSC	15.5961	-0.989996	0.419637	-2.35917	0.0183158	0.230267	0.258627	Day4-Healthy
EXOSC6	M-MDSC	32.9324	-0.992321	0.44985	-2.20589	0.0273916	0.273003	0.30017	Day4-Healthy
MYPOP	M-MDSC	19.1462	-0.994246	0.450723	-2.20589	0.0273916	0.273003	0.30017	Day4-Healthy
DNAJB2	M-MDSC	15.9588	-0.996439	0.46492	-2.14325	0.0320931	0.287434	0.316785	Day4-Healthy
RASSF1	M-MDSC	94.3538	-0.998292	0.310286	-3.21733	0.00129389	0.0629522	0.0740662	Day4-Healthy
S100Z	M-MDSC	230.794	-1.00128	0.31106	-3.21892	0.00128674	0.0629522	0.0740662	Day4-Healthy
TMEM154	M-MDSC	240.078	-1.00161	0.244022	-4.1046	4.05007e-05	0.00724017	0.00847493	Day4-Healthy
TMEM185A	M-MDSC	20.4606	-1.00356	0.38272	-2.62219	0.00873674	0.168869	0.191112	Day4-Healthy
MCAT	M-MDSC	12.4248	-1.00565	0.440428	-2.28334	0.0224101	0.251976	0.278493	Day4-Healthy
SNN	M-MDSC	86.8319	-1.00848	0.280656	-3.59329	0.000326535	0.0273115	0.0323152	Day4-Healthy
MTMR11	M-MDSC	95.678	-1.01914	0.350511	-2.90757	0.00364245	0.106746	0.124723	Day4-Healthy
MEPCE	M-MDSC	47.9862	-1.01988	0.366976	-2.77915	0.00545011	0.132482	0.154169	Day4-Healthy
ZNF213	M-MDSC	9.55158	-1.0215	0.496087	-2.05911	0.0394836	0.316943	0.348869	Day4-Healthy
C21orf91	M-MDSC	41.3908	-1.02274	0.345547	-2.95977	0.00307873	0.0965568	0.113371	Day4-Healthy
CHST13	M-MDSC	25.4198	-1.02547	0.395748	-2.59122	0.00956363	0.17565	0.19886	Day4-Healthy
IMMP1L	M-MDSC	11.9207	-1.0271	0.495392	-2.07332	0.0381427	0.312543	0.343937	Day4-Healthy
AC069544.1	M-MDSC	9.46668	-1.02949	0.51891	-1.98395	0.0472619	0.343476	0.377544	Day4-Healthy
BIRC3	M-MDSC	49.9881	-1.03028	0.506433	-2.03439	0.0419122	0.326471	0.359018	Day4-Healthy
XAF1	M-MDSC	190.616	-1.04567	0.439713	-2.37807	0.0174033	0.22722	0.254782	Day4-Healthy
YEATS4	M-MDSC	28.4764	-1.04753	0.37142	-2.82033	0.00479747	0.123994	0.144395	Day4-Healthy
PID1	M-MDSC	398.387	-1.05003	0.491553	-2.13615	0.0326671	0.289826	0.319512	Day4-Healthy
DNAAF5	M-MDSC	12.2926	-1.05013	0.453993	-2.31309	0.0207176	0.243392	0.270148	Day4-Healthy
TENT5A	M-MDSC	132.094	-1.05464	0.268471	-3.92831	8.55433e-05	0.0124454	0.0147003	Day4-Healthy
GID4	M-MDSC	20.9867	-1.0556	0.387271	-2.72573	0.00641585	0.143368	0.164233	Day4-Healthy
SGK1	M-MDSC	304.699	-1.05566	0.510129	-2.06941	0.0385079	0.313857	0.345575	Day4-Healthy
EPHX1	M-MDSC	21.0789	-1.06009	0.434068	-2.44223	0.0145968	0.211005	0.237568	Day4-Healthy
C2CD2	M-MDSC	24.9783	-1.06077	0.388207	-2.73248	0.00628592	0.142093	0.163178	Day4-Healthy
RUFY4	M-MDSC	12.1088	-1.06946	0.531318	-2.01284	0.0441317	0.333619	0.367097	Day4-Healthy
AFF3	M-MDSC	42.5125	-1.07101	0.486497	-2.20148	0.0277019	0.273785	0.301298	Day4-Healthy
SIAH2	M-MDSC	79.374	-1.07109	0.431666	-2.48129	0.0130906	0.197393	0.222601	Day4-Healthy
ENDOG	M-MDSC	21.0267	-1.08141	0.50141	-2.15674	0.0310262	0.283282	0.312137	Day4-Healthy
SORBS3	M-MDSC	20.1361	-1.0837	0.543043	-1.9956	0.0459779	0.340401	0.374039	Day4-Healthy
CRELD2	M-MDSC	44.632	-1.0853	0.365492	-2.96943	0.00298357	0.0961013	0.113024	Day4-Healthy
ST3GAL6	M-MDSC	85.3832	-1.08572	0.293484	-3.6994	0.000216109	0.0208828	0.0247736	Day4-Healthy
BCKDHB	M-MDSC	17.1294	-1.08651	0.510876	-2.12677	0.0334396	0.292383	0.322819	Day4-Healthy
LPAR6	M-MDSC	116.69	-1.09499	0.429017	-2.55233	0.0107006	0.181894	0.205704	Day4-Healthy
ECI1	M-MDSC	54.4473	-1.09658	0.490221	-2.2369	0.0252927	0.263538	0.290033	Day4-Healthy
ADAM8	M-MDSC	110.945	-1.10131	0.296827	-3.71026	0.000207046	0.0205624	0.0243704	Day4-Healthy
RTP4	M-MDSC	18.0332	-1.10428	0.501985	-2.19983	0.0278188	0.273998	0.301394	Day4-Healthy
FAAH	M-MDSC	19.3841	-1.10453	0.425365	-2.59665	0.00941374	0.17379	0.196674	Day4-Healthy
IFFO2	M-MDSC	27.0511	-1.1054	0.492699	-2.24357	0.0248601	0.261678	0.288242	Day4-Healthy
ACADSB	M-MDSC	17.1248	-1.1061	0.469598	-2.35542	0.018502	0.230587	0.258763	Day4-Healthy
GNG7	M-MDSC	19.9206	-1.10986	0.45769	-2.42491	0.0153122	0.214656	0.240641	Day4-Healthy
KLHDC8B	M-MDSC	14.5471	-1.11137	0.514186	-2.16141	0.0306636	0.282927	0.311949	Day4-Healthy
MAP11	M-MDSC	22.4217	-1.12268	0.432947	-2.59311	0.00951115	0.175286	0.198395	Day4-Healthy
PTPRN2	M-MDSC	18.988	-1.12419	0.466791	-2.40833	0.0160259	0.218242	0.244504	Day4-Healthy
C12orf45	M-MDSC	38.8764	-1.12741	0.333111	-3.38448	0.000713134	0.0444714	0.052816	Day4-Healthy
PCYOX1L	M-MDSC	18.1856	-1.1359	0.385174	-2.94906	0.00318739	0.098809	0.116075	Day4-Healthy
MYCL	M-MDSC	52.7555	-1.13657	0.328427	-3.46066	0.000538847	0.0368132	0.0438495	Day4-Healthy
GTF2IRD2B	M-MDSC	34.3076	-1.13696	0.377954	-3.00818	0.00262814	0.0894963	0.104997	Day4-Healthy
SMPDL3A	M-MDSC	33.0511	-1.1397	0.428204	-2.66159	0.00777734	0.16079	0.182177	Day4-Healthy
METTL2A	M-MDSC	9.4654	-1.14439	0.519198	-2.20415	0.0275141	0.273003	0.300264	Day4-Healthy
C2CD2L	M-MDSC	25.9174	-1.15179	0.378039	-3.04674	0.00231336	0.0827103	0.0971242	Day4-Healthy
DDT	M-MDSC	238.292	-1.15279	0.587387	-1.96257	0.0496967	0.348283	0.38348	Day4-Healthy
SYTL1	M-MDSC	49.3099	-1.16317	0.362989	-3.20442	0.00135336	0.0636674	0.0749638	Day4-Healthy
CYSLTR1	M-MDSC	60.1492	-1.17008	0.424901	-2.75377	0.00589128	0.137669	0.160134	Day4-Healthy
NFIX	M-MDSC	16.5948	-1.17018	0.485924	-2.40815	0.0160334	0.218242	0.244504	Day4-Healthy
BOD1	M-MDSC	17.1593	-1.17595	0.489035	-2.40463	0.0161889	0.218696	0.245085	Day4-Healthy
PIWIL4	M-MDSC	22.4551	-1.17945	0.385015	-3.06338	0.00218849	0.0803895	0.0942838	Day4-Healthy
IRF4	M-MDSC	19.9425	-1.18474	0.504202	-2.34974	0.0187866	0.232149	0.260319	Day4-Healthy
KCNC3	M-MDSC	12.9012	-1.18932	0.55067	-2.15977	0.0307903	0.282927	0.311949	Day4-Healthy
YPEL3	M-MDSC	334.784	-1.19168	0.515518	-2.31161	0.0207992	0.24355	0.27041	Day4-Healthy
REPIN1	M-MDSC	40.0933	-1.19557	0.298341	-4.00738	6.1395e-05	0.0099727	0.01173	Day4-Healthy
MID1IP1	M-MDSC	92.799	-1.19817	0.277613	-4.316	1.58885e-05	0.00370478	0.00427465	Day4-Healthy
LRRC27	M-MDSC	17.2819	-1.20008	0.458259	-2.61879	0.00882426	0.16905	0.191371	Day4-Healthy
ARMC5	M-MDSC	10.876	-1.20163	0.555215	-2.16426	0.0304446	0.281668	0.310821	Day4-Healthy
NR4A2	M-MDSC	71.5793	-1.20307	0.512296	-2.34838	0.0188551	0.23246	0.260319	Day4-Healthy
HLA-DRA	M-MDSC	2063.31	-1.20341	0.345012	-3.48802	0.000486616	0.0355065	0.0422044	Day4-Healthy
CBWD3	M-MDSC	19.0838	-1.20935	0.492973	-2.45317	0.0141604	0.207492	0.233345	Day4-Healthy
TNFSF12	M-MDSC	104.686	-1.21278	0.449008	-2.70103	0.00691257	0.149271	0.170752	Day4-Healthy
ZFP1	M-MDSC	10.5181	-1.2205	0.581294	-2.09962	0.0357619	0.303188	0.33438	Day4-Healthy
TGFBI	M-MDSC	403.526	-1.22656	0.276725	-4.43241	9.31859e-06	0.00256285	0.00292493	Day4-Healthy
CENPP	M-MDSC	20.8679	-1.22738	0.495329	-2.4779	0.0132157	0.198254	0.223363	Day4-Healthy
MAP4K1	M-MDSC	26.1015	-1.22931	0.476733	-2.57862	0.00991971	0.177803	0.201076	Day4-Healthy
LTB	M-MDSC	62.1909	-1.2296	0.343921	-3.57525	0.000349893	0.0278229	0.032975	Day4-Healthy
CYB561	M-MDSC	7.7797	-1.23397	0.562656	-2.19312	0.0282987	0.274938	0.30281	Day4-Healthy
BCL11A	M-MDSC	59.9093	-1.2345	0.3787	-3.25983	0.0011148	0.0586143	0.0693225	Day4-Healthy
GOLM1	M-MDSC	45.8854	-1.23558	0.471537	-2.62032	0.00878477	0.168869	0.191112	Day4-Healthy
ARHGEF10L	M-MDSC	107.94	-1.24045	0.382768	-3.24073	0.00119226	0.060896	0.0720988	Day4-Healthy
ARL17A	M-MDSC	53.7175	-1.24073	0.513996	-2.41388	0.0157836	0.218096	0.244172	Day4-Healthy
GCH1	M-MDSC	134.334	-1.24171	0.431492	-2.87772	0.00400563	0.113064	0.132346	Day4-Healthy
ST3GAL5	M-MDSC	58.8871	-1.24233	0.401832	-3.09167	0.00199036	0.0752946	0.0890916	Day4-Healthy
SDSL	M-MDSC	11.5936	-1.24354	0.525816	-2.36497	0.0180315	0.229699	0.25782	Day4-Healthy
SFT2D3	M-MDSC	11.5497	-1.2436	0.486192	-2.55784	0.0105324	0.181109	0.204867	Day4-Healthy
ITGB7	M-MDSC	25.696	-1.24518	0.467483	-2.66359	0.00773119	0.160707	0.182001	Day4-Healthy
TNFSF8	M-MDSC	90.5691	-1.25047	0.414605	-3.01604	0.00256101	0.0886109	0.103882	Day4-Healthy
TRANK1	M-MDSC	69.899	-1.25842	0.376499	-3.34242	0.000830516	0.0495012	0.0588778	Day4-Healthy
FAM185A	M-MDSC	29.5775	-1.26097	0.395323	-3.18972	0.0014241	0.0647241	0.0763167	Day4-Healthy
ZDHHC18	M-MDSC	17.784	-1.27335	0.444859	-2.86238	0.00420478	0.116539	0.136195	Day4-Healthy
HYI	M-MDSC	8.68973	-1.27528	0.605957	-2.10458	0.0353282	0.301199	0.332673	Day4-Healthy
CHST7	M-MDSC	15.9481	-1.27777	0.524079	-2.43813	0.0147635	0.21227	0.238806	Day4-Healthy
POMC	M-MDSC	25.9796	-1.28162	0.628935	-2.03776	0.0415738	0.32575	0.358239	Day4-Healthy
KMO	M-MDSC	31.7285	-1.28916	0.375481	-3.43337	0.000596125	0.0397616	0.0473978	Day4-Healthy
DYRK2	M-MDSC	14.5772	-1.29171	0.417725	-3.09224	0.00198651	0.0752946	0.0890916	Day4-Healthy
ZNF775	M-MDSC	6.81853	-1.29798	0.583244	-2.22546	0.0260506	0.26586	0.292738	Day4-Healthy
GOLPH3L	M-MDSC	24.5551	-1.29886	0.511166	-2.54098	0.0110541	0.184665	0.209097	Day4-Healthy
ABCA1	M-MDSC	79.5336	-1.30012	0.54041	-2.4058	0.016137	0.218543	0.244804	Day4-Healthy
IER2	M-MDSC	1531.32	-1.30465	0.546276	-2.38827	0.0169281	0.224831	0.252033	Day4-Healthy
AIM2	M-MDSC	14.0991	-1.30909	0.574843	-2.2773	0.022768	0.254385	0.280979	Day4-Healthy
AP4M1	M-MDSC	17.9531	-1.32502	0.396156	-3.34468	0.000823781	0.0495012	0.0588778	Day4-Healthy
HSH2D	M-MDSC	52.079	-1.3435	0.374893	-3.58368	0.000338785	0.0277708	0.0328774	Day4-Healthy
F8A1	M-MDSC	16.7553	-1.3475	0.555007	-2.42789	0.0151868	0.214656	0.240641	Day4-Healthy
ESR1	M-MDSC	6.24813	-1.34868	0.679143	-1.98585	0.04705	0.343305	0.377058	Day4-Healthy
TADA1	M-MDSC	12.7555	-1.35488	0.520569	-2.60269	0.00924958	0.173426	0.1962	Day4-Healthy
HTD2	M-MDSC	7.61353	-1.35702	0.625807	-2.16844	0.0301254	0.280913	0.310026	Day4-Healthy
MYB	M-MDSC	7.64293	-1.36163	0.654608	-2.08006	0.0375198	0.310762	0.3423	Day4-Healthy
GDPD5	M-MDSC	18.6435	-1.3704	0.548609	-2.49795	0.0124913	0.193336	0.218276	Day4-Healthy
ZNF763	M-MDSC	7.28141	-1.37283	0.63539	-2.16061	0.0307257	0.282927	0.311949	Day4-Healthy
CD300LF	M-MDSC	141.831	-1.37691	0.254548	-5.40924	6.32926e-08	6.1716e-05	7.58533e-05	Day4-Healthy
ACSM3	M-MDSC	22.3931	-1.3778	0.530264	-2.59832	0.00936808	0.173426	0.196236	Day4-Healthy
RHOF	M-MDSC	29.8343	-1.37947	0.429373	-3.21275	0.00131468	0.0629522	0.0740662	Day4-Healthy
CDC42EP1	M-MDSC	20.6991	-1.37955	0.667732	-2.06602	0.0388266	0.315018	0.346783	Day4-Healthy
BTG2	M-MDSC	370.724	-1.39025	0.497214	-2.79608	0.00517266	0.129631	0.150865	Day4-Healthy
FICD	M-MDSC	5.84473	-1.39713	0.629593	-2.2191	0.0264799	0.267694	0.294835	Day4-Healthy
IVD	M-MDSC	44.6226	-1.39914	0.317505	-4.40666	1.04976e-05	0.00281494	0.00321837	Day4-Healthy
SLC2A8	M-MDSC	5.95964	-1.40792	0.690923	-2.03773	0.0415767	0.32575	0.358239	Day4-Healthy
KAT2A	M-MDSC	10.507	-1.41081	0.693639	-2.03392	0.0419594	0.326601	0.359189	Day4-Healthy
UPK3A	M-MDSC	29.5391	-1.41139	0.610334	-2.31249	0.0207506	0.243513	0.270312	Day4-Healthy
PARP16	M-MDSC	8.7991	-1.41743	0.535973	-2.64459	0.00817902	0.163978	0.185904	Day4-Healthy
DNAJB4	M-MDSC	7.97411	-1.41997	0.688874	-2.06129	0.0392755	0.316506	0.348197	Day4-Healthy
ASF1B	M-MDSC	8.58605	-1.4273	0.7038	-2.02799	0.042561	0.329574	0.362445	Day4-Healthy
SLC25A29	M-MDSC	30.6649	-1.42926	0.449987	-3.17622	0.00149208	0.0664069	0.0783669	Day4-Healthy
CACNA2D3	M-MDSC	66.3821	-1.43043	0.533156	-2.68295	0.00729759	0.154872	0.176133	Day4-Healthy
TULP3	M-MDSC	9.80668	-1.43218	0.519929	-2.75456	0.00587706	0.137636	0.160077	Day4-Healthy
PATZ1	M-MDSC	15.3844	-1.43247	0.457856	-3.12865	0.00175609	0.070283	0.0829769	Day4-Healthy
RNF19B	M-MDSC	119.434	-1.43681	0.457335	-3.14169	0.00167976	0.0701408	0.0829769	Day4-Healthy
PLA2G7	M-MDSC	70.9059	-1.43816	0.370045	-3.88646	0.000101716	0.0136376	0.0161558	Day4-Healthy
WLS	M-MDSC	48.2851	-1.44643	0.380039	-3.806	0.000141233	0.0162889	0.0191946	Day4-Healthy
MARCKS	M-MDSC	275.56	-1.44683	0.406185	-3.56199	0.000368049	0.0286065	0.03393	Day4-Healthy
DZIP3	M-MDSC	10.068	-1.45367	0.665191	-2.18535	0.0288634	0.276419	0.304268	Day4-Healthy
NTNG2	M-MDSC	8.0799	-1.4578	0.7184	-2.02924	0.0424344	0.329104	0.361845	Day4-Healthy
BPI	M-MDSC	22.4706	-1.48928	0.591813	-2.51647	0.0118537	0.187803	0.211744	Day4-Healthy
TAF10	M-MDSC	224.782	-1.52677	0.582284	-2.62203	0.00874072	0.168869	0.191112	Day4-Healthy
PDE7B	M-MDSC	34.2036	-1.54397	0.451745	-3.41779	0.000631328	0.0417505	0.0498138	Day4-Healthy
PUS10	M-MDSC	10.0613	-1.55658	0.559631	-2.78144	0.00541177	0.132459	0.15403	Day4-Healthy
ZNF296	M-MDSC	10.1717	-1.56888	0.560636	-2.7984	0.00513561	0.129004	0.150117	Day4-Healthy
CDIP1	M-MDSC	24.1214	-1.58109	0.457793	-3.45372	0.000552907	0.0375347	0.0447176	Day4-Healthy
CCND2	M-MDSC	18.9885	-1.59075	0.507548	-3.13418	0.00172336	0.0701408	0.0829769	Day4-Healthy
ADGRD1	M-MDSC	14.4381	-1.59109	0.604944	-2.63015	0.00853478	0.167357	0.190057	Day4-Healthy
LTB4R2	M-MDSC	7.95402	-1.59428	0.630403	-2.52898	0.0114395	0.184665	0.209097	Day4-Healthy
MYLPF	M-MDSC	5.59796	-1.59548	0.799136	-1.99651	0.0458782	0.340311	0.373803	Day4-Healthy
ZNF703	M-MDSC	16.4712	-1.60134	0.656469	-2.43932	0.014715	0.21227	0.238806	Day4-Healthy
DUSP5	M-MDSC	11.6454	-1.6058	0.712732	-2.25302	0.024258	0.258407	0.285076	Day4-Healthy
SIGLEC15	M-MDSC	7.72956	-1.6214	0.64139	-2.52795	0.0114731	0.184665	0.209097	Day4-Healthy
RIPK2	M-MDSC	138.452	-1.6244	0.519669	-3.12583	0.00177303	0.0706973	0.0834783	Day4-Healthy
PDE4B	M-MDSC	161.079	-1.63383	0.648345	-2.52001	0.0117353	0.187033	0.21106	Day4-Healthy
ZNF185	M-MDSC	53.5757	-1.64229	0.48571	-3.38122	0.00072166	0.0446182	0.0530109	Day4-Healthy
FAM43A	M-MDSC	15.4628	-1.65503	0.617257	-2.68126	0.00733456	0.154872	0.176133	Day4-Healthy
ZBP1	M-MDSC	9.19089	-1.66209	0.669507	-2.48255	0.0130445	0.197063	0.222177	Day4-Healthy
PTGER4	M-MDSC	71.0571	-1.67414	0.372143	-4.49865	6.83864e-06	0.00213224	0.00241908	Day4-Healthy
CNFN	M-MDSC	4.71059	-1.67947	0.771337	-2.17735	0.0294547	0.277838	0.306232	Day4-Healthy
RPP25	M-MDSC	6.61553	-1.68134	0.656097	-2.56264	0.010388	0.180011	0.20352	Day4-Healthy
TSPAN4	M-MDSC	47.824	-1.70721	0.414136	-4.12236	3.75018e-05	0.00681769	0.00797396	Day4-Healthy
SNED1	M-MDSC	12.3974	-1.71017	0.731484	-2.33795	0.0193901	0.235104	0.262483	Day4-Healthy
PTCH2	M-MDSC	45.7176	-1.72536	0.663316	-2.60112	0.00929208	0.173426	0.196236	Day4-Healthy
ZG16B	M-MDSC	9.88188	-1.73991	0.790559	-2.20086	0.027746	0.273785	0.301298	Day4-Healthy
TAGAP	M-MDSC	180.384	-1.76608	0.415788	-4.24756	2.16116e-05	0.0044578	0.0051801	Day4-Healthy
RBKS	M-MDSC	12.4107	-1.80741	0.635258	-2.84515	0.00443905	0.119932	0.14	Day4-Healthy
SERPINI2	M-MDSC	14.3406	-1.81813	0.670741	-2.71063	0.00671548	0.147906	0.169598	Day4-Healthy
HYLS1	M-MDSC	8.26649	-1.82587	0.6752	-2.70419	0.00684713	0.148669	0.170635	Day4-Healthy
DBP	M-MDSC	18.3563	-1.834	0.663743	-2.76313	0.00572505	0.135258	0.157236	Day4-Healthy
GIPC1	M-MDSC	5.91878	-1.8664	0.800164	-2.33252	0.0196732	0.236616	0.263895	Day4-Healthy
TIGD5	M-MDSC	6.4752	-1.86923	0.738692	-2.53046	0.0113913	0.184665	0.209097	Day4-Healthy
CPAMD8	M-MDSC	22.669	-1.87687	0.583887	-3.21444	0.00130697	0.0629522	0.0740662	Day4-Healthy
CBX8	M-MDSC	8.41107	-1.88562	0.61883	-3.04707	0.00231086	0.0827103	0.0971242	Day4-Healthy
MPZL2	M-MDSC	13.7722	-1.90981	0.672237	-2.84097	0.00449761	0.121209	0.141508	Day4-Healthy
ZDHHC1	M-MDSC	57.3365	-1.91017	0.574545	-3.32466	0.000885255	0.0509375	0.0606594	Day4-Healthy
TCF7	M-MDSC	6.60981	-1.91781	0.924383	-2.07469	0.0380154	0.311976	0.343493	Day4-Healthy
OSGEPL1	M-MDSC	5.12019	-1.95734	0.857381	-2.28293	0.0224345	0.251976	0.278493	Day4-Healthy
DHRS9	M-MDSC	9.71541	-2.00164	0.846006	-2.36599	0.017982	0.22934	0.257391	Day4-Healthy
PRLR	M-MDSC	29.8931	-2.00668	0.589015	-3.40684	0.000657192	0.0422098	0.0503707	Day4-Healthy
CYB5D1	M-MDSC	4.61531	-2.02462	0.938608	-2.15704	0.0310023	0.283282	0.312137	Day4-Healthy
NAPSA	M-MDSC	25.8373	-2.02912	1.02541	-1.97883	0.0478354	0.344813	0.379203	Day4-Healthy
OLIG1	M-MDSC	42.3839	-2.0328	0.624286	-3.25619	0.00112917	0.0589139	0.0697024	Day4-Healthy
TMEM8B	M-MDSC	17.9393	-2.04269	0.532819	-3.83375	0.000126203	0.0153824	0.0182828	Day4-Healthy
MS4A6E	M-MDSC	39.4638	-2.04571	0.771599	-2.65126	0.00801932	0.163047	0.184713	Day4-Healthy
CBY1	M-MDSC	5.79986	-2.05527	0.789435	-2.60346	0.00922869	0.173426	0.1962	Day4-Healthy
IL31RA	M-MDSC	15.0818	-2.06774	0.671107	-3.08108	0.0020625	0.0768139	0.0909364	Day4-Healthy
SMPDL3B	M-MDSC	4.36589	-2.07269	0.970368	-2.13598	0.0326807	0.289826	0.319512	Day4-Healthy
TREX1	M-MDSC	11.2776	-2.09189	0.784125	-2.6678	0.0076349	0.159014	0.180055	Day4-Healthy
WNT5B	M-MDSC	5.68797	-2.12552	0.784838	-2.70823	0.00676441	0.147907	0.169692	Day4-Healthy
OLFM1	M-MDSC	11.9594	-2.12872	0.956174	-2.22629	0.0259951	0.265838	0.292693	Day4-Healthy
DDIAS	M-MDSC	12.024	-2.15373	0.602116	-3.57694	0.000347644	0.0278229	0.032975	Day4-Healthy
ABCG1	M-MDSC	9.91893	-2.17355	0.796478	-2.72895	0.00635361	0.142273	0.163274	Day4-Healthy
KCNA3	M-MDSC	6.12746	-2.18336	0.956265	-2.28322	0.0224176	0.251976	0.278493	Day4-Healthy
CCDC200	M-MDSC	770.852	-2.18694	0.935739	-2.33712	0.0194327	0.235104	0.262483	Day4-Healthy
TEX14	M-MDSC	202.067	-2.20951	0.887454	-2.48972	0.0127844	0.195335	0.22031	Day4-Healthy
SPOCK2	M-MDSC	8.06875	-2.21324	1.1247	-1.96786	0.0490841	0.347509	0.382207	Day4-Healthy
HSD17B8	M-MDSC	4.9826	-2.22752	1.01643	-2.19151	0.0284148	0.275106	0.303165	Day4-Healthy
CCDC122	M-MDSC	14.5133	-2.26998	0.723002	-3.13966	0.00169146	0.0701408	0.0829769	Day4-Healthy
LGALS12	M-MDSC	13.7901	-2.3112	0.737066	-3.13568	0.00171459	0.0701408	0.0829769	Day4-Healthy
PLEKHA7	M-MDSC	24.4189	-2.35004	0.843172	-2.78715	0.00531746	0.131417	0.153057	Day4-Healthy
ANKRD34B	M-MDSC	5.91988	-2.35063	1.19023	-1.97493	0.0482764	0.34662	0.380921	Day4-Healthy
ARL4C	M-MDSC	26.2186	-2.35465	0.645457	-3.64804	0.000264253	0.0240202	0.0283224	Day4-Healthy
MYO7B	M-MDSC	8.6017	-2.38289	0.80414	-2.96328	0.00304381	0.0965568	0.113371	Day4-Healthy
ALS2CL	M-MDSC	3.45128	-2.39296	1.06982	-2.23678	0.0253006	0.263538	0.290033	Day4-Healthy
ATP2B2	M-MDSC	3.67638	-2.41898	1.21465	-1.9915	0.0464264	0.341309	0.374794	Day4-Healthy
ARL17B	M-MDSC	39.1318	-2.42583	0.631308	-3.84254	0.000121765	0.0150121	0.0178359	Day4-Healthy
CD83	M-MDSC	230.601	-2.43698	0.996181	-2.44633	0.014432	0.209476	0.235766	Day4-Healthy
NMT2	M-MDSC	6.296	-2.44852	0.837936	-2.92209	0.00347695	0.103886	0.12191	Day4-Healthy
RETREG1	M-MDSC	16.2969	-2.45305	0.721212	-3.40129	0.000670676	0.0423157	0.050523	Day4-Healthy
CD200R1	M-MDSC	8.06123	-2.49806	1.12247	-2.22549	0.0260482	0.26586	0.292738	Day4-Healthy
ALOX12	M-MDSC	4.68803	-2.5045	1.14682	-2.18386	0.0289724	0.276468	0.304337	Day4-Healthy
DUSP2	M-MDSC	89.903	-2.50731	1.06201	-2.3609	0.0182306	0.230267	0.258627	Day4-Healthy
ELMO3	M-MDSC	6.72201	-2.56855	0.804915	-3.19109	0.00141738	0.0646927	0.0762664	Day4-Healthy
JUN	M-MDSC	297.189	-2.58294	0.95118	-2.71551	0.00661735	0.146952	0.16841	Day4-Healthy
CLEC3B	M-MDSC	9.99063	-2.60246	1.03555	-2.51312	0.011967	0.189039	0.21319	Day4-Healthy
PNOC	M-MDSC	3.4588	-2.62317	1.06096	-2.47245	0.0134192	0.200458	0.225644	Day4-Healthy
ZBTB46	M-MDSC	6.57344	-2.62998	0.900774	-2.91969	0.00350382	0.104394	0.122198	Day4-Healthy
ADAMTS5	M-MDSC	9.5596	-2.65014	0.83993	-3.15519	0.00160391	0.0690907	0.0816386	Day4-Healthy
SUV39H1	M-MDSC	4.53034	-2.68545	0.986308	-2.72273	0.00647443	0.144376	0.165412	Day4-Healthy
SDR42E2	M-MDSC	10.6961	-2.68707	1.02388	-2.62438	0.0086806	0.168744	0.191112	Day4-Healthy
PTGS2	M-MDSC	57.978	-2.72784	0.78408	-3.47903	0.00050323	0.0359843	0.0428005	Day4-Healthy
DNLZ	M-MDSC	14.1612	-2.74349	0.874034	-3.13888	0.00169597	0.0701408	0.0829769	Day4-Healthy
TPPP3	M-MDSC	40.3842	-2.76267	0.661189	-4.17833	2.93656e-05	0.00562455	0.00656146	Day4-Healthy
LGALS2	M-MDSC	710.417	-2.86794	0.821651	-3.49046	0.000482188	0.0354243	0.0420972	Day4-Healthy
GGACT	M-MDSC	6.72467	-2.97252	0.937429	-3.17093	0.00151954	0.0667976	0.0788667	Day4-Healthy
G0S2	M-MDSC	76.4932	-3.09944	1.32414	-2.34072	0.0192466	0.234323	0.261845	Day4-Healthy
HLA-DOA	M-MDSC	6.12316	-3.1394	1.10056	-2.85254	0.0043371	0.118937	0.138749	Day4-Healthy
TNF	M-MDSC	99.7585	-3.18577	0.959504	-3.32022	0.000899461	0.0513171	0.0611216	Day4-Healthy
HCAR3	M-MDSC	5.23217	-3.25147	1.31057	-2.48095	0.0131031	0.197393	0.222601	Day4-Healthy
SPOCK3	M-MDSC	8.96884	-3.37257	0.991222	-3.40244	0.000667868	0.0423157	0.050523	Day4-Healthy
GATM	M-MDSC	2.91008	-3.58196	1.44549	-2.47802	0.0132112	0.198254	0.223363	Day4-Healthy
NANOS3	M-MDSC	4.64004	-3.64543	1.37816	-2.64515	0.00816544	0.163978	0.185904	Day4-Healthy
FCER1A	M-MDSC	15.1893	-3.84291	1.32625	-2.89758	0.00376051	0.108137	0.126466	Day4-Healthy
LYPD2	M-MDSC	9.18364	-3.92773	1.92842	-2.03676	0.0416744	0.325963	0.358405	Day4-Healthy
MINDY4B	M-MDSC	3.42851	-3.9573	1.62396	-2.43683	0.0148167	0.212465	0.23908	Day4-Healthy
PLD4	M-MDSC	12.1308	-4.45723	1.09356	-4.0759	4.58376e-05	0.00793786	0.00931934	Day4-Healthy
CCL4	M-MDSC	148.847	-4.49075	1.46891	-3.0572	0.00223416	0.0809624	0.0950145	Day4-Healthy
IL1B	M-MDSC	497.448	-4.63378	1.21723	-3.80684	0.000140754	0.0162889	0.0191946	Day4-Healthy
CCL4L2	M-MDSC	14.3345	-4.70088	1.77279	-2.65168	0.00800924	0.163047	0.184713	Day4-Healthy
CCL3	M-MDSC	239.571	-4.97472	1.38504	-3.59174	0.000328471	0.0273115	0.0323152	Day4-Healthy
CCL3L3	M-MDSC	35.8859	-4.98577	1.7189	-2.90056	0.00372499	0.107947	0.126227	Day4-Healthy
HBA2	PMN-MDSC	24.1474	7.15554	2.82373	2.53407	0.0112745	0.476096	0.209097	Day4-Healthy
OLFM4	PMN-MDSC	6.85965	6.94883	2.58787	2.68515	0.00724969	0.425637	0.176133	Day4-Healthy
DEFA3	PMN-MDSC	59.4493	6.76533	2.19765	3.07844	0.00208085	0.374794	0.0914396	Day4-Healthy
HBA1	PMN-MDSC	21.3588	6.41979	2.27474	2.82221	0.00476944	0.425637	0.14421	Day4-Healthy
LCN2	PMN-MDSC	47.084	5.98898	1.80866	3.31128	0.000928696	0.285226	0.061215	Day4-Healthy
RETN	PMN-MDSC	39.5417	5.29971	1.17839	4.49741	6.87867e-06	0.00563363	0.00241908	Day4-Healthy
BPI	PMN-MDSC	4.20086	3.28935	1.16172	2.83144	0.00463386	0.425637	0.142555	Day4-Healthy
CCNT1	PMN-MDSC	14.1858	2.76401	0.609496	4.53492	5.76263e-06	0.00563363	0.00229699	Day4-Healthy
SNTG1	PMN-MDSC	4.87063	2.62972	0.840318	3.12944	0.00175141	0.374794	0.0829769	Day4-Healthy
FKBP5	PMN-MDSC	24.1485	2.51787	0.493017	5.10707	3.2719e-07	0.000803905	0.000308096	Day4-Healthy
TNR	PMN-MDSC	4.99302	2.43041	0.873055	2.7838	0.00537257	0.425637	0.153971	Day4-Healthy
S100A8	PMN-MDSC	2558.7	2.32372	0.769801	3.0186	0.00253943	0.415958	0.103325	Day4-Healthy
STOM	PMN-MDSC	6.7809	2.29594	0.818926	2.80359	0.00505365	0.425637	0.148379	Day4-Healthy
MAFB	PMN-MDSC	14.3801	2.2257	0.891275	2.49721	0.0125174	0.490285	0.218276	Day4-Healthy
PAG1	PMN-MDSC	16.6795	2.18369	0.572958	3.81126	0.000138261	0.084927	0.0191946	Day4-Healthy
ATP5F1A	PMN-MDSC	17.7652	2.18235	0.709278	3.07686	0.00209197	0.374794	0.0916227	Day4-Healthy
UGCG	PMN-MDSC	4.33871	2.06031	0.93102	2.21296	0.0269007	0.520775	0.297581	Day4-Healthy
ATP8B4	PMN-MDSC	13.116	2.00416	0.590448	3.39431	0.000688018	0.281743	0.0512437	Day4-Healthy
GRID2	PMN-MDSC	4.38444	1.87579	0.86736	2.16265	0.0305683	0.558011	0.311664	Day4-Healthy
DCC	PMN-MDSC	14.58	1.85731	0.816039	2.27601	0.0228455	0.510284	0.280979	Day4-Healthy
ADGRG2	PMN-MDSC	17.4454	1.84736	0.881216	2.09637	0.036049	0.60666	0.33538	Day4-Healthy
HSPA4	PMN-MDSC	5.64853	1.8447	0.793753	2.32403	0.020124	0.509737	0.267974	Day4-Healthy
SGMS2	PMN-MDSC	4.25326	1.82963	0.669334	2.7335	0.00626646	0.425637	0.163178	Day4-Healthy
CNTNAP2	PMN-MDSC	6.98061	1.80413	0.868755	2.07668	0.0378312	0.611521	0.342674	Day4-Healthy
UPP1	PMN-MDSC	7.02065	1.78422	0.652077	2.73622	0.00621503	0.425637	0.163178	Day4-Healthy
PDE4D	PMN-MDSC	17.1496	1.74386	0.665432	2.62064	0.00877653	0.449249	0.191112	Day4-Healthy
SYNE1	PMN-MDSC	13.7573	1.74006	0.745592	2.3338	0.0196064	0.509737	0.263477	Day4-Healthy
VPS13A	PMN-MDSC	45.8344	1.73017	0.712817	2.42723	0.0152146	0.508298	0.240641	Day4-Healthy
MTARC1	PMN-MDSC	4.96954	1.71744	0.680837	2.52255	0.0116507	0.476096	0.209825	Day4-Healthy
CACNA1A	PMN-MDSC	11.7595	1.71339	0.830248	2.06371	0.0390452	0.616139	0.347205	Day4-Healthy
NALCN	PMN-MDSC	12.4137	1.66221	0.729083	2.27987	0.0226157	0.510284	0.279946	Day4-Healthy
DLG1	PMN-MDSC	4.35815	1.64998	0.643185	2.56533	0.0103077	0.469001	0.203423	Day4-Healthy
CKAP4	PMN-MDSC	9.71171	1.62683	0.71932	2.26162	0.0237209	0.511247	0.283254	Day4-Healthy
IPCEF1	PMN-MDSC	20.7617	1.62326	0.591054	2.74637	0.0060258	0.425637	0.161315	Day4-Healthy
SBNO2	PMN-MDSC	5.8759	1.59684	0.628628	2.5402	0.0110789	0.476096	0.209097	Day4-Healthy
CD163	PMN-MDSC	5.77872	1.58352	0.784058	2.01965	0.0434198	0.642665	0.365026	Day4-Healthy
UBE3C	PMN-MDSC	4.43463	1.57064	0.570985	2.75075	0.00594596	0.425637	0.160413	Day4-Healthy
PADI4	PMN-MDSC	13.1792	1.55537	0.777794	1.99971	0.0455311	0.650407	0.371986	Day4-Healthy
CIAO1	PMN-MDSC	5.33908	1.55398	0.695269	2.23507	0.0254125	0.51602	0.290033	Day4-Healthy
GYG1	PMN-MDSC	9.05068	1.55057	0.743187	2.08638	0.0369445	0.610865	0.339401	Day4-Healthy
ETS2	PMN-MDSC	7.34679	1.54925	0.622698	2.48797	0.0128475	0.490285	0.220533	Day4-Healthy
ADAM17	PMN-MDSC	11.5221	1.46654	0.442486	3.31433	0.000918631	0.285226	0.061215	Day4-Healthy
GPD2	PMN-MDSC	7.61502	1.46482	0.655196	2.2357	0.0253715	0.51602	0.290033	Day4-Healthy
SLC39A11	PMN-MDSC	6.45239	1.45603	0.699162	2.08254	0.0372934	0.610865	0.341179	Day4-Healthy
STX16	PMN-MDSC	6.6959	1.45407	0.553598	2.62659	0.00862453	0.449249	0.191107	Day4-Healthy
MCU	PMN-MDSC	8.16655	1.45253	0.582101	2.49532	0.0125845	0.490285	0.218663	Day4-Healthy
AGFG1	PMN-MDSC	12.4126	1.43916	0.557597	2.58101	0.00985124	0.465471	0.201076	Day4-Healthy
ENOX2	PMN-MDSC	5.95161	1.43175	0.667092	2.14626	0.0318522	0.567107	0.315482	Day4-Healthy
MAP3K8	PMN-MDSC	8.65229	1.42741	0.519107	2.74975	0.00596409	0.425637	0.160458	Day4-Healthy
SMAD2	PMN-MDSC	7.28746	1.42023	0.562563	2.52457	0.0115841	0.476096	0.20939	Day4-Healthy
ETNK1	PMN-MDSC	4.29976	1.4194	0.604191	2.34926	0.0188109	0.509737	0.260319	Day4-Healthy
ASPH	PMN-MDSC	5.78972	1.41893	0.681035	2.08349	0.0372062	0.610865	0.340617	Day4-Healthy
FOXN2	PMN-MDSC	8.11321	1.41425	0.600419	2.35544	0.0185007	0.509737	0.258763	Day4-Healthy
ARHGAP24	PMN-MDSC	22.1107	1.41162	0.483949	2.91688	0.00353549	0.425637	0.122508	Day4-Healthy
TASOR	PMN-MDSC	6.18207	1.39926	0.616056	2.27131	0.0231279	0.511247	0.282115	Day4-Healthy
RAB3GAP2	PMN-MDSC	4.76382	1.38277	0.541791	2.55221	0.0107042	0.476096	0.205704	Day4-Healthy
DSE	PMN-MDSC	4.66205	1.38101	0.662138	2.08569	0.037007	0.610865	0.339738	Day4-Healthy
AP1B1	PMN-MDSC	7.88488	1.38076	0.692253	1.9946	0.046087	0.652492	0.374116	Day4-Healthy
USP33	PMN-MDSC	4.98947	1.37103	0.543146	2.52424	0.0115948	0.476096	0.20939	Day4-Healthy
COMMD1	PMN-MDSC	5.69598	1.36267	0.56409	2.41569	0.0157053	0.508298	0.243849	Day4-Healthy
IKZF1	PMN-MDSC	24.0653	1.33581	0.412991	3.23448	0.00121864	0.317452	0.0728632	Day4-Healthy
ZDHHC20	PMN-MDSC	13.4152	1.31648	0.496027	2.65404	0.00795346	0.434259	0.184713	Day4-Healthy
PDS5A	PMN-MDSC	4.73364	1.31637	0.626541	2.101	0.0356407	0.60666	0.333938	Day4-Healthy
RPS6KC1	PMN-MDSC	6.2093	1.2954	0.543168	2.38489	0.0170841	0.509737	0.252769	Day4-Healthy
RNF144B	PMN-MDSC	15.9907	1.26058	0.510673	2.46847	0.0135691	0.490285	0.226515	Day4-Healthy
ERC1	PMN-MDSC	7.9707	1.2491	0.532174	2.34716	0.0189172	0.509737	0.260319	Day4-Healthy
TRAPPC1	PMN-MDSC	8.53109	1.24833	0.605125	2.06292	0.0391199	0.616139	0.347285	Day4-Healthy
TTC17	PMN-MDSC	15.2278	1.23399	0.451833	2.73108	0.00631272	0.425637	0.163178	Day4-Healthy
CDC73	PMN-MDSC	5.03154	1.20616	0.538794	2.23862	0.0251805	0.51602	0.290033	Day4-Healthy
CSGALNACT2	PMN-MDSC	10.3034	1.19771	0.497577	2.40709	0.0160802	0.509737	0.244504	Day4-Healthy
POLK	PMN-MDSC	5.12455	1.19698	0.575674	2.07927	0.0375924	0.611521	0.342488	Day4-Healthy
RIN3	PMN-MDSC	18.0175	1.18829	0.442961	2.68262	0.00730483	0.425637	0.176133	Day4-Healthy
PHC3	PMN-MDSC	6.05866	1.17327	0.565793	2.07367	0.03811	0.612001	0.343937	Day4-Healthy
PGD	PMN-MDSC	23.42	1.11201	0.525843	2.11473	0.0344533	0.600367	0.327704	Day4-Healthy
NEMF	PMN-MDSC	5.14191	1.11169	0.547816	2.02931	0.0424264	0.63952	0.361845	Day4-Healthy
KTN1	PMN-MDSC	7.7369	1.10734	0.488722	2.2658	0.0234638	0.511247	0.282442	Day4-Healthy
ATG3	PMN-MDSC	13.2194	1.10092	0.508247	2.16611	0.0303029	0.558011	0.310332	Day4-Healthy
APAF1	PMN-MDSC	10.9684	1.09905	0.455039	2.41529	0.0157227	0.508298	0.243849	Day4-Healthy
PDLIM5	PMN-MDSC	9.00261	1.08965	0.512764	2.12505	0.0335821	0.589367	0.323385	Day4-Healthy
MRTFA	PMN-MDSC	12.279	1.08068	0.522506	2.06827	0.0386149	0.616083	0.34576	Day4-Healthy
ALDH2	PMN-MDSC	7.90894	1.07643	0.501339	2.14711	0.0317842	0.567107	0.315482	Day4-Healthy
SCAPER	PMN-MDSC	10.2826	1.04662	0.473007	2.2127	0.0269184	0.520775	0.297581	Day4-Healthy
MACF1	PMN-MDSC	13.6361	1.04587	0.456924	2.28894	0.0220826	0.509737	0.277911	Day4-Healthy
PCM1	PMN-MDSC	7.93555	1.02964	0.464969	2.21442	0.0268	0.520775	0.296905	Day4-Healthy
IRAK3	PMN-MDSC	29.2048	1.01331	0.439819	2.30394	0.0212261	0.509737	0.27305	Day4-Healthy
SPTLC2	PMN-MDSC	14.272	1.00052	0.365181	2.73979	0.00614789	0.425637	0.16242	Day4-Healthy
KLHL24	PMN-MDSC	6.89044	0.986949	0.480647	2.05338	0.0400361	0.618671	0.350462	Day4-Healthy
TM9SF2	PMN-MDSC	11.2011	0.9824	0.468027	2.09903	0.0358147	0.60666	0.33438	Day4-Healthy
TMEM131L	PMN-MDSC	11.6215	0.934402	0.4009	2.33076	0.019766	0.509737	0.264275	Day4-Healthy
MACROH2A1	PMN-MDSC	15.0701	0.916903	0.400928	2.28695	0.0221986	0.509737	0.278169	Day4-Healthy
MT-CO3	PMN-MDSC	148.091	0.854594	0.43262	1.97539	0.0482235	0.669408	0.380921	Day4-Healthy
PSMA7	PMN-MDSC	17.5979	0.851124	0.42491	2.00307	0.0451701	0.650407	0.370783	Day4-Healthy
PGK1	PMN-MDSC	22.3534	0.76692	0.38197	2.0078	0.0446643	0.650407	0.369391	Day4-Healthy
TCF25	PMN-MDSC	14.8066	0.729872	0.356449	2.04762	0.0405974	0.623423	0.353096	Day4-Healthy
FYB1	PMN-MDSC	62.09	-0.813359	0.328068	-2.47924	0.0131662	0.490285	0.223363	Day4-Healthy
NCF1	PMN-MDSC	49.8419	-0.845934	0.391904	-2.15852	0.0308871	0.558011	0.312019	Day4-Healthy
TAGLN2	PMN-MDSC	39.9657	-0.850274	0.367004	-2.3168	0.0205146	0.509737	0.270148	Day4-Healthy
STAG2	PMN-MDSC	13.2695	-0.90139	0.412597	-2.18468	0.0289126	0.542277	0.304268	Day4-Healthy
LYN	PMN-MDSC	83.4202	-0.973094	0.418976	-2.32255	0.0202033	0.509737	0.268024	Day4-Healthy
ITM2B	PMN-MDSC	69.386	-0.993614	0.362375	-2.74195	0.00610752	0.425637	0.162099	Day4-Healthy
TGFBR2	PMN-MDSC	20.1725	-1.01098	0.511744	-1.97556	0.048205	0.669408	0.380921	Day4-Healthy
NR3C1	PMN-MDSC	18.3688	-1.02424	0.439817	-2.3288	0.0198698	0.509737	0.265393	Day4-Healthy
JAK1	PMN-MDSC	28.0896	-1.02492	0.454306	-2.256	0.0240705	0.513798	0.284848	Day4-Healthy
ZFP36L1	PMN-MDSC	32.1545	-1.05533	0.433728	-2.43316	0.0149677	0.508298	0.240416	Day4-Healthy
PNRC1	PMN-MDSC	26.9283	-1.0587	0.457278	-2.31522	0.0206011	0.509737	0.270148	Day4-Healthy
UIMC1	PMN-MDSC	9.05098	-1.06896	0.536942	-1.99083	0.0464995	0.652854	0.374926	Day4-Healthy
[truncated: 72 more rows]
